# Supplementary material for: Transcriptome analysis and metabolic profiling reveal the key role of carotenoids in the petal coloration of Liriodendron tulipifera
Source: Hortic Res. 2020 May 1;7:70. doi: 10.1038/s41438-020-0287-3 (PMC7193617; doi:10.1038/s41438-020-0287-3)
Supplement: Supplementary file 3 — Supplementary Table 1 [file 41438_2020_287_MOESM3_ESM.xlsx]

## Sheet: 工作表1
Supplementary Table 1. Research summary on the transcriptional regulatory genes underlying the carotenoid biosynthesis.
Regulatory genes		Targeted genes		Regulatory details	Article title	Author	Year	DOI
Name	abbreviation	Name	abbreviation
PHYTOCHROME INTERACTING FACTOR 1	PIF1	phytoene synthase	PSY	PIF1 directly binds to the G-box motifs in the promoter of the PSY gene and repress its expression, leading to the down-regulation of carotenoids accumulation in Arabidopsis seedlings.	Direct regulation of phytoene synthase gene expression and carotenoid biosynthesis by phytochrome-interacting factors	Toledo-Ortiz et al.	2010	10.1073/pnas.0914428107
PHYTOCHROME INTERACTING FACTORS; HYPOCOTYL 5	PIFs & HY5	phytoene synthase	PSY	HY5 can directly bind to the G-box motif of PSY promoter and antagonistically regulate the PSY expression with PIFs in Arabidopsis seedlings.	The HY5-PIF Regulatory Module Coordinates Light and Temperature Control of Photosynthetic Gene Transcription	Toledo-Ortiz et al.	2014	10.1371/journal.pgen.1004416
PHYTOCHROME INTERACTING FACTOR 1; PHYTOCHROME-RAPIDLY REGULATED1	PIF1 & PAR1	phytoene synthase	PSY	PAR1 can interact with PIF1 and hence directly induce PSY expression in Arabidopsis seedlings.	Regulation of Carotenoid Biosynthesis by Shade Relies on Specific Subsets of Antagonistic Transcription Factors and Cofactors	Bou-Torrent et al.	2015	10.1104/pp.15.00552
an APETALA2 (AP2)/ethylene-responsive element-binding protein transcription factor	AtRAP2.2	phytoene synthase; phytoene desaturase	PSY & PDS	AtRAP2.2 bound to at least PSY and PDS upstream regulatory sequences (ATCTA element) to repress their expression in Arabidopsis leaves.	Transcription Factor RAP2.2 and Its Interacting Partner SINAT2: Stable Elements in the Carotenogenesis of Arabidopsis Leaves	Welsch et al.	2007	10.1104/pp.107.104828
SET DOMAIN GROUP 8	SDG8	carotenoid isomerase	CRTISO	SDG8 regulating carotenoid biosynthesis by modifying the chromatin surrounding CRTISO in Arabidopsis seedlings.	Regulation of Carotenoid Composition and Shoot Branching in Arabidopsis by a Chromatin Modifying Histone Methyltransferase, SDG8	Cazzonelli et al.	2009	10.1105/tpc.108.063131
SET DOMAIN GROUP 8	SDG8	carotenoid isomerase	CRTISO	SDG8 is required to maintain permissive expression of CRTISO during seedling development, in leaves, shoot apex, and some floral organs.	Transcriptional Control of SET DOMAIN GROUP 8 and CAROTENOID ISOMERASE during Arabidopsis Development	Cazzonelli et al.	2010	10.1093/mp/ssp092
an R2R3‐MYB transcription factor	CrMYB68	β‐carotene hydroxylase 2; 9‐cis‐epoxycarotenoid dioxygenase 5	CrBCH2 & CrNCED5	CrMYB68 can directly and negatively regulate CrBCH2 and CrNCED5 in flavedo of Citrus reticulate	An R2R3-MYB transcription factor represses the transformation of alpha- and beta-branch carotenoids by negatively regulating expression of CrBCH2 and CrNCED5 in flavedo of Citrus reticulate	Zhu et al.	2017	10.1111/nph.14684
an R2R3‐MYB transcription factor	AdMYB7	lycopene beta‐cyclase	AdLCY‐β	AdMYB7 was expressed in fruit and was found to activate the promoter of AdLCY‐β gene which plays a key role in the carotenoid biosynthetic pathway.	A kiwifruit (Actinidia deliciosa) R2R3‐MYB transcription factor modulates chlorophyll and carotenoid accumulation	Ampomah‐Dwamena et al.	2018	10.1111/nph.15362
a B‐box (BBX) zinc‐finger transcription factor	SlBBX20	phytoene synthase 1	PSY1	SlBBX20 can activate the expression of PSY1, encoding a key enzyme in carotenoid biosynthesis, by directly binding to a G‐box motif in its promoter in tomato fruit.	A tomato B‐box protein SlBBX20 modulates carotenoid biosynthesis by directly activating PHYTOENE SYNTHASE 1, and is targeted for 26S proteasome‐mediated degradation	Xiong et al.	2018	10.1111/nph.15373
an R2R3‐MYB transcription factor	NtMYB305	-	-	The nectaries of MYB305 RNAi plants do not accumulate high levels of β-carotene as wild-type nectaries do in tobacco flowers.	The MYB305 Transcription Factor Regulates Expression of Nectarin Genes in the Ornamental Tobacco Floral Nectary	Liu et al.	2009	10.1105/tpc.108.060079
CORONATINE INSENSITIVE 1	NtCOI1	an R2R3‐MYB transcription factor	NtMYB305	NtCOI1 functions upstream of NtMYB305 to regulate carotenoid accumulation in tobacco floral nectary.	The F-box protein COI1 functions upstream of MYB305 to regulate primary carbohydrate metabolism in tobacco (Nicotiana tabacum L. cv. TN90)	Wang et al.	2014	10.1093/jxb/eru084
Reduced Carotenoid Pigmentation 1	RCP1	-	-	Loss‐of‐function mutations in RCP1 lead to down‐regulation of all carotenoid biosynthetic genes and reduced carotenoid content in Mimulus lewisii flowers.	An R2R3‐MYB transcription factor regulates carotenoid pigmentation in Mimulus lewisii flowers	Sagawa et al.	2015	10.1111/nph.13647
WHITE PETAL1; a bHLH protein; a WDR family member	WP1 & MtTT8 & MtWD40-1	lycopene epsilon-cyclase & lycopene beta-cyclase	MtLYCe & MtLYCb	WP1-MtTT8-MtWD40-1 module directly regulates the expression of carotenoid biosynthetic genes including MtLYCe and MtLYCb in M. truncatula flowers	The MYB Activator WHITE PETAL1 Associates with MtTT8 and MtWD40-1 to Regulate Carotenoid-Derived Flower Pigmentation in Medicago truncatula	Ment et al.	2019	10.1105/tpc.19.00480
