# Supplementary material for: Transcriptome analysis and metabolic profiling reveal the key role of carotenoids in the petal coloration of Liriodendron tulipifera
Source: Hortic Res. 2020 May 1;7:70. doi: 10.1038/s41438-020-0287-3 (PMC7193617; doi:10.1038/s41438-020-0287-3)
Supplement: Supplementary file 4 — Supplementary Table 2 [file 41438_2020_287_MOESM4_ESM.xlsx]

## Sheet: 工作表1
Supplementary Table 2. External characteristics of flower buds or flowers at different developmental stages.
Developmental stage	Characterics
	Bract	Sepal	Petal	Nectar
I	closure	closure	closure	none
II	dehiscence	closure	closure	none
III	senescence	closure	closure	none
IV	abscission	closure	closure	a little
V	abscission	expansion	partial expansion	a lot
VI	abscission	downward bending	full expansion	few
