# Supplementary material for: Transcriptome analysis and metabolic profiling reveal the key role of carotenoids in the petal coloration of Liriodendron tulipifera
Source: Hortic Res. 2020 May 1;7:70. doi: 10.1038/s41438-020-0287-3 (PMC7193617; doi:10.1038/s41438-020-0287-3)
Supplement: Supplementary file 5 — Supplementary Table 3 [file 41438_2020_287_MOESM5_ESM.xlsx]

## Sheet: 工作表1
Supplementary Table 3. Detailed metabolite information identified by non-targeted metabolomics.
Compound name	Descrition	Formula	Molecular weight	Retention time (min)	Peak Area
					S1P_1	S1P_2	S1P_3	S1P_4	S1P_5	S1P_6	S2P_1	S2P_2	S2P_3	S2P_4	S2P_5	S2P_6	S3P_1	S3P_2	S3P_3	S3P_4	S3P_5	S3P_6	S4P_1	S4P_2	S4P_3	S4P_4	S4P_5	S4P_6	S3S_1	S3S_2	S3S_3	S3S_4	S3S_5	S3S_6	S3PL_1	S3PL_2	S3PL_3	S3PL_4	S3PL_5	S3PL_6	S3PU_1	S3PU_2	S3PU_3	S3PU_4	S3PU_5	S3PU_6	QC1	QC2	QC3
Com_4749_pos	2-(3,4-Dihydroxyphenyl)-5,7-dihydroxy-4-oxo-4H-chromen-3-yl β-D-glucopyranosyl-(1->3)-6-deoxy-α-L-mannopyranosyl-(1->6)-β-D-galactopyranoside	C33H40O21	772.205	2.073	3.00176e+06	3.1134e+06	5.03012e+06	3.48914e+06	1.58464e+06	1.57177e+06	1.25657e+06	1.19161e+06	734830	790848	2.34416e+06	2.80534e+06	1.06956e+06	736390	1.42194e+06	1.22814e+06	768767	658640	566214	613515	984841	1.23464e+06	467992	439138	435299	427603	300269	314331	462767	461805	815948	723339	590006	745089	868167	728744	491244	526801	383479	407296	339681	352149	876035	908269	1.3824e+06
Com_2031_pos	L-γ-Glutamyl-S-octyl-D-cysteinylglycine	C18H33N3O6S	419.21	9.323	2914.75	3067	3541.13	3530.57	3250.27	3253.98	3266.41	9497.94	3414.2	3232.45	3448.17	3752.34	3487.79	2899.42	4096.7	3934.7	4156.99	4099.92	5478.1	6063.76	4173.49	4030.75	3777.09	3583.51	4412.15	4705.65	4623.74	4689.3	8461.55	4470.81	3103.35	3693.35	3764.5	3804.04	4896.56	5567.53	4911.76	7218.7	3119.84	16188.2	4061.73	8536.93	3786.42	3728.7	4287.65
Com_3062_pos	Diethylpyrocarbonate	C6H10O5	162.052	7.173	4695.12	5604.27	7388.91	5565.35	4955.66	5352.52	5284.87	5769.05	5567.02	5725.66	7940.5	6693.22	5671.44	7102.81	4962.07	5127.46	5740.93	6814.48	6854.1	6377.94	5527.36	9033.28	7532.72	8502.05	10829.4	9017.38	6077.27	5367.53	9014.5	10172.1	5137.52	7407.74	7173.76	5829.02	8513.35	8098.06	7278.29	6297.56	6962.36	8944.82	8373.95	9675.3	5371.74	7776.91	7852.77
Com_3696_pos	Aminohippuric acid	C9H10N2O3	194.069	4.278	16848.4	13614.8	3164.87	3133.85	3674.14	6071.18	7346.43	4870.01	3692.47	4122.2	4377.03	4129.35	4358.74	5065.87	6573.75	6100.66	4779.65	4965.03	8444.73	7965.78	10573.4	10674.6	7366.07	6744.9	4529.69	4507.56	2784.06	2780.39	3759.19	4047.26	5453.18	4332.46	4502.86	3874.24	4512.27	4201.44	4367.37	4225.27	5210	4525.79	4075.68	3971.75	20400.2	31417.1	20860.6
Com_1564_pos	Maleamic acid	C4H5NO3	115.027	13.08	59132.2	46443.1	102455	96438.4	66590.8	94581.3	36038.4	92680.8	43962.4	85745.9	50915.4	72802.5	42302.1	251672	43327.9	32899.8	53552.3	45431.1	79521.7	28622.7	28858.6	52611.3	25948	56005.9	52880.5	220490	29395	30303.5	393715	71565.4	124100	62332.1	222410	37855.1	36023.4	29614.9	30351.4	60314.3	52241.5	43059.6	161129	169119	52046.5	53028.1	52580
Com_4608_pos	2-Acetamido-2-deoxy-α-D-galactopyranosyl-(1->3)-[6-deoxy-α-L-galactopyranosyl-(1->2)]-α-D-galactopyranosyl-(1->3)-2-acetamido-2-deoxy-β-D-glucopyranosyl-(1->3)-β-D-galactopyranosyl-(1->4)-D-glucose	C40H68N2O30	1056.38	14.54	5345.16	5000.06	8376.87	7616.45	4443.07	7051.12	2582.87	2581.05	2494.15	2375.27	2915.24	3107.55	6584.29	6512.37	7228.01	6260.85	6837.58	6765.75	3103.98	3859.59	3652.58	3096.31	3568.35	3066.64	3812.68	3533.63	2247.65	2181.88	4271.82	4031.94	3362.54	3231.61	3035.17	3065.08	4540.38	3248.44	2744.42	3034.04	3026.36	3195.12	3696.34	4032.28	2969.34	3107.58	3583.64
Com_685_pos	Semagacestat	C19H27N3O4	361.199	8.095	17306.8	17971.3	24343.2	23429.2	25776.3	25594.2	18964.3	19162.9	19671.7	19199.4	22157.6	25752.8	159022	181787	98277.2	150924	162821	151450	36573.9	36718.7	39907.3	36897.7	44252.7	37646.6	57713.2	56162.5	42744.1	45080.9	49310.2	38907.9	17360.1	19396.9	21199.7	19451.7	18707.6	19625.1	193231	288676	296897	377427	251305	242034	18291.8	19221.9	20637.7
Com_2581_pos	N-Nitroso-L-proline	C5H8N2O3	144.053	8.942	8449.14	10984.5	26269.2	27356.5	18242.6	13512.1	9172.77	15973.4	18827.3	14437.6	27166.8	18537.4	12483.6	9003.1	8092.18	8555.89	11391	10330.5	9112.94	12313	10388.9	18848.3	19240.3	12819.6	14758.4	18482.9	17914	13808.8	18054.2	14334	13932.9	14559.5	14371.5	11573.6	12995.4	14793	20244.6	21598.5	58146	50044	26585.8	23176.8	15657.5	14306.4	14572.7
Com_4394_pos	Flazalone	C19H19F2NO2	331.137	8.286	191356	278784	170951	147770	180824	252032	128175	175128	125394	114408	98320.6	151279	271453	614400	184825	207202	98243.5	87781.5	173049	208241	145107	117840	531761	341969	325696	371055	95934.5	108138	519367	470316	94701.7	139486	172210	135861	168771	142717	235564	477797	141361	204457	119528	92781.7	67730.9	70993.6	70849.6
Com_866_pos	Proacacipetalin	C11H17NO6	259.105	12.585	55845.6	47864.2	12834.6	9965.56	8913.23	9259.61	33397.3	46789.5	28179	24928.8	28043.3	34160.4	7968.49	8562.5	11439.9	10645.2	15361.7	24040	27197.2	28456.1	17814.8	20362.8	15717.4	15917.6	6288.03	5368.69	8755.56	7032.39	8723.38	8921.69	28156.3	27379.5	14352.4	11955.8	10513.2	11714.2	7127.73	8253.32	14087.9	11446.3	11390.4	8896.31	15960.4	14023.7	18678.1
Com_1510_pos	N-(3-Carboxypropanoyl)-5-hydroxynorvaline	C9H15NO6	233.09	12.818	9356.47	7250.49	7991.39	7230.76	6482.47	6496.15	21000.7	6231.38	60595.8	13415.6	9777.65	7613.17	7756.21	7469.68	4177.72	35354.9	11652.1	12198.1	65046.8	127088	6054.69	5997.05	25885.4	17877.1	29197.4	11717.5	20867.7	103998	5082.98	5171.51	8652.37	6933.35	16244.4	9079.56	20829.2	9919.47	23302.3	77801.9	7019.5	18667.1	14785.4	10790.5	9782.4	11171.3	13237.5
Com_4111_pos	5-aminoimidazole ribotide	C8H14N3O7P	295.058	18.577	9.44563e+06	7.60231e+06	1.3133e+07	1.17789e+07	8.24257e+06	5.77945e+06	5.57858e+06	1.41283e+07	7.8937e+06	8.04583e+06	8.05856e+06	6.4281e+06	197031	211239	448755	520390	285662	303026	529435	398056	923447	857347	217174	393004	3.25478e+06	3.69117e+06	3.33616e+06	977270	3.14278e+06	1.03269e+07	7.60507e+06	4.6764e+06	2.72759e+06	4.89775e+06	3.56535e+06	3.80796e+06	37033.2	61494	80593.3	39174.8	62541.1	62321.4	11781.9	13004.2	14226.9
Com_2551_pos	Fludarabine phosphate	C10H13FN5O7P	365.053	12.283	23005	22195.4	46443.1	47834.1	43956.1	57776	15160.1	16359	58148.8	53632.6	101623	117618	108886	117829	78713.2	82638	72595.1	73020.2	37392.5	49852.6	69271.8	70700.7	90611.6	99946	131266	124905	86788	69953.1	130278	131229	16809.6	22808.3	90247.5	73278.7	128564	135488	98342.2	110264	188658	184056	151751	118515	15369.9	13343.8	16389
Com_1178_pos	N-Glycosyl-L-asparagine	C10H18N2O8	294.107	16.106	19526.7	17794.1	8307.6	5905.73	4071.45	24533.9	27791.9	19094.1	23347.2	23795.6	35043.9	16752.2	8215.66	7959.44	74061.8	15936	13118.2	10363.5	10464.1	13289.1	15596.3	37569.2	8831.86	7679.29	7064.04	4614.59	21519.1	35943.3	10635.2	6222.2	20221.8	57075.9	18699.6	21117.3	11584.3	10615.1	10788	10164.4	9556.26	5084.66	8307.61	3064.72	127454	130609	135241
Com_1807_pos	Metazachlor	C14H16ClN3O	277.099	12.235	9292.83	10285.8	7859.82	7642.62	7207.52	7199.04	6271.6	8681.75	9060.71	11467.8	5984.57	6301.56	2883.93	2882.01	6036.13	6553.22	5658.44	6355.38	4759.44	4609.56	8741.63	7604.03	3928.33	4190.2	3566.47	3725.75	9532.83	7993	3675.86	3531.45	5579.1	6597.24	8737	14734.1	4511.66	3848.37	4816.12	7866.31	4072.86	4450.85	4304.69	4410.15	36788	31245.3	36506.5
Com_2976_pos	Dihydrouridine	C9H14N2O6	246.085	14.729	2842.64	2478.61	2210.29	2107.71	1977.77	2087.34	2517.89	2206.25	2860.58	3157.32	2019.61	2186.89	1891.84	1956.53	3625.77	3162.28	1835.86	1967.63	3206.73	3471.1	2557.33	15576	2150.64	1814.6	2682.71	2708.7	6908.56	5604.31	3110.75	4112.45	3218.09	4470.98	5202.14	5605.28	2253.77	2038.07	5763.31	2073.78	2164.33	2238.11	2454.17	2528.38	11281.7	7594.66	9820.52
Com_493_pos	Terbuthylazine	C9H16ClN5	229.11	1.196	28283.6	28850.6	17971.4	17288.4	17402.8	17973.1	18075.1	16788.6	12909.4	13182.8	17959.6	17809.5	16984	16456.7	31336.7	35721.7	14685	14343.8	12774.5	24819.7	14038.9	16767.2	15175.5	14829.5	18770.6	19468.6	42233.9	34590.7	23032.2	22266	12886.9	12520.7	26037.4	16827.6	17022	14892	14521.6	16294.4	16942	18072.9	18748.7	18610.6	20805	21806	31345.7
Com_5823_pos	(Carbamoylamino)(4-hydroxyphenyl)acetic acid	C9H10N2O4	210.065	14.692	5199.56	10466.4	2143.92	3385.31	2536.97	1527.17	6295.3	11327.5	9051.73	6488.61	4037.95	3571.01	3110.92	3493.25	4650.28	7369.66	3922.21	6139	12120.7	6433.78	3353.09	6040.37	4402.96	6095.09	2034.92	2317.64	9293.68	6195.69	3969.36	2224.25	6155.96	14457.3	7455.85	10435.9	6864.68	5618.91	5255.48	5045.26	3351.52	3451.15	2527.3	3593.67	1700.8	1830.7	2028.37
Com_3093_pos	Deoxyuridine	C9H12N2O5	228.074	11.243	6406.51	3942.79	5429.81	5685.55	4160.78	5167.33	4790.66	4588.93	5170.69	5030.21	7060.11	4341.44	5071.03	5199.89	5282.84	3930.79	9885.46	5972.01	7886.34	12062.8	6426.54	7254.97	3513.95	3482.01	3813.7	3613.56	7831.25	17058.3	4919.45	4142.49	11356.2	32263.9	4056.28	4609.14	10991.2	3485.57	4925.07	4849.53	4124.89	4138.97	4245.62	4372.92	13648.6	18810.5	12853
Com_102_pos	Sennoside C	C42H40O19	848.219	7.64	51616.9	56825.3	108535	106149	54078.8	69074	38400.5	38268.7	71790.7	55708.5	30014.4	33808.9	26673.7	25271.4	16144.9	17971.2	16624.4	16410.2	55132.1	48180.8	30978.2	29174.6	18008.4	16898.6	22236.3	22377.2	20360.1	17432.2	155302	205076	49765.5	53425.5	61961.8	57613.5	68329	67099	14364.1	16062.8	22279.9	16628.6	19763.4	20565.9	16599.2	21915.3	18005.6
Com_3042_pos	Dihydroartemisinic acid	C15H24O2	236.177	0.907	5.22436e+07	4.98525e+07	2.23442e+08	1.36515e+08	5.83205e+07	4.28406e+07	3.27305e+07	5.24629e+07	1.73201e+08	3.82254e+07	5.39368e+07	6.00064e+07	5.70449e+07	4.1025e+07	1.4607e+08	3.12131e+07	4.05161e+07	4.00056e+07	1.03826e+08	1.07901e+08	126950538	1.212e+08	5.57895e+07	1.29169e+08	1.02004e+07	9.0231e+06	4.55518e+07	5.71288e+06	3.94305e+06	5.8215e+06	1.14089e+07	4.14889e+07	5.57496e+07	5.42358e+07	1.2786e+07	1.19149e+07	5.47052e+07	1.41375e+07	2.546e+07	2.46437e+07	2.71583e+07	2.84015e+07	2.215e+07	2.92948e+07	2.68166e+07
Com_241_pos	5-N-Acetyl-β-D-Neuraminic acid	C11H19NO9	309.106	16.824	231613	2807.1	2156.5	1894.3	1973.64	2316.85	3682	2890.43	3937.25	3990.03	7594.96	4026.37	3664.81	3652.63	1762.6	2427.84	1712.66	2829.28	1364.44	1401.31	1510.04	1898	1515.37	1522.45	2331.57	2328.75	1568.74	1490.73	2256.72	2231.65	1386.89	1526.64	1994.53	1637.5	2251.85	2293.38	4229.8	6318.46	3286.21	26538.7	2074.86	2800.54	6636.98	6123.82	8367.51
Com_3291_pos	Cefprozil	C18H19N3O5S	389.106	2.21	1.56014e+06	1.48331e+06	783262	638471	899828	666248	549763	533730	250137	224553	109302	114558	162402	190845	170280	262525	106828	111325	101911	106163	82621.4	79810.1	106498	97881.1	150896	145849	190305	131081	163650	158331	128951	116295	279385	280579	128325	128086	116469	115153	139923	141309	116955	121519	190900	117715	143287
Com_4512_pos	2-Hydroxyphenylalanine	C9H11NO3	164.047	5.028	2.41198e+07	2.39018e+07	4.43298e+06	2.28916e+06	2.21756e+06	2.07085e+06	2.91743e+06	2.24655e+06	1.14926e+06	1.11904e+06	2.94726e+06	3.46864e+06	3.38588e+06	3.57079e+06	8.1517e+06	9.77154e+06	6.75039e+06	5.64355e+06	1.29226e+07	1.29811e+07	6.1654e+06	5.6621e+06	1.93839e+07	1.88735e+07	3.91499e+06	4.21416e+06	1.63618e+06	1.77837e+06	1.88964e+06	1.80883e+06	5.80606e+06	7.26321e+06	2.74625e+06	2.74016e+06	1.706e+06	1.75396e+06	1.55123e+06	1.96175e+06	3.07563e+06	3.05318e+06	3.1585e+06	3.39003e+06	2.44609e+06	2.08128e+06	2.52896e+06
Com_2164_pos	2-Isobutoxynaphthalene	C14H16O	200.12	9.79	521187	504060	1.60137e+06	1.44709e+06	128674	102666	48601.4	43930.4	62987.9	88887.9	50992.9	65953.2	78747.6	78769.4	62236.7	60315.4	68213.5	66615.4	56874.5	56585.1	58132.6	54908	62903.6	62197	111990	111537	74940.1	75204.9	115227	110905	53632.2	55861.7	65768.6	66722.9	63523.2	63761.3	64774.3	66496.1	62532.2	68856.1	84526.3	122059	73594.1	75802	85422.8
Com_1177_pos	N-Glycosyl-L-asparagine	C10H18N2O8	294.106	12.718	552287	174439	46503	44408.8	23155.2	29900	274879	268836	233819	310933	51101.9	61887.4	201738	414111	505498	167565	149284	163364	184764	488981	306978	371118	98609	83100.8	20708.1	64782.2	573075	436009	45454	40734.1	264281	356544	251117	143538	124137	272342	90600.4	125674	26492.2	23427.5	13888.6	9868.69	1.26013e+06	1.21371e+06	1.24793e+06
Com_4606_pos	2-Acetamido-2-deoxy-D-glucono-1,5-lactone	C8H13NO6	219.074	13.817	2189.73	2178.21	2290.98	2323.32	3145.28	2090.28	2076.34	2706.11	2526.73	2025.04	2634.01	2610.55	1970.88	2150.41	1771.42	1934.53	2022.59	2598.14	2116.7	3534.71	2008.37	2039.77	2040.4	2571.42	3671.93	2674.07	2822.29	2550.21	3550.47	5654.26	11592.8	2437.28	2260	2789.21	2979.09	2989.53	2287.98	3086.01	3139.07	3657.59	3231.25	3201.54	6924.6	5652.56	6630.61
Com_4044_pos	6,7-Dihydro-3H-purine-2,6-diamine	C5H8N6	152.082	14.317	9598.44	6839.01	7430.73	7243.91	7424.2	6757.86	8745.02	11016.1	8381.75	14681	13015.3	13097.2	8135.57	7468.93	8202.12	8534.29	10070	11852.5	11907.7	12575.5	9330.32	8683.22	12099.4	10676.2	8963.98	8629.38	8789.26	9002.87	10624.5	10039.4	8900.65	12751	8276.18	11516.7	11182.4	9377.1	20213	17973.9	20780.7	15376.7	8760.94	8520.38	12307	14243.5	16623.9
Com_2524_pos	Furaneol	C6H8O3	128.047	1.035	33620.9	23247.8	26269.9	25934.3	21430.3	21242.1	31831.2	39915.1	34396.7	28586.6	51129.9	53105.3	48498.1	28729.3	38908.6	39752.5	34752.2	38520.5	27902.9	32982	35418	32023.4	40404.7	39732.1	30988.4	36927.2	42085.6	39232.8	53277.6	49321.5	24287.4	33598.5	43124.1	33815.7	39382.5	41884.1	51411.4	38753.4	47444.8	45746.4	30112	25720.2	22867.7	30386.1	34386.3
Com_5222_pos	[Similar to: Tilidine; ¤Mass: 119.0988 Da]		154.074	1.139	1.63226e+07	1.61586e+07	2.45243e+06	2.75045e+06	9.94933e+06	1.03331e+07	2.00816e+07	2.11653e+07	2.95567e+07	2.95664e+07	1.19616e+07	1.15353e+07	3.56937e+06	3.5724e+06	1.64983e+07	1.67072e+07	1.57758e+07	1.57425e+07	1.45846e+07	2.02216e+07	2.01979e+07	2.09987e+07	6.5118e+06	6.05172e+06	927280	874125	1.99141e+07	1.95016e+07	1.20508e+06	1.13333e+06	2.70722e+07	2.71287e+07	2.55818e+07	2.57769e+07	1.03513e+07	9.9093e+06	1.14473e+07	1.18427e+07	1.7534e+06	1.96816e+06	738105	733857	1.9053e+07	1.93084e+07	1.97616e+07
Com_5177_pos	[Similar to: Valinomycin; ¤Mass: 940.4894 Da]		170.142	3.434	142552	160370	283868	279387	301972	309405	194416	154323	132136	152349	150534	191190	168304	241542	70277.8	199706	769160	179142	53271.3	63261.1	60582.7	50130.2	52846.4	57978.4	263458	289014	119747	143402	438711	363090	97959.2	88559.8	137572	150078	152696	159517	18553.6	40919.3	38936.9	47620.8	27196.1	32530.5	57181.4	47666.7	59730.7
Com_5255_pos	[Similar to: S-Adenosylmethionine; ¤Mass: 148.9799 Da]		249.157	17.08	844.568	771.739	1032.39	969.451	1041.36	936.751	766.133	761.676	869.25	948.84	1520.59	1639.5	1990.27	1592.55	11292.3	1342.12	2296.38	1578	2692.49	4291.58	2919.44	2333.52	2627.25	2213.52	1562.96	1336.11	2055.85	992.779	1258.52	1583.53	1529.1	8863.69	3085.05	1537.87	1423.53	1833.43	2053.21	2242.79	2068.76	2588.68	1573.27	1627.56	2365.53	2892.39	3474.71
Com_5925_pos	(2S)-3-Methyl-2-({[(3S,4S,5R)-2,3,4-trihydroxy-5-(hydroxymethyl)tetrahydro-2-furanyl]methyl}amino)butanoic acid (non-preferred name)	C11H21NO7	279.132	13.699	6857.82	7701.52	2658.78	2479.2	2382.01	2393.73	25485.2	2377.66	9477.99	4137.6	2938.68	3022.65	3006.08	23176.5	75732.2	13521.4	9953.81	5861.3	3539.66	5888.54	16165.1	9766.82	2723.55	3008.42	12397	2937.67	3298.16	3510.06	4006.61	7166.08	7327.11	28246.4	2550.93	4355.75	4773.4	6121.76	13525.4	7973.08	3914.31	20220.1	3891.04	11010.8	5820.02	10155.8	4972.67
Com_4662_pos	2,4,6-Octatriynoic acid	C8H4O2	132.021	15.205	854.824	1338.48	957.568	923.103	876.409	1010.28	743.132	1252.84	957.873	725.032	798.72	868.894	985.712	807.737	1188.46	1087.53	948.554	735.359	781.002	1259.29	2274.93	1004.75	925.52	809.052	1103.79	1115.23	696.155	681.786	2744.71	1630.05	1044.25	704.177	1993.49	2479.22	1450.41	1370.09	695.861	813.735	834.11	901.039	955.482	1282.52	811.267	859.371	916.525
Com_2553_pos	Fludarabine	C10H12FN5O4	285.086	12.72	3197.31	3199.51	3150.57	4019.06	2772.13	2803.66	2922.79	2700.61	2362.33	3394.03	2973.56	3054.89	2721.56	3027.48	3144.94	2302.68	2241.55	2892.28	2199.65	2212.1	2163.82	2057.47	4069.56	8068.12	7601.81	8635.19	3027.98	3615.71	3611.96	3544.67	3017.42	3113.48	4164.92	3568.7	2410.67	8444.49	4294.91	4562.9	3291.47	6784.16	6666.48	4538.04	2049.06	2250.07	2367.65
Com_1146_pos	Nicosulfuron	C15H18N6O6S	410.099	3.952	13573.7	13777.5	36164.1	28795.7	27608.4	27661.2	86227.7	86406.1	74424.4	93841.8	94188.8	163495	58089	35341.4	7793.86	7280.16	27466	26219.3	13958.2	13853	11730.5	11287.6	8819.39	8779.6	51719.9	48816.7	6369.44	23590.6	61509.6	68771.9	17999.3	15237.4	87775	78887.1	79667.6	95152.7	30507.4	9392.84	16386.6	30643.8	19563.9	14850	11411.5	10708.7	11168.9
Com_3388_pos	Bikaverin	C20H14O8	382.07	3.918	163767	163170	370816	289767	125178	164281	212150	406650	472132	382925	889366	538271	342408	357412	76827	150405	196009	231693	27239.2	22079.4	36057.2	30217	51611	47006.9	766510	768063	387474	376126	625326	678095	127001	180207	607946	654768	561026	19489.7	584439	626138	676047	522561	942325	956736	67450.1	75638.7	83668.5
Com_5404_pos	[Similar to: Microcystin-LR ; ¤Mass: 883.4441 Da]		111.105	12.192	24377.9	20771.4	12645.2	13383.6	21309.4	24607.4	14446.2	12959.7	11545.1	9149.51	8860.13	7749.96	5598.17	4853.38	3391.52	5297.31	6289.12	5778.92	5374.27	6193.23	4208.84	4080.93	3904.85	4554.28	4667.52	5908.14	5728.21	4087.49	3919.11	5228.77	5519.34	5952.87	6287.29	5412.71	6274.03	4154.21	5092.33	6435.68	4434.67	4622.83	5727.35	8718.1	9556.16	15762.8	10360
Com_2538_pos	N,N-dimethyl-N'-(5-(2-(5-nitro-2-furyl)vinyl)-1,3,4-oxadiazol-2-yl)-Formamidine	C11H11N5O4	277.08	17.817	6900.62	8252.86	19961.4	4146.1	3001.42	3468.12	8760.23	9576.64	8485.91	9380.56	6834.05	6121.48	4588.71	4147.8	5157.59	6422.31	5286.61	55280.8	3449.27	3428.21	2959.75	3458.78	3512.8	3419.98	3832.21	3847.44	4843.28	5934.44	3767.22	3605.36	4588.85	5325.32	6015.95	4888.14	6093.79	7135.66	5903.26	5657.47	6988.08	4270.48	4435.85	3502.99	29705.7	32152.8	31934.4
Com_265_pos	5-N-Acetyl-β-D-Neuraminic acid	C11H19NO9	309.106	16.936	18305	3295.97	2913.9	2850.48	2759.18	3221.19	4534.6	4128.29	5719.54	4899.28	5102.96	7383.71	7059.75	3362.64	4319.65	4424.89	6736.65	3817.36	2089.33	2562.28	2106.87	2411.64	2376.58	3192.31	3479.56	3423.36	2320.15	2676.08	3577.81	3771.83	2359.21	1999.73	2931.9	3232.29	3665.19	3969.91	4330.76	3897.39	4384.8	5093.95	3204.94	3280.18	8600.68	8012.92	10322.5
Com_1394_pos	N2-Succinyl-L-glutamic acid 5-semialdehyde	C9H13NO6	231.074	13.538	5807.89	4628.46	5073.06	4812.57	4538.09	4590.2	6722.37	7803.9	10170.1	5509.41	7796.78	7873.42	14169.7	14250.7	10118.3	10440.5	11600.7	18417.8	13863.9	13274	7017.3	9161.34	9725.37	8100.48	8829.33	8564.83	29175.1	9778.67	12796.7	9495.08	11076.7	10425.3	29674.2	11508.4	10596.2	35943.5	46875.6	11446.3	9795.4	12589.2	9856.61	11969.4	18629.2	16186.8	19851.3
Com_894_pos	Pivagabine	C9H17NO3	187.12	7.75	3156.16	3477.87	4270.97	3971.42	4281.6	4332.83	3054.62	2789.88	2839.25	2838.22	3125.67	3697.12	3947.03	4003.2	3349.86	3654.02	4366.83	4279.82	5384.39	3683.02	2931.45	2973.64	7194.65	7718.48	4248.67	4210.33	4278.3	3076.15	5259.46	4960.92	7329.93	8565.53	3724.98	4693.5	3743.18	2922.27	3488.99	3639.85	3740.38	3480.66	4085.45	4116.62	5416.44	6425.42	6093.1
Com_1227_pos	N-AcetylMuramic acid	C11H19NO8	293.111	6.291	4151.8	4595.52	5745.78	5189.37	4000.15	3942.21	4515.95	3838.55	5305.8	5377.41	4313.1	5917.22	3486.64	3449.04	2854.07	3207.97	4138.44	4426.79	5107.65	5479.9	4251.48	4689.5	5707.51	7044.69	4520.31	4258.43	5497.06	4054.49	4548.99	4556.88	3678.01	3789.48	3221.37	3893.43	3291.51	4147.89	4130.88	5246.42	3964.09	4397.44	4135.05	4359.02	6334.82	5419.73	7838.04
Com_3211_pos	CMP-sialic acid	C20H31N4O16P	614.146	15.415	2750.52	4656.07	4750.66	5023.09	3671	3949.29	4057.9	1833.47	4660.3	5021.93	5157.19	4142.32	4486.19	5157.95	4774.32	3357.66	10775.6	9467.69	4869.43	3725.66	4863.09	3471.13	10945.7	11279.9	6741.5	8094.38	3558.44	3245.87	4993.01	2922.1	2453.4	1648.25	8803.9	6147.42	2967.36	3005.15	9891.44	10586	9146.84	8612.73	20387.4	16671.4	6163.91	7572.75	6322.34
Com_394_pos	Thionazin	C8H13N2O3PS	248.038	10.898	50990	28816	92361	41095.3	49105.9	242809	25090.8	13815.1	17748.9	30403	43381.2	57495	31868.8	39377.3	45633.9	18665.6	24906.2	24515.3	25154.2	21516.3	27854.8	16730.1	40893	30281.1	48328.4	53538.8	21477	26731.9	39848	59928.7	28006.2	24562.5	40809.4	44488.7	25085.8	39643.1	72602.1	55819.7	79351.2	87423.1	58607.8	160651	38955.3	21967.1	22102.9
Com_966_pos	Pentifylline	C13H20N4O2	264.158	9.523	24729.3	25312.8	28096.7	27948.9	27657	28181.1	29989.5	31534.4	31926	30900.1	19306.6	23411.2	25931.5	29515.9	508481	513393	31067.7	25594.3	25986.7	26542.7	672706	586177	25840.1	27227.7	40988.1	40221.2	30873.8	31137.3	43054.3	42561.1	30451.6	29549.1	30120.3	29199.9	26083.4	25538.7	25145.6	29595.9	26501.8	31908.9	44017.6	42226.7	28175.2	31349.6	32519.5
Com_2604_pos	Ethyl N-acetyl-L-tyrosinate	C13H17NO4	251.115	14.858	1138.77	1106.2	1301.45	1253.44	1262.54	1260.68	1437.2	1001.52	963.149	961.612	1160.32	1563.63	1049.29	1388.15	1147.36	1280.54	1204.65	1647.71	1203.33	1416.97	1549.22	1059.85	7144.68	1262.84	1500.58	1498.27	1256	1272.89	1767.74	1684.27	1282.28	994.301	1842.29	1393.03	1180.5	1664.75	1012.1	8888.84	1799.19	1528.62	2260.29	1716.58	1911.05	1463.08	1804.98
Com_2699_pos	Dulcin	C9H12N2O2	180.09	3.482	9051.88	9128.05	7944.22	7888.43	6199.82	7343.21	10663.8	8328.44	6655.1	6818.23	6363.04	9965.91	13918.9	14663.2	12421.1	16898.2	16648.9	17476	14831.4	10731.2	8862.76	8123.96	7231.97	8698.42	27437	26179.5	21561.6	17737.6	23566.7	23299.7	8461.05	8211.29	6295.71	6274.63	8384.34	8246.79	9599.84	14137.5	11565.7	11581.6	6344.5	7091.26	6895.39	6872.87	7452.88
Com_5560_pos	[Similar to: Asparagine; ¤Mass: -1.0060 Da]		133.059	9.026	37339.1	37211	51366.1	49652.5	27036.7	54614	57359.5	55930.2	56993.2	56169.7	54290.2	58781.9	127828	104544	100093	80461.9	91447.8	98636	88589	86297	88256.6	96562.1	99267.1	31810.8	144698	142439	122485	106199	157513	147404	71228.6	96977.3	94186.5	93731.3	55999.4	61137.8	81432.4	92964	37823.5	20399.5	106343	128656	67223.3	56431.9	74877.5
Com_2391_pos	Glu-Glu	C10H16N2O7	276.095	12.728	51695.5	124773	16438.1	25081.2	22020.6	11663.5	70115.6	69846.4	63868	63697	19801.3	21807	36011.5	21583.8	148950	36041.7	24134.4	63668.6	41182.5	54694.8	57864.7	200771	49052.9	22853.4	8734.86	9903.76	113647	143723	18303.6	16256.4	109537	161571	91399.8	68941.7	40524.1	101748	49787.5	62442.9	11022.6	22367.2	13084.5	10789.3	410639	371051	414451
Com_1470_pos	N-(4-Amino-1-carboxybutyl)glutamic acid	C10H18N2O6	262.117	10.811	16098.3	16915.9	20880.1	20704.8	22402.4	22901.3	18436.8	15253.6	20628.6	16400.7	12085	11734.6	7516.77	6600.2	9121.14	8403.05	8893.55	12288.4	13668.7	10854.6	17384	17096.8	18642.6	15478.5	9538.94	12407.3	6953.24	10826.7	7536.35	9486.81	14459.1	21447.5	17571.2	17000.5	13032.6	12794	14670.4	12748.5	13722.7	11809.4	14924.7	12336.4	10278.6	11184.6	10310.6
Com_768_pos	S-(5-deoxy-β-D-ribos-5-yl)-L-homocysteine	C9H17NO6S	267.078	10.421	23593.1	29488.9	27171.1	27002.5	39572.6	20758.5	44670.5	27765.3	40920	39755.9	51182.9	42941	24982.3	21063.2	24746	26799.3	17209	25806.4	40214	40924	24378.8	26893.9	20845.9	22399.6	45652.2	31620.2	21025.2	18240.7	36314.9	43880.4	46643.4	36988.2	37335.3	37162.1	63727.5	52956.9	28166.4	40535.9	34856.1	33333.3	48442.2	44680.1	19901.9	22001	30648
Com_2200_pos	Isorhamnetin-3-O-nehesperidine	C28H32O16	624.168	1.004	1.18093e+06	1.12871e+06	908619	831632	669278	681323	753629	716939	460466	436616	904510	977428	464470	566776	1.01598e+06	1.0336e+06	562754	517038	515395	478992	789103	803846	298501	279343	64951.9	59662.6	48591.9	45193.4	114421	170856	606227	695884	883355	565736	884321	829517	40215.5	46300.5	50605.9	43835	50168.8	55652.5	541237	660778	589189
Com_611_pos	Styrene	C8H8	104.063	3.636	3.51173e+06	2.25118e+06	2.31197e+06	1.99429e+06	1.55308e+06	1.63045e+06	3.36624e+06	2.40633e+06	1.88654e+06	1.64107e+06	3.13954e+07	1.22501e+07	6.70276e+07	5.05771e+07	9.78394e+07	7.62176e+07	8.70649e+07	8.09826e+07	3.13534e+08	318466307	4.48959e+08	4.32471e+08	6.16526e+08	6.04144e+08	6.33988e+06	6.34332e+06	3.63388e+06	3.43074e+06	6.66799e+06	6.61799e+06	4.04199e+07	4.90431e+07	9.48414e+06	1.15976e+07	2.1466e+07	2.31436e+07	9.40614e+06	9.08104e+06	1.17245e+07	1.07858e+07	1.77638e+07	2.21856e+07	3.8398e+08	3.81296e+08	4.02054e+08
Com_3065_pos	Diethylpyrocarbonate	C6H10O5	162.052	9.022	87591.5	68246.7	12014.3	11037	9387.21	9730.44	31549.5	27174.9	29080.3	24494.8	43785.8	10814.9	11947.3	9335.7	11312.7	16115.4	16190.1	14825	20097.6	16673.9	25643.4	24583.7	15526.8	13895.9	12532.7	11422.6	30752	25147.2	14759.2	11782.3	19879.1	16986.2	18629.2	18972.8	16911.5	14542.6	14637.6	10537.1	12382	17251.1	11419.5	11004.2	39721.4	36068.8	54946.4
Com_33_pos	Acetylsulfaphenazole	C17H16N4O3S	356.093	10.195	2.79619e+07	3.45918e+07	5.35222e+07	5.06357e+07	5.205e+07	5.67331e+07	4.61474e+07	4.40677e+07	4.53517e+07	4.41485e+07	6.30244e+07	6.68252e+07	4.54269e+07	3.50524e+07	3.40871e+07	3.6031e+07	3.81164e+07	3.69399e+07	5.12503e+07	5.08215e+07	3.17656e+07	4.85828e+07	4.95816e+07	4.72639e+07	4.2584e+07	4.22655e+07	2.51598e+07	3.46488e+07	3.46908e+07	3.22166e+07	4.77593e+07	5.111e+07	6.23496e+07	6.25882e+07	5.10637e+07	6.44599e+07	2.92166e+07	2.86562e+07	3.92772e+07	3.57797e+07	6.72545e+07	6.51113e+07	6.12126e+07	6.26436e+07	6.41079e+07
Com_3901_pos	Cyclotetraglucose	C24H40O20	648.21	1.874	11336.5	10946.2	10253.9	8884.25	9890.09	17482.4	32414.8	29966.5	35805.9	33341.7	66621.8	71130.8	58317	53113.3	37945	32855.3	58249.6	60479.5	53020.8	57510.3	51158.4	47965.5	92859.8	59247.2	81709.5	87423.8	53597.1	66581.9	91187.7	89597.4	44910.8	34926.2	58559.8	62646.6	67637.1	65058.2	49971.2	54353.5	65849.9	85044.6	91315.4	91963.6	20474.8	15444.9	16612.9
Com_1237_pos	N-Acetyl-L-phenylalanine	C11H13NO3	207.089	4.603	7128.24	6611.66	10609.8	9989.7	4459.29	3896.14	4481.56	4428.24	3618.05	6732.17	9209.09	7779.48	5996.37	5230.4	11022.2	10954	9646.71	8888.26	6407.92	8304.15	11258.8	14000.9	8926.66	7663.72	12610.9	12138	4969.51	5561.18	7093.2	7829.45	7987.97	8099.03	5322.78	5969.6	5984.51	5289.62	4354.86	5425.15	5081.19	6098.43	8447.88	6180.34	16123.1	15940.6	15808
Com_3849_pos	9-[(methylthio)nonyl]thiohydroximate	C10H21NOS2	235.105	12.388	13023.9	12611.2	12206.9	11818.8	13548.7	11564.3	9197.52	8890.05	14380	11634.7	12619	13723.2	10896	6873.79	7029.65	8165.05	11056	11406	10835.2	15187	9974.13	9026.92	16562.5	10776.3	11013.4	9489.4	10328.5	24205.5	7856.14	8532.59	23560.5	10207.6	7198.21	9254.65	19416.1	9546.03	15714.6	38493.5	17251.8	20461.1	11469.5	11435.2	35976.3	29981.9	24376.3
Com_5428_pos	[Similar to: L-Histidine; ¤Mass: -0.0726 Da]		155.142	14.893	2003.5	2286.04	5621.3	3885.51	3196.33	2324.38	2334.66	1738.01	1278.27	1963.56	1519.02	1595.63	1940.55	2678.66	1782.24	1430.83	1466.38	1285.18	1441.06	1628.31	1750.08	1661.97	1290.85	1655.45	2712.61	3023.98	1269.51	1867.13	5014.08	5337.36	1522.31	1350.45	1577.43	2159.17	2038.6	1548.65	1350.49	1511	1766.6	1591.61	1941.96	3442.19	2447.45	3995.6	4779.25
Com_4627_pos	Colterol	C12H19NO3	225.136	3.015	8311.87	9602.63	5366.48	5518.17	10072.7	9908.55	8814.86	8094.88	7202.83	7251.6	9496.78	8601.81	10326.6	10596.4	10836.6	9892.75	9640.54	9844.73	12727.8	14380.4	8052.42	7994.18	8908.71	8689	11928.3	11723.9	8945.26	9387.18	12171.3	11994.1	9050.52	9481.78	9567.81	10950	11223.6	10969.1	12538	16663.9	12604.6	23174.7	7999.58	8244.42	7428.7	7636.91	8823.46
Com_5987_pos	(2R)-1-[(Hydroxy{[(1S,5R)-2,3,4,6-tetrahydroxy-5-(phosphonooxy)cyclohexyl]oxy}phosphoryl)oxy]-3-(palmitoyloxy)-2-propanyl (10Z,13Z,16Z,19Z)-10,13,16,19-docosatetraenoate	C47H84O16P2	966.526	7.524	12994.4	15327.9	17059.3	11010.4	16513.7	28092.7	12240.4	12403.3	4124.31	5360.01	18428.5	19061.6	9789.72	7676.97	15443.7	10260.8	2488.02	2522.06	4463.17	3416.23	4891.4	4262.96	3459.71	3721.92	5067.75	8234.73	2572.82	4309.03	11215.5	3112.29	1776.62	1715.22	13687.5	14199.9	13787.5	18943.4	2116.85	2288.37	2300.02	2522.1	2923.51	2962.35	2136.66	2242.51	2391.51
Com_5295_pos	[Similar to: PEG n10; ¤Mass: -18.0235 Da]		476.296	22.36	3990.54	4212.49	5416.54	5000.92	5614.85	5905.91	4426.94	4385.45	4420.99	4445.69	5576.44	6105.26	5946.62	5906.93	4398.05	4782.76	5089.76	5162.35	4219.86	4527.82	4242.46	4358.69	5297.77	5436.75	7835.66	7674.73	4943.36	4983.82	8362.61	7743.22	4459.15	4519.24	5656.57	5412.81	5072.15	5236.73	5445.14	6008.44	6277.34	6838.63	7403.04	8250.98	222736	229213	268651
Com_4936_pos	1-[(3-Carboxypropyl)amino]-1-deoxy-β-D-fructofuranose	C10H19NO7	265.116	12.302	14189.2	13535.4	12720.7	11972.2	11380.3	11593	10673.5	10982.6	9557.26	143610	10712.2	9280.34	10330.1	27900.5	30904.4	17992.1	25014.8	10760.5	40576.9	16291.5	9768.44	9384.65	11438.9	17703.1	6356.54	7706.73	12731.1	23211.5	13924.5	5722.76	26036	14034.6	12670.2	13173.7	22178.8	20676.4	25218.7	38318.4	50971.2	35798.9	22798.8	43478.7	22063	16760.2	12628.6
Com_37_pos	Xanthurenic acid	C10H7NO4	205.037	1.057	22360.2	10281.3	12571.9	12325.9	10148.9	10511.3	12612.5	11117.9	15975.3	12977.1	13983.6	10276.9	9318.67	9690.08	7558.99	7820.14	13040.6	9432.26	46748.9	11241.4	8537.96	7173.65	8816.34	7953.25	11099.7	10293.5	10055	7175.03	14655.2	12627.7	14639.6	11548.9	17027.4	15094.9	8864.66	11963.5	8023.63	9077.8	10128	8568.21	9154.63	9422.43	11586.1	11220.2	13025.6
Com_3721_pos	Allantoic acid	C4H8N4O4	176.055	1.973	18092.2	14059	31221.3	23096.6	21892	29400.2	17685	12144	10564.8	10285	9304.86	4715.53	11452.8	14736	6877.49	18458	7078.3	5609.77	6918.11	4510.23	4638.71	5259.26	5904.97	7787.39	8439.93	7444.07	8502.87	6094.01	6780.07	8869.32	6869.85	8274.22	11990.7	10593.5	6631.55	7435.29	16717.6	19767	11801.3	16079.3	10797.7	11898.8	12124.2	13809.1	15762.4
Com_1384_pos	Phosphonoacetic acid	C2H5O5P	139.987	13.926	4550.32	4303.6	6582.57	7694.56	6838.28	6029.61	4674.65	5517.6	7772.26	6588.96	8878.2	6860.04	5044.66	7036.8	4573.86	4514.03	7481.28	9126.98	5340.78	6064.33	4349.99	6824.69	6366.9	6295.94	13104.5	10960.4	8053.25	7890.94	24052.6	19145.2	6456.89	4248.26	7361.88	9030.88	8393.03	9822.49	11000.2	9654.43	26218.9	25006.7	21278.7	14842.7	4845.49	6174.88	6306.3
Com_2179_pos	Kanosamine	C6H13NO5	161.069	8.457	1.31304e+06	1.47448e+06	1.07446e+06	1.01138e+06	343528	371623	839544	788400	801104	511474	708515	553533	236224	242658	283424	342109	551939	490436	298184	290816	409743	388651	422603	388500	342587	335846	317107	328076	335250	376569	500125	5.48509e+06	377694	424470	4.74937e+06	382213	456633	491048	370979	2.05215e+06	555422	528096	1.09573e+06	1.00806e+06	1.13978e+06
Com_4568_pos	2-Amino-6-[(3-carboxypropanoyl)amino]heptanedioic acid	C11H18N2O7	290.111	12.925	7500.88	5501.84	1951.29	1977.54	1910.24	1892.58	36197.8	3718.78	4322.4	3114.29	1992.61	2269.01	8367.57	5761.87	9554.87	31710	15069.7	1559.89	25239.2	19891.6	15554.1	24179.3	2296.14	1668.37	1562.61	1542.46	12567.2	2205.37	1631.72	1503.89	6906.15	3579.29	3773.55	2241.26	1256.64	1329.99	6223.63	3905.8	1432.69	1528.22	2886.97	2220.52	14083.3	10001.7	12515
Com_126_pos	3-Phenyl-1-propanol	C9H12O	136.089	5.424	2205.64	2132.09	3635.4	3277.72	2227.7	2254.14	2005.14	2560.42	2118.1	2167.06	2990.69	3584.17	2781.6	2799.72	3176.51	2550.41	6001.6	3124.15	4152.02	5273.94	4204.84	6470.24	3551.91	3985.83	2599.96	2664.15	1935.34	1977.73	2604.92	2611.25	2868	4855.62	2319.84	3119.36	2791.13	2634.67	2951.9	3188.1	3568.45	2897.82	3410.26	2720.67	7308.24	8595.71	9350.4
Com_2991_pos	Dihydrouridine	C9H14N2O6	246.085	14.999	1077.27	1040.86	1195.91	1236.55	1092.57	1135.94	964.124	924.184	7279.88	915.586	1094.73	1198.41	1337.73	1020.59	992.734	4381.03	1066.38	919.722	1038.62	940.615	1027.33	1336.49	892.393	921.548	1480.42	1396.53	2548.08	2377.33	1695.84	1533.66	1598.91	1497.98	1291.49	1112.99	1427.64	1216.44	1127.89	1022.34	1090.98	1172.24	1317.08	1370.04	2741.23	3704.52	3642.45
Com_1554_pos	4-Hydroxy-5-methylfuran-3(2H)-one	C5H6O3	114.032	3.498	17177.5	13878.7	11236.1	16636.3	9935.15	16104	29901.7	29456.9	29413.8	32532.3	20507	33008.1	39230.3	30900.5	18604.4	21808.6	27410.4	25700	21275.2	17760.9	24077.7	15744.1	18990.6	25546.7	31415.4	31714.4	24627.7	26588.9	34463.8	30674.4	21909.9	18979.5	26407.7	21323.6	22215.9	22280.6	21789.8	19534.3	23759.5	21627.7	19502.2	18950.2	21983.4	18441.5	15396.5
Com_4405_pos	3-{[(Carboxycarbonyl)carbamoyl]amino}alanine	C6H9N3O6	219.049	9.558	11696.7	12034.5	13757.8	13064.1	12962.8	13069.6	14725.3	15286.5	15562.1	16136.2	9433.16	15601.9	16895.2	22300.6	15419.9	12992.7	16469.7	16817.5	21537.1	20651.1	18193.1	22157.4	18340.5	23712.2	21024.7	25104.9	26965.8	28270.5	33630.1	28728.9	14754.9	12602.6	14306.1	12392.9	26589.6	31789.3	27259.1	24087.2	16580.2	18199.6	21372.2	21732.5	18232.3	19278.4	32655.2
Com_5262_pos	[Similar to: R(-)-Apocodeine; ¤Mass: 30.9810 Da]		250.161	2.352	463623	467034	581253	569280	586176	590165	3.14271e+06	3.42359e+06	6.26972e+06	5.99546e+06	6.75263e+07	7.31647e+07	3.50518e+07	3.45368e+07	1.56779e+07	2.19325e+07	3.06187e+07	3.8426e+07	2.33449e+07	2.26933e+07	1.11859e+07	1.03011e+07	1.45735e+07	1.45415e+07	996396	978781	1.81191e+07	2.19831e+07	2.30656e+06	2.53225e+06	7.24857e+07	7.47167e+07	6.7802e+07	6.31483e+07	104552402	1.00106e+08	9.34035e+07	1.01119e+08	1.09601e+08	1.09032e+08	1.29744e+06	1.21702e+06	1.20642e+06	1.14326e+06	1.70953e+06
Com_1042_pos	ortho-Phthalaldehyde	C8H6O2	134.036	1.037	937712	941064	1.25813e+06	1.37092e+06	1.01041e+06	1.0876e+06	851483	1.59213e+06	634913	622834	865547	854541	827065	807241	1.19694e+06	1.37213e+06	443498	507618	587180	510118	958975	994790	294425	306286	1.21242e+06	1.2214e+06	670981	801055	1.33617e+06	1.11287e+06	480304	569051	1.8892e+06	1.18549e+06	655119	574538	443411	412027	701728	770057	412966	441291	1.10992e+06	1.11025e+06	1.24793e+06
Com_3080_pos	Dianthalexin	C14H9NO3	239.058	18.781	4412.64	3091.46	3967.79	4036.73	4678.49	3740.86	3651.77	3639.1	4260.99	3155.88	3866.84	5048.13	4233.6	3990.86	3750.41	3657.24	3742.78	3046.96	15881.4	13102.7	21086.4	17102.1	12176.3	14129.9	5432.98	10020	7381.37	3150.68	9643.93	6983.35	4352.77	6188.21	4268.6	5964.96	3639.08	5134.16	18504.3	11626.3	13578.7	22687.3	15056.8	17841.7	2925.29	3308.85	3454.1
Com_2175_pos	Karwinaphthol B	C17H20O4	288.136	0.884	99432.5	114440	501762	484479	514225	358482	140439	153463	163085	157233	175412	266442	293957	285746	174754	192131	150464	142514	171057	132840	135773	161924	211657	258103	203127	223587	163724	159507	233850	296201	128460	166018	138807	121596	130781	138906	444345	525339	359157	510496	459371	490955	92910.2	111702	160777
Com_4095_pos	5-Hydroxy-DL-tryptophan	C11H12N2O3	220.084	7.19	4755.83	6180.01	7243.52	7121.99	8006.39	6976.27	5516.03	4566.67	6738.73	5193.33	7068.02	7747.11	6754.82	7823.39	7291.24	10649.2	9404.38	9106.76	8613.28	11460.7	8472.19	12238.3	12661	11714.1	14738.3	15754.2	7207.24	7599.63	11906.2	11381.4	4456.43	4781.54	5809.58	5643.68	5428.03	5519.57	5426.51	5312.03	8616.7	13197.7	13599.6	14929.4	9855.24	9616.02	9698.17
Com_6007_pos	(1Z,2E)-1-({[(2R,3S,4S,5R,6S)-6-{[5,7-Dihydroxy-2-(4-oxo-2,5-cyclohexadien-1-ylidene)-2H-chromen-3-yl]oxy}-3,4-dihydroxy-5-{[(2S,3R,4S,5R)-3,4,5-trihydroxytetrahydro-2H-pyran-2-yl]oxy}tetrahydro-2H-pyran-2-yl]methyl}oxonio)-3-(3,4-dihydroxyphenyl)-2-propen-1-olate (non-preferred name)	C35H34O17	726.182	13.617	12546.4	12110	14284.4	16400.1	9150.16	8942.94	17067.7	14460	32612.5	26262.3	22212.3	24271.1	14438.1	14128.7	21202.9	18207.7	32106.4	38362.9	31198.7	27315.4	22640.4	34293.5	39434.4	56233.8	14596.6	15328.5	34994.3	30421.1	15477.3	13621.6	15307.6	14553	23119.3	20210.5	13863.2	14248.5	111593	109088	72280.9	85355.3	18129.3	27458	10290.5	10594.8	9007.67
Com_2853_pos	Dipivefrin	C19H29NO5	351.204	5.26	2753.73	2752.88	23859.4	9887.03	2741.04	2623.52	2621.63	2461.31	2547.11	2497.69	3221.59	3556.17	2809.67	2789.91	3181.91	3211.02	3527.79	3441.88	4469.93	4704.77	3985.38	4203.31	3657.15	3801.23	3239.49	3416.39	2378.27	2376.73	3377.87	3231.59	3242.78	2977.28	2987.29	3437.83	3497.67	3083.97	3277	3408.61	3889.09	3741.55	3254.31	3366.49	7914.1	12966.6	9473.01
Com_892_pos	Pivagabine	C9H17NO3	187.121	16.48	2972.6	3038.61	3894.21	3500.63	3542.19	3508.04	2867.82	2636.29	2846.01	3002.36	3452.17	4047.14	3609.21	3327.33	2683.1	2924.33	3626.05	4131.34	6339.07	8764.29	6454.48	8397.51	8375.52	8138.95	5733.59	5470.87	3779.39	4252.1	4501.54	5818.11	4338.23	2906.81	5035.51	3156.73	7236.07	3160.38	7014.86	32436.6	14295.3	5425.1	4236.45	5922.9	5423.63	4717.08	6256.58
Com_3266_pos	Choline	C5H13NO	103.1	8.934	1.289e+07	1.89259e+07	1.94072e+07	3.04426e+07	2.14529e+07	2.48232e+07	1.49638e+07	20126817	1.40291e+07	2.44343e+07	2.64497e+07	2.49289e+07	1.54911e+07	1.4303e+07	1.9983e+07	1.31429e+07	1.44186e+07	1.91379e+07	9.00669e+06	1.1716e+07	1.11118e+07	8.28589e+06	1.01086e+07	1.0734e+07	7.76466e+06	3.00292e+07	9.16632e+06	9.47479e+06	3.32834e+07	2.09153e+07	1.28057e+07	1.01219e+07	1.42722e+07	1.50056e+07	1.80824e+07	1.74132e+07	1.1686e+07	1.18468e+07	1.80056e+07	1.49239e+07	1.54541e+07	1.74457e+07	4.92409e+07	4.67305e+07	2.25737e+07
Com_2545_pos	Fluocinolone Acetonide	C24H30F2O6	452.201	3.051	272392	220165	337735	415844	4.00324e+06	2.84685e+06	264428	268050	741435	667652	1.95934e+06	2.57448e+06	224346	231085	156001	120392	221371	213462	105710	113200	106181	103396	111933	101975	692920	475970	419715	463434	1.40186e+06	1.34592e+06	113120	121460	406108	338384	144437	146222	257387	381011	212115	218459	219188	151174	206983	295606	229093
Com_1102_pos	Noradrenaline	C8H11NO3	169.074	10.222	48023.2	46582.3	25781.7	24088.2	17451.6	16778.8	40104.6	46742.9	53955.5	56848.1	46424.4	53936	116150	54084.3	33318	28765.5	708394	175850	28508.6	30438.5	30949.1	34192.5	52191.8	96652.5	58742.2	60635.2	625773	789740	64470.1	51949.2	35010.4	39502.1	34073.5	43565	31583.3	30355.7	95815.7	111556	45014.1	39627.5	55769.9	47742.2	30585	35619.7	24415.4
Com_1160_pos	N-Glycosyl-L-asparagine	C10H18N2O8	294.106	9.612	2.22561e+07	2.15709e+07	3.8407e+06	3.457e+06	2.29172e+06	2.54811e+06	2.34096e+07	3.47591e+07	1.11618e+08	8.22434e+07	2.45285e+07	2.28661e+07	1.71861e+07	7.58833e+06	3.52168e+07	4.22112e+07	2.63045e+07	2.55063e+07	3.81253e+07	3.65462e+07	7.17639e+07	7.51694e+07	1.06432e+07	1.05803e+07	498268	543143	7.95887e+07	6.74218e+07	2.1854e+06	2.08438e+06	5.21366e+07	5.0126e+07	1.31742e+08	4.66869e+07	1.02518e+07	1.05594e+07	1.87727e+07	1.87048e+07	4.269e+06	4.44083e+06	1.12854e+06	1.17433e+06	3.68482e+07	2.2277e+07	5.01355e+07
Com_1776_pos	Methyclothiazide	C9H11Cl2N3O4S2	358.957	7.586	3224.77	3350.35	9136.53	9719.11	4356.61	4419.02	7788.68	8198.4	5286.42	7513.06	9146.64	3861.54	9502.34	9383.35	8805.99	5286.4	6178.83	4913.86	4293.37	3205.15	2963.98	7139.19	4774.27	4128.64	14268.4	14373.8	4425.26	3234.98	5647.56	7357.44	6053.24	6109.24	17789.1	17795	9507.88	8567.22	10345.3	11164.1	12084.5	13303.4	18489.8	19791	4086.44	4647.2	3549.27
Com_737_pos	S-[(1Z)-N-Hydroxy-8-(methylsulfanyl)octanimidoyl]cysteine	C12H24N2O3S2	308.122	15.632	6530.8	6928.74	2765.34	2468.56	2880.41	3918.74	13326.3	7159.07	8040.81	7281.83	4017.04	3102.2	2559.14	3999.45	3719.98	36734.5	4821.6	4762.34	4192.99	22139	74447.8	5155.89	4552.22	5397.97	3737	3135.32	5189.9	7470.63	4031.39	5498.96	9894.58	4795.75	7860.24	8866.89	7409.11	5364.52	5828.32	5275.15	3592.99	8462.48	2607.92	4043.68	35395.5	36816.2	45931.7
Com_5631_pos	[Similar to: 5,5',7,7'-Tetrahydroxy-2,2'-bis(4-hydroxyphenyl)-2,2',3,3'-tetrahydro-4H,4'H-3,3'-bichromene-4,4'-dione; ¤Mass: -503.7683 Da]		1045.89	6.088	43373.6	52479.1	45158.4	54576.1	52863.2	70738.7	47808.6	65290.1	59905.3	55750	82656.4	71565.5	118420	102059	64323.4	66170.8	63946.2	66590.5	34957	42147.8	46554.2	39920.8	60639.3	53334.8	117693	121962	48765.4	51557.5	103248	77009.4	57290.8	65611.5	99026.4	86313.1	105215	89352.3	42199.3	47621.7	59083.2	55848.4	62959.9	72271.4	17161	11611.2	13808.6
Com_5997_pos	(2E)-2-(4-Chlorophenyl)-3-phenyl-3-(2-pyridinyl)acrylonitrile	C20H13ClN2	316.075	9.595	86425.5	64347.2	65865.1	66567.4	67833.5	65575.8	87033.6	81773.7	109609	113238	88866.6	1.4913e+06	663989	1.50461e+06	7.60797e+06	5.62878e+06	4.80532e+06	4.92812e+06	7.51372e+06	7.87909e+06	6.85501e+06	7.0009e+06	2.53017e+06	2.67726e+06	210413	211344	1.35093e+07	1.14222e+07	553580	379220	1.62358e+06	4.71583e+06	2.76399e+06	2.55636e+06	1.50705e+06	1.36422e+06	1.96854e+06	2.46969e+06	308876	583620	105198	108597	7.12377e+06	7.6832e+06	9.02609e+06
Com_5520_pos	[Similar to: Cyclic ADP-ribose; ¤Mass: 193.9999 Da]		347.061	8.447	3.45972e+07	3.1055e+07	9.06538e+06	9.0087e+06	3.85708e+06	3.97079e+06	2.57449e+07	2.51156e+07	3.06451e+07	2.03637e+07	3.43843e+07	3.40227e+07	1.50056e+07	1.42506e+07	1.69559e+07	1.613e+07	2.23347e+07	2.1717e+07	3.72609e+06	3.34978e+06	4.82506e+06	5.19343e+06	5.95642e+06	5.99444e+06	1.69546e+06	1.67997e+06	8.60484e+06	8.81054e+06	3.13097e+06	3.18741e+06	1.00222e+07	5.25621e+06	1.42567e+07	1.45305e+07	1.76267e+07	1.8649e+07	1.97797e+07	2.19529e+07	2.80503e+07	2.70888e+07	1.6713e+06	1.80383e+06	6.08809e+06	6.55084e+06	7.3449e+06
Com_1471_pos	N-(3-Carboxypropanoyl)glutamic acid	C9H13NO7	247.069	14.42	4223.55	16845.8	4094.95	4006.28	3859.04	3966.87	5127.49	6144.71	15217.1	7475.47	6029.55	4645.17	4619.28	16059.5	4463.93	5237.24	24876.6	4665.73	5406.9	5281.62	6210.57	5780.08	4070.39	5159.68	5216.68	4897.09	7745.95	16672.3	6617.43	6568.16	11237.9	22673.1	5466.81	8598.55	7437.3	4840.67	6002.19	6218.98	5463.16	4369.4	4841.49	5061.64	18182.4	19763.2	22052.7
Com_2351_pos	Guaiapate	C18H29NO4	323.209	0.881	61121.4	58190.8	85999.9	75949.1	83001.4	79376.9	517239	600839	434129	430759	569679	546692	518939	581812	564762	514718	397496	389974	97457.8	86196.4	109786	116610	138437	111691	300996	309777	105479	95390.7	176556	179188	235576	382443	729869	648914	475781	547773	271705	283981	233757	203719	485947	460718	225170	237320	222349
Com_4090_pos	5-Hydroxytryptophol	C10H11NO2	177.078	1.868	6705.09	13726	5968.42	6850.01	5528.19	6893.5	4677.06	5869.64	3647.32	4460.3	3028.78	5196.19	10091.7	8607.28	14087.1	12409.9	4954.8	5245.13	5424.2	4544.61	6936.77	6727.11	4374.84	4887.07	4625.79	4791.29	4494.43	3116.7	4585.97	5713.11	4157.31	4587.43	8490.27	6473.26	5528.68	4515.68	5474.22	6363.2	8413.26	6024	4616.72	4692.61	1663.02	2466.58	1476.25
Com_2423_pos	Glu-Glu	C10H16N2O7	276.095	12.636	55111.7	57431.5	24613	17983.8	16245.2	15923.9	94505.1	77493.4	107485	113776	27701.8	36742.6	32220.1	23498.3	34486.7	203620	34532.8	54362.5	32857.3	47703.1	68517.4	65708.5	18054.6	29022.3	13320.2	16568.2	81326.3	149386	21620.1	12037.2	141394	118007	117928	106453	52957.4	60326.8	35999.4	31028.7	28679.7	28991.3	98974	8687.96	474116	476618	500416
Com_4473_pos	3-(4-Methyl-3-pentenyl)thiophene	C10H14S	166.082	4.262	2035.74	4242.49	14252.9	13179.8	24280.5	27174.2	7832.73	9949.13	18915	23987.1	34404	47927.3	60996.4	59223.6	3305.65	3164.76	7203.03	8813.94	5609.65	5427.9	7386.45	7519.53	4848.81	4759.73	294015	289498	57863	59374.5	105269	109832	17971.2	15830.9	39933.5	44557.3	46234.8	45649.4	83343.4	69289.7	80457.3	41910.9	154263	168639	15076.8	13863.5	13156.4
Com_455_pos	Thionazin	C8H13N2O3PS	248.038	12.943	4248.87	9093.56	8340.66	4578.16	9167.53	3558.07	5459.42	5239.15	6880.44	8179.68	13176.3	10678.6	8662.64	6741.19	5125.88	10244.1	25976.1	9202.65	7880.4	9453.53	7526.84	3583.84	14151.6	7974.16	15815.3	16515.5	11087.7	7913.36	14715.8	7033.65	4599.81	7558.38	13426.1	6028.32	9736.33	10727.8	10316.4	8693.56	18558.4	16998.5	93019.2	15506.3	2138.74	5084.1	3788.48
Com_5477_pos	[Similar to: Eplerenone; ¤Mass: 115.0678 Da]		299.136	2.398	3.03119e+08	5.71673e+08	2.47252e+07	2.40424e+07	8.84799e+07	9.45609e+07	9.84699e+08	1378796664	1085133459	1050533949	7.2826e+08	7.51972e+08	2.9135e+08	2.46448e+08	2.92457e+08	3.82288e+08	1.79258e+08	202555486	5.23971e+07	5.14577e+07	8.21812e+07	8.25197e+07	3.70876e+07	3.51206e+07	2.39266e+07	2.32828e+07	1073000416	1091647763	1.39457e+08	1.52434e+08	3.79026e+08	3.3427e+08	9.05333e+08	8.81321e+08	7.79415e+08	9.03702e+08	3.38172e+08	3.51552e+08	4.48021e+08	3.25963e+08	4.10798e+06	4.10329e+06	7.31719e+06	8.87448e+06	8.9684e+06
Com_3078_pos	Dibenzo-18-crown-6	C20H24O6	360.157	0.855	16627.2	13126.8	15812.8	14679.6	6307.82	6226.78	5398.73	5270.1	4764.44	4733.45	6190.04	12346.5	9290.32	27688	9255.24	6390.69	13947.9	10611.1	10128.1	7533.14	12960.4	6684.04	7788.29	12075	1897.8	1879.19	1931.63	1399.11	2231.48	1938.82	2812.84	3295.23	16489.5	2679.17	2868.16	3026.14	3446.76	2120.39	2769.88	3584.14	3941.48	3740.83	4070.09	6253.19	5197.27
Com_1556_pos	4-Hydroxy-5-methylfuran-3(2H)-one	C5H6O3	114.032	0.882	1.83528e+06	2.02497e+06	4.38368e+06	3.6982e+06	4.11027e+06	3.56447e+06	2.54914e+06	2.26366e+06	2.12996e+06	1.66534e+06	1.65948e+06	1.84218e+06	1.9656e+06	2.01558e+06	1.22391e+06	1.41257e+06	1.43087e+06	1.18862e+06	843451	977425	1.00171e+06	943417	1.04229e+06	1.05063e+06	2.27828e+06	2.1647e+06	1.12264e+06	1.35122e+06	782390	2.2376e+06	1.07099e+06	995919	1.36065e+06	1.59531e+06	1.23525e+06	1.37897e+06	1.2456e+06	1.31196e+06	1.32425e+06	1.34454e+06	2.03908e+06	1.78396e+06	1.13112e+06	1.14783e+06	1.13987e+06
Com_2255_pos	Hyperoside	C21H20O12	464.094	1.018	3.69383e+06	3.69661e+06	5.65079e+06	5.82457e+06	1.17032e+06	1.08402e+06	1.0631e+06	1.2099e+06	533765	565894	2.92725e+06	2.73673e+06	674433	739341	1.92626e+06	2.25918e+06	387663	397076	1.23905e+06	1.39772e+06	2.05197e+06	2.16219e+06	440147	555945	206298	214270	131352	161075	573746	521657	790100	997109	952023	766350	1.05198e+06	987065	88597.4	94196	89367.2	125855	100236	101714	1.97309e+06	1.49219e+06	2.19879e+06
Com_2152_pos	L-(-)-Asparagine	C4H8N2O3	132.053	11.879	28306.3	29001.4	114754	35968.8	54978	45212.4	21243.4	89577.5	36933.3	47224.9	14682.5	18931.5	32689.8	31908.4	42532.4	87860.5	23083.4	21721.6	31108.4	22479.7	30990.7	37635.5	41474.4	33617.1	38227.2	155145	29247.8	26381.7	42307.5	43325.2	22150.8	18481.1	29513	45120.7	16787.3	13690.9	16580.2	15560.3	7542.35	9047.52	68989.2	52484.8	32113.4	30081.5	25895.7
Com_2609_pos	Ethyl N-acetyl-L-tyrosinate	C13H17NO4	251.115	13.75	1610.76	1631.75	1693.68	1647.53	1471.32	1607.58	1506.91	1760.95	1459.07	1515.06	1797.48	1843.06	1895.49	1409.4	7108.45	2639.75	2833.45	3940.05	3351.8	34428.9	4740.36	4096.16	3254.96	2004.7	5385.63	1870.22	4401.29	2439.52	3123.03	2479.12	2097.12	1984.62	2202.36	3015.03	2645.94	2275.83	6007.12	2304.71	4274.7	10351.8	2699.28	4482.27	2551.01	2058.28	3064.44
Com_5037_pos	1,5-Anhydro-1-{3-[4-(5,7-dihydroxy-4-oxo-3,4-dihydro-2H-chromen-2-yl)phenoxy]-2,4,6-trihydroxy-5-[(2E)-3-(4-hydroxyphenyl)-2-propenoyl]phenyl}hexitol	C36H32O15	704.175	5.849	9471.72	6544.12	8807.69	9037.17	6552.15	6622.64	6886.41	6880.08	6493.68	6351.36	8152.38	9203.05	7042.51	7090.82	16295	23078.3	7125.76	7299.21	8610.51	9062.9	10755.7	8113.17	7821.79	8016.54	7943.1	8093.06	5225.22	5300.46	7410.68	7335.6	6849.92	6382.86	7204.19	7104.61	7478.37	7316.2	8264.44	8351.14	10889.4	15255.3	9676.26	12784.7	46165.5	35518.8	55425.5
Com_1780_pos	Methiuron	C10H14N2S	194.088	0.846	171732	167923	166995	151141	199165	232140	175716	166041	124517	123583	145972	138996	171588	148491	101691	86753.5	145764	112424	35139	52748.6	64105.1	84828.7	94273.2	58714.3	271254	233979	94178.6	85249.4	80467.8	141906	86120.7	79282.7	126839	85727.9	76469.3	123372	110482	83418.5	92757.6	88459.7	184790	171548	88217.1	109156	124359
Com_5090_pos	1-(β-D-ribofuranosyl)thymine	C10H14N2O6	258.085	14.769	5130.09	5588.51	2455.46	2705.73	1564.71	1654.28	6106.13	7747.59	8737.37	9303.9	7066.2	3455.57	14399.6	6022.69	3723.28	6067.95	2814.97	4108.59	3681.23	3750.59	4168.1	4623.73	6188.64	2160.46	2036.59	2402.19	19519.5	15686.3	4934.92	7409.32	7766.56	5118.93	8894.24	27675.3	4867.79	3147.98	4098.68	3470.88	2036.31	2200.78	4450.08	1642.27	65188.2	77066.1	74764.8
Com_4610_pos	2-Acetamido-2,6-dideoxy-α-D-galactopyranose	C8H15NO5	205.095	1.149	1.86406e+07	1.39659e+07	1.89262e+07	2.02082e+07	1.80668e+07	1.98037e+07	1.79114e+07	1.80975e+07	2.08454e+07	2.18464e+07	9.91861e+06	1.59647e+07	1.8478e+07	1.82954e+07	1.22023e+07	1.29187e+07	1.42683e+07	1.44398e+07	9.17903e+06	9.23298e+06	1.19124e+07	1.14795e+07	1.10854e+07	9.39317e+06	1.37319e+07	1.44363e+07	1.09919e+07	1.0781e+07	2.10936e+07	1.68498e+07	1.10137e+07	1.15028e+07	1.43481e+07	7.61108e+06	1.39873e+07	1.45223e+07	1.39995e+07	1.47902e+07	2.171e+07	2.22355e+07	2.08883e+07	2.2659e+07	1.19191e+07	1.32358e+07	1.3862e+07
Com_1233_pos	N-Acetyl-L-phenylalanine	C11H13NO3	207.089	3.07	7819.3	8119.76	6869.27	6111.3	9187.56	9619.73	7647.62	7499.96	7771.04	6471.52	7997.91	7347.57	8420.15	8559.33	9860.6	9073.65	8245.75	8429.95	7976.92	7598.95	6696.01	7630.63	6944.96	6930.29	10530.2	10825.2	8024.13	8358.05	11335.7	10812.8	7048.21	7687.39	7645.13	8205.5	9219.55	9366.73	14222.2	15214.4	14977.7	16937.7	7910.03	8062.53	5983.16	6034.51	6755.28
Com_2889_pos	Dinoseb	C10H12N2O5	240.074	11.257	11395.1	11203.7	7159.82	5928.73	10297.7	6141.99	17307	16700.2	16760.2	16466.6	7736.4	5704.66	5074.31	5376.98	7993.46	9499.96	8696.41	5357.04	8976.43	8053.24	8532.23	8537.68	5967.31	7591.2	5971.12	6424.44	10046.9	15708.5	5340.59	4386.87	14015.9	11744.5	18401.9	15164.7	8680.78	11301.3	7475.67	6833.27	4918.17	5965.78	6300.37	9051.71	40155.5	36480.4	42662.2
Com_1530_pos	N-(1-Hydroxycyclopropyl)glutamine	C8H14N2O4	202.095	9.32	1.07952e+06	1.07852e+06	277904	361980	296865	253053	1.37418e+06	1.25887e+06	1.11091e+06	1.2569e+06	251395	980608	1.30114e+06	1.30577e+06	2.5215e+06	2.96939e+06	1.4152e+06	1.68687e+06	1.59378e+06	1.52393e+06	2096553	2.28226e+06	1.03445e+06	1.01448e+06	644353	693057	1.98165e+06	1.75634e+06	687033	594024	1.78169e+06	3.20015e+06	2.1019e+06	1.98578e+06	1.72352e+06	1.59238e+06	987488	1.01528e+06	1.38808e+06	650571	257752	239476	263083	353455	325934
Com_3601_pos	Methyl methanesulfonate	C2H6O3S	110.004	13.381	1387.54	1360.32	2132.63	1253.2	1825.46	1738.55	1277.9	2399.81	2338.89	2189.88	1737.01	1729.15	2141.38	1419.68	1043.55	2007.81	1182.05	1526.96	2377.93	1449.51	1269.25	2306.69	2225.01	1939.84	1449.01	1346.75	1229.76	902.825	4868.15	4251.82	1092.69	1058.06	1794.02	1196.96	1750.43	2022.28	2205.9	1890.19	5313.87	3867.15	6105.47	3794.98	1448.51	1510.58	1525.65
Com_5559_pos	[Similar to: Asparagine; ¤Mass: -136.1248 Da]		268.178	6.366	1.38667e+07	1.59543e+07	5.7796e+07	5.40486e+07	2.46972e+07	2.85209e+07	7.51106e+06	7.44261e+06	2.0911e+07	2.12583e+07	2.7255e+07	2.73273e+07	1.43879e+07	1.0701e+07	1.64419e+07	1.71356e+07	1.09889e+07	1.04901e+07	1.1394e+07	1.129e+07	6.63154e+06	6.67549e+06	1.31381e+07	1.31232e+07	3.14645e+07	2.88352e+07	14778169	1.19642e+07	2.29785e+07	2.1947e+07	1.32527e+06	1.2296e+06	1.07184e+06	947206	5.67678e+06	6.2265e+06	3.68126e+07	3.68759e+07	3.35104e+07	3.91446e+07	3.59293e+07	3.41859e+07	2.41437e+07	2.47124e+07	2.57951e+07
Com_3119_pos	Deferiprone	C7H9NO2	139.063	10.267	215295	163328	43764.4	52563.7	35155.8	31656.5	160877	162456	261347	244451	91164.9	92643.9	84206.7	78117.2	66872.9	70277.2	106041	114293	67842.5	53369.1	79563.9	90523.9	87957.1	90764.3	68292	64885.7	93483.9	113586	76500.6	68741.9	139196	127929	135683	138736	73385.9	74018.8	144664	155549	63281.9	73539.9	32021.5	29920.7	51201.6	58205.1	48969
Com_1002_pos	2'-Deoxyadenosine	C10H13N5O3	251.102	2.029	15410.5	19812.9	20939.1	18929	26347.9	23089.6	12877.1	11582.4	11221.2	10423.9	13905.8	12082.8	17806.9	17569.9	12138.5	15782.8	10919.5	10987.3	10832.5	9118.24	8059.5	7561.09	7582.34	11820.1	16450.7	17261.8	12418.9	10290.7	13721.9	15782.5	8495.21	6769.98	9504.45	9608.96	9319.86	9459.45	17608.5	24521.9	20933	22725.7	15174.9	15304.1	13604.5	12965.2	11266.8
Com_105_pos	N-Nitrosothialdine	C6H12N2OS2	192.038	13.81	3617.47	2471.6	5700.26	6541.72	3679.36	6334.35	3401.47	3907	9507.74	6497.61	4558.68	5237.03	5580.75	4479.63	6078.76	2353.58	9857.24	16474.5	7441.69	6039.53	2674.33	2984.36	4619.16	4709.06	21339.9	6023.75	8354.64	9381.42	3901.23	4233.16	8211.1	4786.26	3911.6	3790.72	20799	5668.87	5989.75	5735.36	5442.27	7577.56	6360.18	5012.69	14271.9	12324.4	14344.3
Com_5943_pos	(2S)-3-Hydroxy-2-({[(3S,4S,5R)-2,3,4-trihydroxy-5-(hydroxymethyl)tetrahydro-2-furanyl]methyl}amino)butanoic acid (non-preferred name)	C10H19NO8	281.111	8.746	5.87021e+07	6.16785e+07	1.12181e+07	1.04457e+07	6.73752e+06	6.12798e+06	5.61495e+07	5.62551e+07	6.13265e+07	6.17555e+07	4.96736e+07	5.43258e+07	3.47302e+07	3.43321e+07	5.71871e+07	6.06067e+07	8.49062e+07	8.43271e+07	5.32074e+07	4.95419e+07	6.11434e+07	5.97033e+07	4.77091e+07	4.7472e+07	3.62313e+06	3.33023e+06	4.14049e+07	4.12226e+07	8.8613e+06	8.46998e+06	9.65572e+07	1.00195e+08	6.62614e+07	6.83997e+07	6.57742e+07	6.62322e+07	4.81858e+07	5.17479e+07	5.65485e+07	5.10913e+07	3.19219e+06	3.45799e+06	3.06391e+07	3.38156e+07	3.41213e+07
Com_5061_pos	1,2-Dimethoxy-2'-(methylsulfanyl)-1,2-dihydro-4'H-spiro[indole-3,5'-[1,3]thiazole]	C13H16N2O2S2	296.064	3.228	18574.3	14240.7	8597.25	7576.11	7476.4	7650.66	6713.53	6530.17	5039.31	5049.77	5669.42	6257.33	7739.69	7832.54	7592.73	7655.29	7186.15	6940.66	5619.06	5575.15	5143.66	5060.85	5573.94	5699.52	8665.46	8558.04	6179.91	6485.51	9136.33	8726.6	5993.43	5980.85	6397.38	6279.04	6367.91	6438.48	6960.16	6256.99	8287.1	6388.85	3298.38	2977	4058.47	4117.22	4242.29
Com_2154_pos	L-(-)-Asparagine	C4H8N2O3	132.053	14.328	38306.4	43967.1	66288.1	82829.2	56072.3	48825.3	78382.2	102911	51710.7	81495.9	34344.1	24128.8	29793.6	26861.7	27716.7	33923.4	67539.6	37902.4	26102.8	25245.3	30018	32332	27968.9	24759.1	71649.3	92527.8	49823.3	52239.9	65130.1	211849	23643.3	94964.2	36486.4	45295.8	38219.2	25656.8	24312.2	27890.2	11489.8	10228.7	70369.3	251551	52623.3	92460.7	66399.3
Com_5735_pos	[Similar to: 2-({[3-Chloro-5-(trifluoromethyl)-2-pyridyl]carbonyl}amino)-4,5-dimethoxybenzoic acid; ¤Mass: 63.0114 Da]		341.027	8.075	255442	1.15393e+06	41416.9	61356.1	31583.1	37341	1.89626e+06	1.67034e+06	1.48409e+06	2.78191e+06	2.01108e+06	2.32054e+06	1.86644e+06	1.58936e+06	1.1687e+06	1.33672e+06	3.08109e+06	3.00908e+06	2.41973e+06	2.49113e+06	1.42673e+06	1.19937e+06	2.05039e+06	331537	88381.9	117539	2.86676e+06	2.85329e+06	76212.4	49724.5	3.91211e+06	3.18285e+06	610984	1.48964e+06	1.74206e+06	684883	5.36492e+06	5.86583e+06	3.23174e+06	3.04624e+06	129202	139778	48977.7	39160.4	47903.7
Com_5531_pos	[Similar to: Choline; ¤Mass: -103.0994 Da]		206.199	8.2	5.72232e+06	5.33526e+06	8.26308e+06	7.43034e+06	6.2971e+06	8.10963e+06	5.51174e+06	5.87569e+06	5.83795e+06	5.63526e+06	8.72413e+06	7.55284e+06	5.57127e+06	4.42991e+06	4.74019e+06	4.20056e+06	4.4895e+06	3.82833e+06	2.27672e+06	2.87333e+06	1.79549e+06	1.82553e+06	2.04499e+06	3.14211e+06	7.15025e+06	5.81096e+06	2.42026e+06	2.52595e+06	7.95408e+06	4.87636e+06	4.91996e+06	4.30677e+06	5.59817e+06	5.53955e+06	6.12569e+06	6.27366e+06	2.93145e+06	2.56673e+06	6.13968e+06	6.26289e+06	6.61131e+06	4.70718e+06	2.36005e+06	2.53749e+06	2.74249e+06
Com_3634_pos	Aristolochic acid	C17H11NO7	341.055	18.789	961393	786790	1.50053e+06	1.47447e+06	888518	710714	702823	598119	1.19223e+06	1.11851e+06	1.18815e+06	434954	103937	99580.1	187087	213138	129012	124717	2.57894e+06	2.59907e+06	3.56898e+06	3.38358e+06	3.05949e+06	2.94162e+06	2.1629e+06	2.56644e+06	1.36106e+06	1.43323e+06	2.89047e+06	2.70566e+06	1.14328e+06	1.19735e+06	890503	1.2649e+06	1.10096e+06	1.11159e+06	1.9054e+06	1.95819e+06	2.68495e+06	2.21631e+06	2.72556e+06	3.07734e+06	25567.3	27328.6	31264.8
Com_2340_pos	Guanine	C5H5N5O	151.049	12.823	2485.89	2499.74	2749.55	3207.2	3464.52	2258.25	3796.15	2089.22	3584.27	1929.75	9195.05	7180.32	7113.24	5727.73	5873.47	7610.56	6031.25	7226.16	4312.25	5718.02	3652.4	2632.67	3665.94	4484.23	6370.82	6294.55	1435.63	9392.78	7880.15	8274.63	1710.75	2890.9	5126.75	2690.15	4620.52	5252.91	2910.58	5669.54	3807.4	3184.94	7244.96	5818.11	3879.32	3093.81	2689
Com_3456_pos	Bensulfuron-methyl	C16H18N4O7S	410.09	13.746	1046.66	875.277	921.928	3958.96	4141.26	2750.4	829.334	971.287	3847.01	1367.34	14245.4	1907.86	3653.33	1171.86	10934.1	2622.73	2700.69	1795.84	3308.72	24662.1	4433.83	2838.94	1624.02	839.346	13459.1	6380.59	4988.1	664.952	1381.94	1250.55	895.075	1459.97	1663.09	1909.71	10303.6	1778.59	4491.72	1690.58	2802.71	5685	2165.59	11285.1	998.877	1096.28	1230.16
Com_2414_pos	Glu-Glu	C10H16N2O7	276.095	16.744	400240	30963.2	7021.02	8073.39	5596.55	17088.3	48544.6	47942.9	35512.2	44933.9	15739.6	13313.9	11711.3	16667.7	24792.4	28388.1	25395.3	24654.1	24348.4	26073.8	47222	46687.1	23365.1	17601.4	9047.15	7478.25	25154	61539	13855.3	9652.95	41560	36665.9	43966.1	27817.3	20573.2	50908	82149.5	19879.9	10406.1	15622	7299.82	6731.84	310217	302376	308767
Com_5848_pos	(5S,6E,8S,9S,12R,13E,15E)-5,9,20-Trihydroxy-12-methoxy-6,8,16-trimethyl-2-azabicyclo[16.3.1]docosa-1(22),6,13,15,18,20-hexaene-3,11-dione	C25H33NO6	443.229	0.989	123978	126779	158645	220215	96601.1	90366.2	160250	100722	112426	105975	123501	103138	178239	250503	328625	323620	90080.3	122726	81919	82467.2	227768	232512	179904	126565	74688	63206.5	190001	125774	77736.7	117634	63720	78442.9	79949.8	102209	86848.3	116069	216354	288733	210300	172909	81362.5	106659	49901.1	51865.3	55425.9
Com_2463_pos	Glabridin	C20H20O4	324.136	0.852	134251	207396	289098	404916	333255	328255	241076	155311	153810	230661	142351	135164	231005	267322	193484	200797	138373	107561	66458.9	103798	118329	115390	136555	122671	523294	504856	122956	17053.8	33335.8	13605.7	103508	91810.5	53040.8	26476.8	84471.6	118519	160734	344132	132057	139398	282091	362266	54001.2	88435.7	74510.3
Com_2632_pos	Ethyl N-acetyl-L-tyrosinate	C13H17NO4	251.116	15.737	1630.33	1657.07	1892.06	1868.49	1853.05	1906.03	1598.28	1499.84	1701.38	2084.92	5244.11	2221.98	1835.67	1799.62	1540.39	2084.77	1995.35	1638.5	2462.66	2245.52	3070.69	2189.5	21524.8	2476.27	2399.9	2855.6	1614.17	1667.38	2538.45	2345.77	3468.55	1425.15	2631.87	3731.01	2726.21	2050.99	1993.33	1913.82	2358.37	9734.23	2387.05	1900.95	1908.35	2131.07	2250.7
Com_5534_pos	[Similar to: Choline; ¤Mass: -100.9872 Da]		204.087	9.82	93165	95645.6	171953	128757	791267	98604.9	1.45126e+06	1.73656e+06	951681	919548	2.12355e+06	3.31617e+06	4.06452e+06	4.55758e+06	2.95075e+06	2.80471e+06	3.4905e+06	3.30389e+06	2.67404e+06	2.97808e+06	2.5852e+06	2.59948e+06	3.17109e+06	3.32757e+06	6.69917e+06	1.64035e+06	2.39426e+06	3.44153e+06	6.46569e+06	6.00142e+06	2.25919e+06	2.78459e+06	3.07583e+06	3.27152e+06	3.19653e+06	3.09171e+06	3.17695e+06	3.06162e+06	3.33321e+06	3.42592e+06	4.27281e+06	4.70261e+06	2.17742e+06	2.43697e+06	2.62896e+06
Com_75_pos	Valylserine	C8H16N2O4	204.111	10.853	1.56913e+06	1.59418e+06	551142	585626	2.67974e+06	1.67537e+06	2.00886e+06	1.8247e+06	2.55005e+06	2.97336e+06	3.22897e+06	1.04568e+06	70312.4	79323.6	83615.1	74455.6	74417.7	83501.9	80992	78896.4	129448	95498.6	80415.2	87037.5	94438.1	90146.7	56547.3	72466.2	81369.6	94377.7	127341	111575	109037	103512	93110.3	120152	149295	141075	178437	194876	203354	179785	119360	113463	103470
Com_535_pos	Tectoridin	C22H22O11	462.116	17.881	1591.54	1105.14	2286.05	2778.16	5726.55	2625.16	1049.28	1011.86	12654.9	4255.95	1350.45	1408.18	4781.01	1500.81	5491.32	8534.89	2381.08	3073.64	2559.16	2559.92	2887.41	4390.46	2326.02	1133.23	3031.56	4792.53	1494.67	1637.29	2059.64	29710.9	1019.24	1775.66	1921.3	1657.19	3383.33	1717.68	1414.98	7975.59	12036.9	2836.34	3298.87	2958.2	1218.28	1998.6	1544.52
Com_2112_pos	L-(-)-Serine	C3H7NO3	105.043	11.549	3022.05	4873.16	7700.28	8735.55	9028.26	8826.19	5255.51	3886.18	4961.69	6369.32	6547.97	9086.21	5026.87	3636.51	2813.02	4018.67	6747.92	3941.87	2870.32	5028.77	2372.2	2640.35	6174	13363.3	13428	4739.93	5001.76	3923.9	5442.5	6777.67	6082.09	6189.93	6246.24	4806.77	4102.8	4816.09	6505.01	5952.99	9909.44	6040.56	8529.64	10666.5	5948.49	4172.85	4736.72
Com_1901_pos	L-Proline	C5H9NO2	115.064	2.021	24891.8	36109.9	38470.1	31576.5	38115	38030.5	45729	39912	48800.3	53516.1	56084.1	55546.7	36200.1	22187.4	16332.9	31005	31652.2	53393.9	29151.3	20799.6	20459.8	28275.8	23449.9	32637.7	21118.3	23641.1	21205.6	15977.9	24288.7	21118.4	21547.9	26379.2	23797.9	30300.5	25443.3	27590.4	52672.7	36956	35829.3	38254.8	32217.2	32402.3	35882.1	39199.8	43603.6
Com_2393_pos	Glu-Glu	C10H16N2O7	276.095	10.165	3.34627e+08	3.23623e+08	5.57552e+07	2.62644e+07	5.65429e+06	4.98641e+06	2.33645e+08	2.49514e+08	3.49037e+08	2.76951e+08	6.73267e+07	7.42008e+07	67673344	1.14205e+08	9.33688e+07	1.0796e+08	139066524	1.42015e+08	8.99841e+07	8.92988e+07	1.1856e+08	1.17484e+08	8.28298e+07	9.02437e+07	1.05878e+07	9.86696e+06	2.47093e+08	2.53458e+08	4.25885e+07	3.56487e+07	1.49407e+08	1.52274e+08	145666493	1.4183e+08	6.07069e+07	6.38069e+07	3.06894e+08	1.73035e+08	4.17805e+07	4.40676e+07	9.19913e+06	9.21735e+06	4.52451e+07	4.79162e+07	5.03797e+07
Com_5704_pos	[Similar to: 2,4,6-Trideoxy-6-{[(4E)-3-hydroxy-2,4-dimethyl-4-heptenoyl]amino}-2,4-dimethylhex-5-ulosonic acid; ¤Mass: 211.6438 Da]		131.556	13.593	3641.23	7053.93	7757.85	6523.79	3898.76	5617.9	5123.16	4873.89	7026.25	8201.28	8109.62	5896.8	3815.89	6576.42	5921.34	6330.29	7727.78	7005.38	4618.34	5394.49	3583.24	3087.67	7640.29	8107.31	9268.42	8662.73	6182.96	5225.04	7949.8	7420.85	5202.19	5108.77	5332.52	4190.68	4937.29	5702.86	7605.09	7591.64	7067.45	8675.5	9451.85	7995.53	6965.51	8242.82	10094.2
Com_2342_pos	Guanine	C5H5N5O	151.05	4.841	5749.29	5173	3728.49	3347.01	3349.05	3297.13	5212.18	11258.3	7157.23	5511.49	7126.7	5967.94	3374.43	3298.01	6177.85	6066.6	6876.73	6700.14	9636.96	8558.1	11408.4	10163.1	9756.31	7287.38	4389.35	3968.48	3505.37	2904.14	4542.51	4357	8495.98	9156.01	10993.3	10970	6854.3	7306.96	10196.5	8214.79	7376.23	6772.83	5014.1	6003.02	12838.4	17995.6	15135.8
Com_3623_pos	Asparagine	C4H8N2O3	132.054	11.079	36926.1	40179.7	100760	50382.8	63293.6	65341.8	90575.6	45279	43195.6	58919.3	53336.8	30425.6	34709.3	29894	54511.3	27082.1	28445.1	42335.7	29573	26638.7	46740.2	67928.8	26852.9	35390.5	124045	52310.4	56356.4	69852.8	66845.7	73367.6	79508.3	2008.55	44054.4	38000.2	77330.5	17670.7	29461.6	32798.9	29198.8	12767.9	164578	272514	66884.6	59557.4	107398
Com_2191_pos	Itaconic acid	C5H6O4	130.027	14.473	9302.66	8094.81	2255.07	6140.08	7797.73	1082.19	13969.1	12501.7	11459	8247.04	4550.59	6598.42	2425.93	4224.3	4965.96	5038.03	3678.15	2898.64	2426.78	1396.73	3268.91	2633.61	1749.76	2699.06	2468.71	2119.17	4030.52	4192.03	2041.59	3594.2	7532.17	12176.3	8379.08	5102.73	8641.42	5922.96	2184.39	3031.16	1849.46	2317.51	1444.93	1441.29	40115.7	32338.7	32056.7
Com_946_pos	Phenanthrene	C14H10	178.078	0.871	212927	227291	308459	341671	237192	245656	193908	88923.7	220578	207081	295798	241527	211832	275053	208964	207305	230619	195167	154998	195971	130638	176851	201914	216144	202360	241535	152365	138629	203073	146121	186468	157705	227039	157853	197343	177907	255953	355804	303535	353833	191408	271538	141870	136324	150114
Com_4684_pos	2,3-Dehydro-2-deoxy-N-acetylneuraminic acid	C11H17NO8	291.095	14.062	7216.48	6878.14	3713.24	2281.18	10145.8	2143.67	5648.69	99160.9	12710.5	26212	11892	10551.2	3736.06	4474.14	4922.79	6883.79	7830.47	7018.8	2944.39	4474.77	6155.57	4961.77	4294.54	3337.83	3282.42	2788.49	8484.25	5324.52	3675.78	8335.28	5854.63	6745.15	9456.52	6276.78	5157.67	4215.71	4513.28	7151.24	8367.45	4183.96	3017.04	2874.15	38095.8	32961.5	36530.1
Com_3167_pos	Cyclopentolate	C17H25NO3	291.183	2.041	2.15641e+06	4.55211e+06	4.53841e+07	3.95068e+07	952855	1.1079e+06	1.69954e+06	1.53274e+06	1.29363e+06	1.81169e+06	2.65549e+06	2.20434e+06	882273	986075	860222	798850	472790	367061	219983	173553	221866	201500	202597	182263	458372	430715	799907	396689	676486	679118	582625	476553	832569	787258	853615	803668	324374	226768	504732	430710	345048	238415	1.29968e+06	1.69586e+06	1.34118e+06
Com_5623_pos	[Similar to: 5,5',7,7'-Tetrahydroxy-2,2'-bis(4-hydroxyphenyl)-2,2',3,3'-tetrahydro-4H,4'H-3,3'-bichromene-4,4'-dione; ¤Mass: -588.1323 Da]		1130.25	5.968	379651	428928	448855	416814	189463	233169	869713	906277	495367	537939	780077	859872	954989	951796	578533	509428	433564	464956	702555	735451	667159	616366	667111	783160	443367	625287	100803	107765	266236	266632	237906	203047	662682	713385	656376	653604	1.43302e+06	1.42478e+06	1.21932e+06	1.16623e+06	1.78246e+06	1.76155e+06	624286	700817	741699
Com_1006_pos	cis-3-Hexenyl benzoate	C13H16O2	204.115	0.972	249911	290869	549155	487929	506193	538542	341863	416829	333267	389263	404946	490588	505811	535411	372136	376860	375944	405279	436799	411411	563330	867506	466781	434314	554382	538506	342544	296728	525136	589363	321542	320114	449883	377681	397817	418144	464613	430746	555951	573115	571118	601550	352299	314910	318772
Com_3695_pos	Aminohippuric acid	C9H10N2O3	194.069	1.252	2.68283e+06	2.69445e+06	2.50857e+06	1.94976e+06	2.42222e+06	2.57902e+06	2.51286e+06	2.4731e+06	2.47036e+06	2.36308e+06	2.37781e+06	2.47297e+06	2.56154e+06	2.59426e+06	2.41544e+06	1.73906e+06	3.16354e+06	3.09219e+06	1.44375e+06	1.33117e+06	2.01623e+06	2.11734e+06	1.54792e+06	1.64058e+06	2.89336e+06	2.80515e+06	2.24375e+06	2.2489e+06	3.28745e+06	3.4939e+06	2.19573e+06	2.24888e+06	2.04933e+06	2.39475e+06	1.70187e+06	1.89864e+06	2.59664e+06	2.78385e+06	2.88539e+06	3.03859e+06	2.7364e+06	2.84268e+06	2.50997e+06	2.84237e+06	2.5454e+06
Com_5116_pos	1-(4-Hydroxy-3-methoxyphenyl)-3,5-diacetoxyoctane	C19H28O6	352.187	1.008	118479	75789.2	119302	125668	177065	236684	167496	143860	224763	168726	286863	240257	303455	299816	131767	138382	217533	219368	172505	156162	94702.1	124368	314592	208172	668816	615807	363949	448342	1.00915e+06	777065	255787	225794	325675	326133	358717	230871	332900	370447	339500	313298	576108	710086	268381	319671	276560
Com_5467_pos	[Similar to: Escaline; ¤Mass: 106.0629 Da]		119.074	4.084	266896	1.99849e+06	6.6072e+06	7.01413e+06	1.38104e+07	1.43708e+07	3.72925e+06	4.99585e+06	9.79153e+06	1.13531e+07	1.67377e+07	2.39934e+07	2.54327e+07	2.26431e+07	334579	720001	3.64733e+06	4.81131e+06	567305	629577	640815	694462	617047	702993	1.52864e+08	156772077	4.97702e+07	5.61468e+07	9.56419e+07	8.35152e+07	8.97813e+06	1.04596e+07	2.13629e+07	2.24799e+07	2.37253e+07	2.23182e+07	6.80317e+07	6.10692e+07	6.38236e+07	4.50607e+07	1.57731e+08	1.60424e+08	5.65173e+06	5.82655e+06	6.21629e+06
Com_5334_pos	[Similar to: N-Acetylneuraminic acid; ¤Mass: 38.0262 Da]		271.08	8.227	1.14572e+06	656877	212844	1.35974e+06	579514	1.39515e+06	1.10169e+06	1.2609e+06	627157	696756	545047	742290	451833	429435	875318	512374	1.33661e+06	1.45479e+06	84798.8	107484	110259	904415	247384	206196	443733	356004	233876	623576	426617	566394	1.7165e+06	1.39459e+06	1.15809e+06	1.12817e+06	651610	638155	832724	861581	413574	541959	1.34462e+06	1.412e+06	53493.3	50582.9	50465.8
Com_1685_pos	Miglustat	C10H21NO4	219.147	8.642	7483.86	7894.29	7361.97	7306.85	6260.65	6664.84	8330.82	7861.18	9901.97	9835.2	10869.6	12158.6	14733.1	10609.2	9829.96	9729.66	18030.9	13054.7	25123.4	28617.2	15500.6	21551.7	27017.6	25556.8	24033.5	21896.5	15848.5	17481.9	21076.7	18220.6	10966.5	16033.2	10062.4	11235.4	11912	13672.4	12033.3	20182.9	13157.2	11945.6	10200.7	9075.8	12597.3	13721.4	16091.5
Com_3363_pos	Bisoprolol	C18H31NO4	325.225	6.296	3847.79	3830.23	6634.14	5812.01	4645.94	4648.83	8742.74	5027.77	3816.35	4935.61	4178.57	6599.92	3990.04	4292.06	3316.89	3339.5	3799.21	3644.57	3868.88	4502.92	6360.1	3919.05	4554.64	4439.98	5110.11	5033.56	3275.34	3228.61	5378.86	5295.83	11576.8	13642.9	3721.54	3863.8	5855.25	3745.01	3916.2	4242.47	4347.13	4709.61	5151.26	5162.07	5315.8	5553.31	6717.26
Com_4904_pos	1-[(3-Carboxypropyl)amino]-1-deoxy-β-D-fructofuranose	C10H19NO7	265.116	17.995	1484.78	1365.89	1865.13	2162.87	1881.16	1788.22	1401.84	1321.37	1365.77	1421.28	2289.58	16890.6	1606.33	1678.38	2255.42	1440.9	4458.12	1874.58	1826.44	2046.07	1284.76	1247.01	2368.27	1467.57	2184.01	2715.57	1591.51	1443.6	2174.03	2062.54	1438.71	1643.66	1629.51	1515.82	1561.62	1623.74	3475.33	2864.57	2416.48	1738.36	2008.49	1944.69	2704.59	3192.91	3341.79
Com_2948_pos	Dihydrouridine	C9H14N2O6	246.085	9.843	70980.1	120228	28087.2	29375.2	38990	43440.9	80166.2	56207.3	89170.7	86302.5	67490.9	44358.6	29205.3	31115.2	26526.1	29574.6	24936.8	27635.2	51918.8	30885.7	29492.8	25893.5	23268.9	24392.7	41096	41513.9	55135.3	89381.7	41386.9	40662.5	41228.6	33240	38489.4	39482.2	29430.7	23910.6	34725.8	41411.2	23591.3	26111.8	29609	30271.3	144672	136714	137891
Com_1552_pos	4-Hydroxy-5-methylfuran-3(2H)-one	C5H6O3	114.032	2.53	13271.2	16014.4	14409.3	10149.4	7301.21	10692	16770.6	11631.5	11781.8	10312.6	16120.9	16751.8	13946.5	11342.7	22398.6	40238.2	20836.4	29079.2	21798.2	18480.6	26604.9	16168.4	26988.3	26416.4	13145.6	14753.5	12188.5	17812.4	14680.7	15164.3	11806.8	11423.5	15265.4	11971.2	13306.5	12644.4	20257	27533.4	17117.5	21063.9	9238.81	12288.1	10755.2	15698.1	13478.5
Com_2476_pos	γ-L-glutamyl-L-tyrosine	C14H18N2O6	310.118	0.792	23241.7	21809.7	19743.2	20539	15485.4	18328.1	17958.8	17877.7	20378.5	18584.9	24155.3	27098.2	15476.1	15041.1	17865.2	21651.1	19304.7	15542.7	8873.63	9948.92	9381.97	10229.4	15838.5	17224.1	10450.2	9860.61	6950.12	6477.77	8824.46	8351.42	7396.13	7246.25	9243.46	8577.82	11818.6	11318.5	9979.34	8069.28	10602.4	12500.4	11210.7	11301.1	34761.8	27085.6	33222.4
Com_1058_pos	Octylamine	C8H19N	129.152	1.007	30613.7	26488.3	57945.6	43195.8	68493.6	79770.4	67956.6	68917.5	90297.4	72638.4	159587	156546	115977	92590	54973.1	60135.3	74970.9	72919.6	60966.8	84395.2	48643.3	60953.9	56737.8	63214.1	93431.3	119828	152575	121290	152033	132931	68466.6	99187.4	508641	513675	101957	123422	147112	133273	94961.7	107466	155742	179729	41388.6	40535.1	46276.4
Com_3029_pos	Dihydrouridine	C9H14N2O6	246.085	10.169	8419.2	5264.18	4892.14	4562.34	5299.89	5182.5	6059.22	5290.18	7307.05	5990.71	5856.58	6603.32	4369.95	4775.66	5595.34	5880.19	5457.61	5215.57	6388.11	5240.93	5063.36	4770.94	4642.09	4277.86	4530.78	4465.24	20463.6	20244.3	4285.72	4386.14	5815.01	5306.04	6577.85	6730.37	6290.79	5833.34	19255.7	12390.4	5023.13	5117.9	6066.17	5872.43	12875.5	14264.8	13519.6
Com_4204_pos	4-Hydroxyphenyl hydantoin	C9H8N2O3	192.054	11.713	193597	180029	386432	55117.8	277106	301357	182544	159123	192721	180130	267469	42215.5	199355	182369	160789	151169	186617	192056	152499	157779	123281	111850	182369	184927	267106	243458	182540	167813	257704	251098	143648	127332	183990	164086	199340	194744	255468	255119	269512	271877	329154	329713	213871	223294	280396
Com_4089_pos	5-Hydroxytryptophol	C10H11NO2	177.079	2.664	32068.1	18080.9	20851.4	15840.5	16780.4	15327.2	16649.2	21517.7	15113.3	16011.5	18311.5	23911.6	24421.3	21701.3	40731.3	37532.1	12396.2	13651.4	23380.4	14486.9	23573.8	23683.5	9017.19	13847.6	23548.6	30976.3	22893	18423.9	22050.7	21798.5	17013.7	18557.3	25873.7	21458.5	25214.3	23467.9	11184.6	15007.5	31686.8	42165.7	14950.8	13451.8	26698.7	22354.9	26269.2
Com_3831_pos	2-((4-Nitrophenoxy)methyl)oxirane	C9H9NO4	195.053	0.941	158723	160354	108142	101032	219917	184591	491287	537837	799885	815552	347600	300161	188295	213962	301632	346007	397501	367240	671450	681801	421285	419971	230121	276904	149635	154909	470171	474160	163505	150225	840076	836262	824869	705890	233415	303573	366562	228210	105535	131772	161849	153508	236699	242428	250143
Com_2965_pos	Dihydrouridine	C9H14N2O6	246.085	11.932	67068.3	56474.1	19855.4	17618.6	15229.6	16192.1	33523.7	37928.3	47559.7	31393.7	22228.6	22026.4	14561.8	26717.9	58535.5	61826.7	37970.5	25560	152634	52523.2	39992	36144.8	35784.9	21852.1	17329.8	17444.2	52225.4	197110	22052.1	32701.3	61631.9	47284.6	34644.6	38943.8	34623.5	41546	44599.4	35944	26460	28807.4	26263.5	26466	93825.6	109335	101839
Com_5926_pos	(2S)-3-Methyl-2-({[(3S,4S,5R)-2,3,4-trihydroxy-5-(hydroxymethyl)tetrahydro-2-furanyl]methyl}amino)butanoic acid (non-preferred name)	C11H21NO7	279.131	8.343	3.56148e+07	2.95749e+07	3.25717e+06	3.28819e+06	2.09943e+06	2.58897e+06	3.32471e+07	3.2129e+07	3.42076e+07	2.9014e+07	4.71671e+07	4.58593e+07	3.92646e+06	3.06322e+06	4.14516e+06	4.10086e+06	1.82872e+08	2.03336e+08	4.78347e+06	4.44312e+06	3.01582e+06	2.8468e+06	2.29152e+07	1.53131e+07	815225	691392	5.05598e+06	5.7806e+06	728241	792109	214654027	1.82063e+08	5.28477e+07	5.45256e+07	5.75406e+07	6.26335e+07	4.31523e+07	4.52097e+07	2.94322e+07	2.66973e+07	1.489e+06	2.13072e+06	5.19343e+06	5.31053e+06	5.70184e+06
Com_2892_pos	Dinoseb	C10H12N2O5	240.074	12.212	7543.9	10578.8	6760.79	7322.14	6939.7	6577.59	19466.1	27167.5	45899	32932	5477.22	6135.96	3821.13	11836.6	14543	29415.5	5061.69	8933.62	7087.1	11179.8	39621.4	20173.5	5060.39	4647.87	3549.88	4037.32	33665.3	21635.8	3521.18	3526.66	40243.5	29736.6	33697.8	45333	13709.3	15775.1	5721.12	67588.6	3995.44	4633.06	4311.01	4462.99	128862	130187	149663
Com_5888_pos	(2S,4R,4aR,4bR,6aS,8aR,11aR,15bS,15cS,17aS)-4-Hydroxy-2-(2-hydroxy-2-propanyl)-4a,9,9,11,11,15b,15c-heptamethyl-3,4,4a,5,6,6a,7,8,8a,9,11,11a,15,15b,15c,16,17,17a-octadecahydro-2H-[2]benzofuro[5,6-e]chromeno[5',6':6,7]indeno[1,2-b]indol-12(4bH)-one	C38H53NO5	603.395	22.352	2674.81	2823.59	3630.65	3352.06	3763.57	3958.67	2967.33	2939.52	2963.34	2979.9	3737.83	4092.29	3985.96	3959.35	2947.97	3205.83	3411.61	3460.27	2828.53	3034.95	2843.67	2921.58	3551.03	3644.2	5252.16	5144.29	3313.48	3340.6	5605.36	5190.2	2988.92	3029.2	3791.54	3628.14	3399.81	3510.13	3649.82	4027.39	4207.64	4583.86	4962.18	5530.54	451580	408259	485179
Com_2099_pos	L-(-)-Threonine	C4H9NO3	119.058	13.484	1774.83	1717.24	2539.98	1949.37	1672.43	1594.72	1798.76	1673.06	2959.04	1676.28	2200.17	2221.23	2152.95	2226.91	6271.37	1745.32	2217.99	2022.36	2197.72	1560.67	1722.71	1658.07	2327.46	2849.76	2829.09	2287.34	1875.75	1263.31	2636.1	2738.88	4960.59	1523.95	3125.65	2211.79	1775.93	1764.95	11300.7	1808.37	2544.44	2497.32	2898.16	3292.34	1978.62	2296.52	2299.94
Com_3107_pos	Delcorine	C26H41NO7	479.288	1.746	33072.1	39591.1	31890.2	30116.1	45264.1	42233.6	38197.7	42437.7	33824	37019.6	38669.6	63809.5	54665.8	54129.7	90200.9	103811	205293	314345	341860	436669	186969	180176	440716	262037	81599.4	71858.5	56944.6	55733.1	89467.6	82421.3	183955	142023	53983.7	61060.9	93320.2	106750	596186	648855	327974	376588	46512.7	49603.2	94078.9	96437.7	102305
Com_210_pos	5-N-Acetyl-β-D-Neuraminic acid	C11H19NO9	309.105	13.358	5805.1	4118.61	2376.56	3778.45	2265.69	2234.36	22497.1	4896.02	5996.49	7721.02	6056.36	5577.65	13201.4	2286.87	35875	3357.03	17635	4043.37	2105.58	1898.18	9974.93	3466.39	2092.03	2985.59	2153.46	2972.89	3262.58	1837.56	2786.65	2757.24	4054.25	15015.8	4315.35	3261.42	3894.05	7987.62	5633	9282.93	14472.6	5897.17	2871.88	2963.78	9851.99	11849.2	9939.63
Com_4636_pos	2-[2,5-Dihydroxy-4-methoxy-3-(3-methyl-2-buten-1-yl)phenyl]-5,7-dihydroxy-3-(3-methyl-2-buten-1-yl)-4H-chromen-4-one	C26H28O7	452.184	1.267	10228	10258.4	13396.4	13524.9	12580.7	13489.7	10463.8	10684.8	10390.8	10781.5	14112.6	13843.2	13110.8	12571.3	9198.08	9830.21	11558	11494.9	9523.36	9696.46	8435.74	8119.78	11326.3	11642.2	29618.2	22924.5	23571.2	16372.6	30634.3	33730.9	9135.7	8942.67	11296.5	11524.4	10848.2	14184.5	11781.2	11618.3	13710.9	13123.9	14952.9	14635.5	11196.8	11330.9	13067.6
Com_502_pos	Temanogrel	C24H28N4O4	436.212	1.036	449615	413803	454325	437141	717827	694892	611709	623128	607518	604074	819814	1.02804e+06	966731	1.06891e+06	322253	306568	896705	1.09186e+06	554405	595826	258665	806226	739448	616513	2.396e+06	2.12781e+06	1.53028e+06	1.5123e+06	3.76075e+06	2.88498e+06	828145	806574	708976	892664	877855	736638	627867	719962	458235	549730	1.17253e+06	1.17296e+06	1.51238e+06	1.3077e+06	1.37452e+06
Com_1403_pos	N2-Succinyl-L-glutamic acid 5-semialdehyde	C9H13NO6	231.074	14.518	11633.9	5572.9	5308.82	3677.26	5369.27	5970.99	3739.88	10026.5	5740.54	4968.5	4260.16	5019.15	4159.32	5121.71	4048.1	4730.91	13282.4	6268.5	13459.1	6305.04	6599.42	6995.32	5716.12	6678.31	6571.31	7717.59	5471.62	5431.75	6760.49	8339.26	5385.27	29500	5801.14	5780.14	5442.04	5031.95	5159.49	6174.48	6363.79	10078.8	7705.95	164161	12549.7	13699.1	12165.7
Com_2061_pos	L-dihydroanticapsin	C9H15NO4	201.1	5.394	4123.1	3716.55	3653.97	3458.81	2313.61	3064.38	3137.96	2132.22	4070.55	4770.95	5051.25	4039.24	2739.96	3238.54	3012.89	3612.93	5936.57	5576.92	5696.04	6251.87	4723.67	5474.46	8973.35	6708.73	3081.72	3000.33	3891.71	2472.75	2780.24	2667.74	4423.34	5296.09	3679.05	2948.09	3249.97	3833.74	7255.31	7181.15	5210.38	7190.16	2834.29	2940.89	9300.41	9433.68	11185.5
Com_3826_pos	9H-Purin-6-amine, 9-[5-O-[[[[4-[[3-[[2-[[(6Z,9S,10E,12E,14Z,16R)-19-carboxy-9,16-dihydroxy-1-oxo-6,10,12,14-nonadecatetraen-1-yl]thio]ethyl]amino]-3-oxopropyl]amino]-3-hydroxy-2,2-dimethyl-4-oxobutoxy]hydroxyphosphinyl]oxy]hydroxyphosphinyl]-3-O-phosphono-β-D-lyxofuranosyl]-, ion(4-)	C41H60N7O21P3S	1111.28	11.841	5318.99	8559.64	14783.4	18555.9	5533.29	13283.8	38103.2	33359.5	19742.4	37126.8	30552.9	49494.6	25541.6	24496.7	5861.27	5210.4	6380.75	10167.2	29404.7	22719.2	46555	45630.7	55466.2	60760.8	16176.1	20875.4	3248.67	3962.31	7638.59	6568.72	4264.93	4780.06	28658.6	30149.9	28168.9	18481.3	31723.4	34757.7	53681.3	39549.9	48719.6	52590.7	7250.08	7468.57	7865.23
Com_481_pos	Tetraphenylphosphonium	C24H20P	339.131	0.939	64741	59797	67510.3	65201.5	69976.3	70345.4	52483.7	53257	52482.4	55029.1	62379.8	73277.8	99467.5	80814.2	54242.5	56285.1	72627.3	69434.9	84900.5	69740.1	69900.2	64446.4	124295	78761.6	96584.8	98434.8	53835.4	55065.5	105537	96965.5	54113.1	47747	63886.8	62392.4	57513.6	63804.9	77987.7	65771.1	115293	111270	91774.4	106833	67995.6	66954.9	76753.8
Com_3308_pos	Capryloylglycine	C10H19NO3	201.136	2.183	503384	396325	456779	461835	490740	461229	2.24641e+06	3.85757e+06	4.02755e+06	3.20691e+06	78330968	8.62062e+07	8.86133e+07	1.39282e+08	7.04278e+07	8.15352e+07	1.01656e+08	1.31337e+08	2.77035e+08	233050909	117926817	9.73413e+07	1.67445e+08	2.0812e+08	887476	1.86158e+06	7.47566e+07	8.93991e+07	4.72565e+06	3.2642e+06	2.70709e+08	2.2875e+08	1.4234e+08	1.42645e+08	3.2e+08	2.99957e+08	7.53382e+07	2.71265e+08	4.05377e+08	5.77388e+08	5.66148e+06	7.28131e+06	4.17621e+06	4.35507e+06	4.86849e+06
Com_2421_pos	Glu-Glu	C10H16N2O7	276.095	17.778	35532.4	10579.5	6585.05	8636.88	10881	8297.52	15663.8	13415.7	23335.1	16605.1	11380.7	6362.08	10456.5	5615.61	24468.7	9692.75	8706.67	7510.62	7763.76	8669.12	10988.8	9912.5	8187.61	7673.88	5804.2	6475.68	22219.9	16100.3	8989.62	14527.7	10163.5	13069	11990.4	13542.3	9988.93	10266.9	8004.17	8853.11	5522.53	5673.99	4260.01	6096.73	107492	112112	117782
Com_1858_pos	L-Theanine	C7H14N2O3	174.1	8.335	443984	469788	984858	725263	636494	772408	170916	146894	263314	228930	220897	175742	17442.8	17885.5	21596.4	21778.9	63136.5	60346.6	24779.7	24044.8	23409.8	23182.7	17487	18574.4	17283.2	19647.8	18204.6	18718.8	20786.3	20857.9	95011.5	42086.6	35366.3	33114.1	38450	50595.3	36291.9	25120.6	42898.6	30759.1	59883.5	58142.7	49714.2	46322	53837.6
Com_2847_pos	DL-Arginine	C6H14N4O2	174.112	18.063	54356.1	49632.9	72389.3	53966.8	52656.3	58338.5	50586.8	37052	27081.4	28420.1	46978.4	143356	13105.5	12015.9	11660.3	23767.8	26341.4	28422.6	28048.4	30336.5	20241.3	22531.2	32131.8	37223.9	7009.54	4932.16	5384.1	3609.34	6182.54	3124.28	20569.7	22657.6	16340.1	17918.2	15366.6	14894.5	18770.3	15672.6	8593.25	7636.83	39493.4	39820.4	30201.7	36491.6	47052.5
Com_5884_pos	(2Z)-3-[4,5-Dihydroxy-2-(2-hydroxy-2-propanyl)-2,3-dihydro-1-benzofuran-7-yl]acrylic acid	C14H16O6	280.095	17.946	1989.41	2706.11	2426.8	2352.94	2460.81	2406.68	2856.87	4479.62	4615.65	4017.5	5352.5	6910.98	3055.17	3055.16	3907.84	4955.87	4477.03	4106.77	6249.71	6743.71	5292.09	4215.41	4159.57	3213.3	4586.15	2910.95	3471.94	5442.25	4271.29	2860.9	3233.19	5634.68	5290.11	3790.59	4608.91	3741.05	4701.46	5496.74	6947.37	7121.24	5284.04	5394.27	5397.32	6321.36	7731.86
Com_1346_pos	N-Acetyl-D-glucosaminitol	C8H17NO6	223.105	14.512	5643.04	1439.76	1437.73	1582.51	1463.53	1037.31	4649.61	3470.2	6449.47	14490.4	2997.71	5865.99	2460.5	3615.77	2129.83	1745.1	2180.67	4033.73	3479.26	5447.42	1771.48	3026.54	2435.47	1677.55	2210.19	1547.75	1750.37	1672.34	2014.72	1791.84	5291.95	2735.03	3245.63	2583.85	2917.29	2603.17	1539.33	3096.73	4924.27	1953.72	1529.04	3012.94	3322.49	3042.8	4331.62
Com_5653_pos	[Similar to: 4-Acetamido-5-[2-(4-hydroxyphenyl)ethylamino]-5-oxopentanoic acid; ¤Mass: -32.9697 Da]		341.107	9.629	107005	115318	123473	118690	122022	115217	245813	397126	126919	129994	207023	550748	1.8452e+06	1.80156e+06	1.11916e+06	1.40237e+06	2.72095e+06	2.52739e+06	1.11954e+06	1.21442e+06	1.34056e+06	1.39196e+06	3.03822e+06	2.99057e+06	220167	206186	3.28216e+06	1.01161e+06	694279	761496	2.33039e+06	2.10997e+06	2.62589e+06	2.53535e+06	1.49309e+06	1.49084e+06	3.97307e+06	4.1092e+06	2.17671e+06	2.2783e+06	165861	171220	403628	452978	393139
Com_2474_pos	γ-ButyroBetaine	C7H15NO2	145.11	15.229	5680.03	7693.98	21351.9	20075.2	11277.4	11075.3	6922.7	7500.05	9752.37	10714.2	11106.4	8425.6	5984.36	5112.38	6404.43	5189.05	5378.85	7712.9	4978.77	5463.31	3639.09	3102.06	11195.2	10695.4	11066.8	11621.8	3594.46	2897.03	7740.11	9228.16	3678.89	3421.72	4936.57	5088.67	5650.64	6377.75	14834.4	16476.9	10974.2	9377.53	22516.7	21899	5880.33	6145.71	6891
Com_4349_pos	3-Hydroxy-3,4-bis(4-hydroxy-3-methoxybenzyl)dihydro-2(3H)-furanone	C20H22O7	374.135	1.33	15611.7	54446.1	45216.2	40466.3	41574	44542.6	46331.6	51212.6	37855.9	42851.4	50396.3	34999	52990.4	24241.9	15292.8	36878.7	42719.8	46503.4	43356.2	15980.4	17228.8	29158.2	30876.1	34507.3	61022.1	61467.4	64478.1	60941.1	59694	56922.9	16281.2	15896.7	20971.8	46774	63525	39820	35771.2	34307.8	26174.6	37208.5	44845.2	43844.7	81943.5	66233.2	102312
Com_5855_pos	(4R,4aS,8aS)-4-Hydroxy-4-(hydroxymethyl)-3,4a,8,8-tetramethyl-4a,5,6,7,8,8a-hexahydro-1(4H)-naphthalenone	C15H24O3	270.181	0.972	464151	509681	695955	628103	898590	894103	433219	473474	527252	596965	622882	635273	567373	558818	302462	295305	649603	618694	505846	600043	283807	247932	694642	663401	650180	689749	567657	556305	297909	442690	1.09248e+06	2.64772e+06	577367	559304	465204	457662	820797	899453	672024	734376	1.04878e+06	1.18879e+06	528445	515408	611777
Com_4293_pos	4-(2-Aminophenyl)-2,4-dioxobutanoic acid	C10H9NO4	207.053	15.791	2397.49	2414.53	2816.8	2832.69	2749.89	2767.39	2361.34	2203.42	4085.91	2643.22	2518.51	2774.1	2691.86	2545.65	2298.67	3394.21	3399.27	3320.56	3154.9	15050.2	2663.02	2149.69	2549.81	2458.16	3632.43	3481.77	4177.83	3398.28	3844.13	3533.76	13264.1	5839.52	2920.02	2566.55	3231.4	2728.92	3508.05	3982.78	2783.09	2640.75	3196.23	2950.65	6577.85	6520.52	7784.39
Com_2376_pos	Glutethimide	C13H15NO2	217.111	2.864	1962.76	2487.29	1628.29	1519.71	2499.3	2413.7	2769.67	2694.16	2674.1	2715.11	3729.56	3559.12	3662.93	3721.15	15144.2	20594.8	3644.79	3343.68	40275.4	48827.7	35330.2	29669.2	64740.7	26880.1	4029.7	4047.31	3292.85	3520.5	4224.86	3980.54	3159.79	3280.33	3937.76	3671.34	3981.66	4293.52	3274.12	3367.88	4006.75	3533.99	2451.77	2523.71	3573.53	3293.43	4155.14
Com_318_pos	Thiothixene	C23H29N3O2S2	443.17	5.702	1.65777e+07	1.53558e+07	7.99641e+07	8.35272e+07	1.71785e+06	1.39442e+06	1.79098e+06	1.78372e+06	2.6775e+06	2.14559e+06	2.74317e+06	2.90744e+06	1.14705e+06	1.23218e+06	2.35971e+06	2.20361e+06	2.63658e+06	2.6019e+06	7.33475e+06	7.6279e+06	5.65581e+06	5.84953e+06	6.05987e+06	6.02646e+06	1.94531e+06	1.90766e+06	3.26675e+06	3.15538e+06	1.2457e+06	1.12583e+06	1.2749e+06	1.21347e+06	1.08471e+06	813300	968833	1.0521e+06	3.38912e+06	3.56213e+06	2.91052e+06	3.08442e+06	1.46381e+06	1.99025e+06	2.20984e+07	2.21549e+07	2.5279e+07
Com_6001_pos	(1Z,9Z,12Z)-N-{(2R,6S,9S,11R,12R,13E,14aS,15S,16S,20S,21Z,23S,24Z,25aS)-2,8,11,12,14,15,22,25-Octahydroxy-6,20-bis[(1R)-1-hydroxyethyl]-23-[(1R)-1-hydroxy-2-(4-hydroxyphenyl)ethyl]-16-methyl-5,19-dioxo-2,3,5,6,9,10,11,12,14a,15,16,17,19,20,23,25a-hexadecahydro-1H-dipyrrolo[2,1-c:2',1'-l][1,4,7,10,13,16]hexaazacyclohenicosin-9-yl}-9,12-octadecadienimidic acid	C52H81N7O15	1043.58	7.806	5579.91	5015.93	22640.7	20938	4682.86	5051.77	4810.2	3511.87	3484.19	3516.44	3848.15	4161.25	4650.53	4599.92	4084.57	4242.56	26565.6	22742	8940.02	3524.12	13561.6	6825.24	170121	44755.7	7030.14	21749.8	3358.13	3391.36	6153.6	6045.21	3088.83	3043.32	3609.8	3755.47	3639.21	3547.13	3425.81	4838.35	3993.94	4000.61	6866.28	5776.97	10221.4	14910.9	9655.36
Com_2723_pos	D-Ribosylnicotinate	C11H13NO6	255.074	10.876	4.43147e+07	6.17756e+07	2.19715e+06	2.18496e+06	4.53787e+06	2.92322e+06	1.2262e+08	1.22746e+08	1.01903e+08	8.43978e+07	8.1314e+06	7.82333e+06	1.39476e+07	1.2828e+07	4.40866e+07	4.63722e+07	3.4237e+07	3.33821e+07	3.9632e+07	3.89562e+07	7.54764e+07	7.48059e+07	2.08174e+07	1.98466e+07	990291	926287	3.01776e+07	3.45008e+07	2.50196e+06	2.58326e+06	1.14312e+08	8.21538e+07	6.66691e+07	6.69196e+07	3.68181e+07	4.11764e+07	2.20938e+07	2.32775e+07	1.06263e+07	1.10761e+07	997365	1.03004e+06	4.78111e+06	4.70396e+06	4.60812e+06
Com_4809_pos	Ethyl 3-(methylthio)propionate	C6H12O2S	148.056	9.891	83944.5	84108.6	27488	28758.3	10335.1	14261.7	64759.5	56806	169019	154124	33187.2	47317.7	44186.5	39983.5	87911.4	94890.1	63319.7	60196	78991.8	86766.2	91387.8	84722.8	27776.1	34650.1	33766.3	33843.8	127933	123556	31790.3	46543.5	70215.6	69136.2	58278	67267.9	37306.4	34034.2	54803.4	64341.6	24937.7	25659	26033.4	26059.7	35688.6	51073.2	43947
Com_3336_pos	Butalbital	C11H16N2O3	224.116	1.007	10474.1	10778.4	16230.9	14260.8	28887.6	21400.1	17352.3	13980.3	21775.4	20390	20999.7	17283.7	23266.8	23042	10422.5	10899.8	27187.1	21071.8	25425.9	26314.4	13378.9	15829	20047.4	25749.2	103032	91499.4	67387.6	54071.1	76569	69769.2	15796.8	22402.8	21906.8	28668.9	23933.9	27986.8	31910.4	42628.2	27693.6	27999.7	49284.6	56983.3	40102.5	41357.1	37186
Com_1714_pos	Miglustat	C10H21NO4	219.147	13.415	9688.79	8578.14	8378.82	8066.62	8473.17	9501.12	8433.75	8030.49	7761.38	9943.6	11787.1	10373	20878.3	11679.4	36039.3	9886.93	69546.2	13870.9	22684.4	71723.6	23870.4	24043.8	27363.8	33592.6	12336.7	11406.1	10696	9800.39	11649.8	11114.5	28894.5	24512.8	10881.9	9502.18	12359.9	15572.4	222743	37750.2	39398.1	83397.4	13306.7	21842.6	17934.1	20684.8	21186.5
Com_863_pos	Proacacipetalin	C11H17NO6	259.105	1.102	27707.2	28955.2	35518.3	16850	15967.5	22617.5	33329.5	28738.6	35375.2	24654.9	47893.2	38949.7	23847.7	18550.7	28377.3	25413.1	53158.8	57333.8	44242.9	45394.2	44562.5	35948.5	50496.1	56161	12955.8	13161.4	24269.1	30959.4	18521.5	15107.7	46832.5	46561.1	26035.9	36889.1	40737.2	40500.6	46778.3	50240.5	63859	57316.2	18575.2	15780.3	41300.3	41433.4	53326.3
Com_5107_pos	1-(β-D-ribofuranosyl)thymine	C10H14N2O6	258.085	16.824	195003	3427.32	2824.85	2368.72	1980.25	1985.84	4390.5	3396.97	5924	6180.55	3268.88	2521.32	2504.53	2887.2	2351.58	3233.15	3121.04	2549.39	2660.31	4114.89	4887.81	5069.59	1899.87	2001.31	2473.72	2474.82	3097.76	4366.69	3500.32	2769.01	3737.59	3285.09	3954.06	2815.59	3283.96	21192.4	4916.4	5175.47	2235.99	6636.05	2205	2157.63	38984.1	33835.2	38776.2
Com_2543_pos	Flurazepam	C21H23ClFN3O	387.152	1.079	196715	260670	435023	328164	360685	425724	282579	250168	347315	285387	990284	968816	1.33364e+06	1.63448e+06	400925	457642	693884	753258	2.19491e+06	2.03221e+06	1.01051e+06	1.67833e+06	4.09323e+06	2.76974e+06	2.31789e+06	2.33561e+06	1.1658e+06	1.11373e+06	2.18611e+06	1.76085e+06	1.07101e+06	918414	997042	1.16106e+06	1.13082e+06	1.02883e+06	4.21565e+06	4.45197e+06	2.63192e+06	2.56855e+06	4.64875e+06	4.59824e+06	2.40269e+06	2.58091e+06	3.3381e+06
Com_2826_pos	Dethiobiotin	C10H18N2O3	214.131	15.501	5944.61	6962.39	2598.67	3672.16	2181.81	2055.57	6738.5	6266.86	7208.33	7950.55	2795.02	2895.23	2406.93	2470.71	4023.19	3045.95	5644.48	4966.21	2134.69	4256.2	2811.58	2631.36	1873.42	2871.84	3081.56	2557.47	2134.31	2541.57	2728.15	2717.26	4440.55	4888.66	3983.15	2927.88	2560.38	2973.99	3682.55	3726.9	2331.38	4544.48	2342.27	2489.7	5075.15	6751.16	5391.83
Com_5321_pos	[Similar to: Naltrexone; ¤Mass: 1.1090 Da]		340.054	2.556	1.10901e+07	1.44835e+07	8.69565e+06	7.99847e+06	4.86528e+06	4.18395e+06	5.35315e+06	5.26646e+06	4.64629e+06	4.79047e+06	905815	1.05311e+06	1.50128e+06	1.44566e+06	2.15352e+06	2.43983e+06	814239	951323	1.27547e+06	916585	839399	755219	330851	346491	809558	970394	3.94752e+06	3.64752e+06	2.79129e+06	2.98871e+06	1.64136e+06	1.62047e+06	3.58658e+06	3.37017e+06	1.44068e+06	1.20905e+06	349048	330210	313070	305995	510588	503179	1.15492e+06	1.24579e+06	1.36408e+06
Com_1343_pos	N-Acetyl-D-glucosaminitol	C8H17NO6	223.105	11.663	72202.2	27339.4	9081.1	6975.69	12632.2	12265.2	38763	18047.7	22426.8	42476.4	31845.6	24437.4	14876.8	10438.6	46390	25064.5	28399.7	28927	14432.5	17558.1	13038.9	12578.9	10494.8	6627.45	13229.7	8052.22	11680.1	31397.4	11291.3	6568.33	61431	14743.5	68739.1	19155.5	39927.3	31484.3	7827.72	9794.4	15332.1	35859.2	10748.5	6540.12	15338	19109.7	18182.6
Com_2769_pos	DL-Glutamine	C5H10N2O3	146.069	11.046	60357	61620.4	38035	23845	47600.1	55571.4	69102.3	78007.1	56702.4	50836.1	15646.3	13335	14847.6	22741.7	215539	26064	23160.2	36797.3	28239.8	27374.3	62143.4	42036.7	31531.8	29733.2	26156.1	57448.1	26334.8	90200.7	21056.8	31866.2	45867.3	41373.9	43237.7	58295.1	26500.4	36369.5	28174.8	29321.2	20380.7	28900.7	45893.2	63582.4	27564.7	25327.8	28628.9
Com_921_pos	Phenylisocyanate	C7H5NO	119.037	8.785	1.91818e+06	1.85451e+06	527138	584137	444626	484040	2.55521e+06	2.46492e+06	3.31062e+06	3.31867e+06	1.83736e+06	2.14668e+06	1.63491e+06	1.66108e+06	2.29181e+06	2.76211e+06	2.94313e+06	2.68895e+06	2.97121e+06	3.07306e+06	2.49149e+06	2.76575e+06	2.28141e+06	2.29003e+06	386385	411361	7.50691e+06	7.1468e+06	1.05339e+06	845711	2.12519e+06	3.61293e+06	3.43264e+06	1.28664e+06	2.6726e+06	2.20349e+06	3.43131e+06	3.78172e+06	1.42855e+06	1.55681e+06	433234	411095	1.36706e+06	1.24754e+06	1.54558e+06
Com_2832_pos	DL-Citrulline	C6H13N3O3	175.096	10.615	73706.1	785975	96796.7	97755.5	6.72722e+06	105668	1.26038e+07	1.09184e+07	1.51746e+07	1.41716e+07	9.27769e+06	1.31704e+07	152415	145526	137370	144281	270661	211468	8.22635e+06	9.50715e+06	426192	402269	578816	527000	88098.7	89897.1	79281.5	88013.8	158831	190362	1.51354e+07	1.63661e+07	694773	7.21038e+06	4.30823e+06	3.36463e+06	318932	275779	298867	195542	1.09762e+06	1.01774e+06	144629	162671	181213
Com_483_pos	Tetralin	C10H12	132.094	1.015	3.11664e+06	2.90474e+06	3.54161e+06	3.34493e+06	4.884e+06	4.19358e+06	4.84137e+06	5.02248e+06	4.86193e+06	4.84231e+06	6.39863e+06	6.47558e+06	8.5394e+06	8.8284e+06	5.1199e+06	6.44164e+06	8.13107e+06	9.35855e+06	7.35939e+06	7.19052e+06	9.77873e+06	8.58797e+06	8.31229e+06	7.12744e+06	5.94092e+06	5.98103e+06	4.14468e+06	3.99747e+06	6.99935e+06	6.7374e+06	8.95093e+06	9.77622e+06	9.73217e+06	9.90068e+06	7.09026e+06	2.453e+06	5.84799e+06	5.86442e+06	5.39799e+06	5.18344e+06	8.28808e+06	8.82767e+06	9.86732e+06	5.87462e+06	6.5882e+06
Com_5963_pos	(2S)-2-Methyl-4-(1H-purin-6-ylamino)-1-butanol	C10H15N5O	221.127	9.865	138612	120143	91275.6	90323.6	234910	125478	623676	216145	161144	136897	75554.7	85995.5	95790.5	100909	84077.3	82037.6	84491.1	82858	71044	71510.7	71381.7	71526.6	76892.5	216053	137542	137695	95672.6	96556.9	156558	273171	67567.1	71826.5	83240	84871.2	77519.1	77694	74866.5	88547.8	96058.9	91737	106572	143010	97720.8	96055.9	106543
Com_1843_pos	Mallotophenone	C21H24O8	404.145	7.306	2286.04	2456.22	2871.69	2683.61	3299.49	3186.99	2309.64	2309.8	2354.77	2305.4	2931.78	2984.22	2767.84	2781.71	2711.02	2742.21	2681.5	2621.75	2610.49	2668.4	2167.7	2140.49	3129.86	2737.03	5446.41	5431.53	2733.03	2765.59	4521.57	4369.92	2397.63	2459.05	3135.26	2873	2706.15	2687.02	2563.93	3652.8	2839.17	2875.95	4219.75	3957.79	4556.07	5376.59	6305.09
Com_234_pos	5-N-Acetyl-β-D-Neuraminic acid	C11H19NO9	309.106	13.913	3352.34	8372.08	5416.46	1933.8	2920.96	1603.98	4598.5	3378.87	25992.7	16685.4	5742.98	38065.3	3524.69	1465.86	2053.32	4735.37	3102.64	2459.78	1507.47	2296.94	1463.78	2283.78	1497.02	1523.79	2790.15	1914.6	2292.63	1577.22	2438.06	2221.28	12466	1726.72	2752.89	2173.36	12005.2	4168.78	3255.78	4811.71	5396.51	3793.26	2407.51	2255.88	9403.91	7884.57	8638.14
Com_2822_pos	DL-Glutamic acid	C5H9NO4	147.053	12.949	6527.05	47776.6	68999	24127.7	19236.6	12408.9	90894.9	21261.4	30782.4	73011.7	10968.6	8082.19	7898.21	17584.6	33333.1	15457	18385.1	9991.28	139705	170729	11253.9	67896.3	7058.18	6538.48	8099.06	7140.89	144304	122125	110959	5686.75	59644.7	20877.8	40871.3	16229.9	41036.8	9288.52	22197.9	9616.3	10667.4	5703.73	20733.3	9948.32	144120	127980	132013
Com_3276_pos	Chloralodol	C8H15Cl3O3	264.008	9.86	741009	3.80173e+06	367180	727695	8.08799e+06	174294	2.24427e+07	25533678	8.66106e+06	1.04183e+07	6.02545e+07	8.27328e+07	1.84294e+08	2.1324e+08	3.64872e+07	4.00743e+07	7.05983e+07	9.00923e+07	5.77061e+07	4.54708e+07	4.43843e+07	6.03447e+07	1.61359e+08	1.54385e+08	3.22903e+08	3.01577e+08	5.87755e+07	7.82957e+07	2.87764e+08	352953192	2.86783e+07	3.06953e+07	4.2303e+07	4.27663e+07	7.02026e+07	6.57508e+07	3.5174e+07	5.39468e+07	8.79299e+07	1.09534e+08	1.8759e+08	2.2032e+08	1.59166e+08	1.59566e+08	1.63437e+08
Com_4985_pos	1-[(3-Carboxypropyl)amino]-1-deoxy-β-D-fructofuranose	C10H19NO7	265.116	11.079	24774.9	11724.9	36601.9	33992.4	7028.92	34492.4	16822.1	12185.9	7167.1	11850.5	16640.1	12386.3	11229.7	6687.33	9026.2	6644.78	10330.3	11681.1	18579.3	16412.8	11635.9	14509.7	14228.7	10653.1	6719.21	5936.02	6332.89	10270.8	8779.06	6876.82	34556.9	31935	9151.81	16070.8	53164.7	10693.2	31761.8	16851.3	68692.1	29240.1	18428	20912.6	14026.8	9798.92	19010.3
Com_3592_pos	Triphenylsilanol	C18H16OSi	276.096	13.689	23657.4	10327.1	2926.68	3741.88	2722.44	2719.73	32460.7	12942.4	23143.2	17445.6	4918.87	5061.25	61702.7	4945.25	9944.04	22721.2	7692.93	7983.45	18577.3	7612.56	9726.69	54522.1	6433.94	4679.46	3844.91	6031.98	12226.8	11567.6	10218.7	3624.9	14826.6	46983.5	12937.1	12315.9	10938.7	11580.3	10440.4	9205.52	7505.07	5133.34	2672.08	8737.99	94132.3	88969.9	109733
Com_2378_pos	Glutethimide	C13H15NO2	217.11	2.863	3462.52	4415.65	2872.48	2693.01	4409.03	4450.07	4886	4917.96	4717.39	4789.73	6660.66	6333.43	8413.73	14945.7	17555.6	11455.8	9311.2	8895.5	23615	27836.4	19691.4	27250.4	16518.9	20891.6	7233.98	7591.78	5808.94	6210.53	7453.1	7346.75	14135.9	17237.8	6946.62	7253.17	17902.3	15408.5	6013.18	20683.1	17541.2	18625.8	4499.1	4463.14	12955.4	20391.1	14944.6
Com_5261_pos	[Similar to: Rescinnamine; ¤Mass: 471.7331 Da]		162.556	16.599	2840.2	2710.25	4051.91	5328.95	5035.85	4703.92	4294.82	2293.02	3700.81	4158.6	6951.01	7136.7	5385.73	3714.48	6763.45	5758.12	4335.4	5328.42	2628.49	3361.17	3004.49	2361.86	4550.68	4432.83	25312.1	5535.36	4249.15	3045.48	3525.62	4988.73	3660.75	2798.49	5014.26	4055.27	3306.02	4119.38	7435.37	5493.6	7035.95	7842.85	9084.35	11321.5	2100.16	2217.76	2208.19
Com_2212_pos	Isochamaejasmin	C30H22O10	542.124	3.401	509918	406992	1.85895e+06	1.55535e+06	246254	490758	3.77086e+06	5.09802e+06	4.87088e+06	4.73062e+06	6.46335e+06	7.19739e+06	1.45865e+06	2.39183e+06	503246	517961	766562	574859	397024	343779	341036	328917	437541	443478	4.89491e+06	5.19876e+06	3.83065e+06	2.61675e+06	7.01138e+06	6.31885e+06	382356	339381	3.10147e+06	3.15949e+06	2.20003e+06	2.38481e+06	1.19302e+07	1.11487e+07	8.53863e+06	5.45611e+06	1.37604e+07	1.47457e+07	397722	451052	526030
Com_112_pos	Tiemonium	C18H24NO2S	318.153	9.801	95686.9	77419	96406.9	95586.3	70684.1	78532.9	4.02395e+06	2.68501e+06	476227	357408	353822	101526	89410.7	87343.1	67759.6	66880.5	85767.8	78583.6	62214.1	62039.8	62982.9	60884.6	68687	68966.8	124179	123677	83097	83390.6	127769	121550	578491	67221.9	72927.2	475559	70437.4	70701.4	66933.5	72716.1	68451.7	76350.8	83938.7	84985.8	155316	122496	124119
Com_1468_pos	N-(4-coumaroyl)-L-homoserine lactone	C13H13NO4	247.084	1.222	12025.6	14253.4	16781.9	15678.6	14276.2	14850	12018	11348	12294.1	11578.1	15428.1	18447.4	14691.1	14332	10791.4	11197.2	14995.4	16008.9	12779.1	13467.1	12384.5	13314.1	14744	13763.1	35005.6	35679.3	31325.3	24569.7	24222.2	19656.3	13947.9	13098.1	13498.6	12748.9	12786.8	14329.5	20406	16604.1	14130.3	16362.1	16798.3	16703.1	19589.8	20665.5	15857.8
Com_3648_pos	AproBarbital	C10H14N2O3	210.1	11.006	7539.58	11437.9	11021.2	10776.3	5191.51	9776.38	15535	14045.1	13103.9	14655.6	5266.68	4680.69	2950.32	3011.29	2415.7	2524.55	3782.99	3402.78	5260.75	7003.01	9118.38	7350.32	5723.99	5053.07	3707.26	3639.44	3588.26	2713.24	3993.23	3671.23	12973.8	9879.01	8845.27	11994.9	6561.61	6294.44	8005.45	6027.26	4245.48	4349.57	4238.41	4345.74	4076.85	4204.41	4703.53
Com_2938_pos	Dihydrouridine	C9H14N2O6	246.085	12.379	15602.6	15289.9	14163.2	13957.2	12783.6	13212.3	12227	10591.5	8184.66	15422.4	11928.8	14200.3	6790.42	5365.94	13188	14865.2	8916.26	14496.7	17042.6	14653	18743.6	24314.7	10854.8	7998.98	6338.17	6236.27	27324.4	18939.2	16399.5	6103.71	25920.5	11064.5	11338.6	13291.5	28912.4	6101.2	9049.61	8620.3	6629.97	8065.99	9617.23	9909.27	48963.5	48370.3	37375.1
Com_4577_pos	2-Amino-6-[(3-carboxypropanoyl)amino]heptanedioic acid	C11H18N2O7	290.111	17.724	4807.45	4063.01	2229.26	2085.32	2091.76	2151.44	2059.63	1667.54	3749.82	1681.84	2095.8	2521.3	2027.97	1950.35	1716.79	2281.08	1842.77	2415.46	1547.22	1563.32	1536.71	1550.58	1772.4	1724.95	2629.42	2565.75	1664.98	5141.97	2604.35	2903.21	1676.73	1477.78	2273.28	2137.27	2347.16	1749.47	1949	5477.02	2071.18	2155.68	2421.54	2349.44	7161.71	8379.56	10816.2
Com_3571_pos	Bellendine	C12H15NO2	205.111	2.179	27860.8	15912.7	28424.8	38590.7	31749.6	30495.8	8879.71	8692.01	8534.49	14857.4	9252.35	10421.7	11432.4	11615.8	8859.54	8929.55	10395.1	11144.9	9465.39	10628.1	8074.91	7808.53	10054	9672.57	14096.4	28549.7	22334.2	12209.6	16383.2	15269.6	10908.5	10743.8	11904.6	12173.9	12423.6	12377.4	25524.6	10980.4	13455.9	13493.9	21953.4	25671.3	64979.6	67657.3	83741.5
Com_1254_pos	N-acetyl-L-2-aminoadipic acid	C8H13NO5	203.079	9.939	500442	500386	808381	710278	296843	360095	301187	358501	556324	536376	826351	693459	1.31133e+07	1.0946e+07	360295	399162	2.32267e+07	2.45774e+07	420247	359220	387736	354430	2.60799e+07	2.79629e+07	1.0677e+07	1.3215e+07	1.68624e+07	1.52755e+07	1.91263e+07	2.49766e+07	434247	402303	476370	468318	527269	508755	5.16577e+07	4.15819e+07	722145	1.15469e+08	682349	757616	334390	305023	381363
Com_4756_pos	1-stearoyl-2-(8Z,11Z,14Z-icosatrienoyl)-sn-glycero-3-phosphoserine	C44H80NO10P	813.555	10.116	44000.3	44289.9	53258.6	50735.1	52734.7	49556.5	51775	52361.3	57219.8	55123.7	52910.8	63463	57684.5	56654.4	56659.9	56925.1	58422.1	58021.1	52605.7	51743.5	48564.1	49936.1	51215.6	48888.9	67886.2	70167.2	65985.1	67528.8	58079.7	60014.5	50336.8	53144.6	64822.1	67298.3	59626.2	59183.6	53716.9	60033.8	50378.3	53106.9	69711.4	68576	2.24599e+06	2.04622e+06	2.88438e+06
Com_2056_pos	L-Dopa	C9H11NO4	165.042	9.058	93112.2	101385	31397.5	36239	36951.9	34272.7	102368	97605.2	114053	106743	118461	81371.1	49336.7	40667.4	39050.2	55022.2	55299.6	53305.8	52497.6	58621.2	50722.2	63898.6	45523.4	35908.5	26362.7	29182.1	83030.9	91639.8	32302.3	32432.3	94842.5	82829.8	99362.8	116693	70280.2	62037	124699	107922	52463.2	45424	22044.7	21907.4	124505	116976	139568
Com_5161_pos	[Similar to: Verrucarol; ¤Mass: -354.0210 Da]		620.173	0.894	1.5896e+07	1.65325e+07	6.42504e+06	5.92692e+06	4.52817e+06	4.05912e+06	1.49841e+07	1.47217e+07	1.46219e+07	1.53423e+07	2.47694e+07	2.51152e+07	2.1175e+07	1.9941e+07	1.0253e+07	1.2843e+07	1.95959e+07	1.94383e+07	1.18998e+07	1.34687e+07	9.19828e+06	9.126e+06	1.49786e+07	1.55349e+07	2.22737e+06	2.60297e+06	1.57546e+07	1.28907e+07	4.84948e+06	4.52346e+06	1.2709e+07	1.30492e+07	1.57144e+07	1.51623e+07	1.62188e+07	1.58167e+07	1.88013e+07	1.73446e+07	1.73607e+07	1.79631e+07	1.79302e+06	2.66079e+06	6.31318e+06	6.34795e+06	8.62469e+06
Com_10_pos	1-Methyl-4-nitroimidazole	C4H5N3O2	127.038	1.262	5430.18	8172.99	10413.9	7180.59	6679.32	7161.89	8899.51	8081.41	8889.48	11707.3	9808.48	10155.9	6814.17	8515.74	4986.06	4999.03	10436.7	11864.4	4974.39	5080.79	8326.75	10222.6	10852.7	6389.36	12762.3	8600.56	6207.93	8741.74	10248.8	8634.31	4643.38	9042.37	5960.64	6066.28	8688.79	8928.04	7447.48	9669.91	18377.7	9457.13	10244.5	14550.3	7175.18	8838.34	8533.76
Com_5098_pos	1-(β-D-ribofuranosyl)thymine	C10H14N2O6	258.085	14.902	14187	2336.93	1479.65	1483.18	2837.26	642.409	3694.95	4846.3	7125.99	5551.89	1185.26	2701.8	1577.12	1014.38	2155.12	3042.21	1779.16	2527.84	1770.74	2435.82	2396.45	2852.16	1644.48	1124.34	1187.45	714.016	4479.82	5068.62	3384.69	775.801	7958.16	3179.9	6667.58	5339.57	5064.13	2281.59	1949.34	1828.82	952.502	547.912	664.911	18795	57577.2	56025.2	52523.3
Com_2973_pos	Dihydrouridine	C9H14N2O6	246.085	13.932	3997.58	3414.29	4874.8	3411.71	3127.96	3125.98	3214.27	6993.02	3309.09	9876.66	3392.29	3821.39	3040.15	11354.2	6340.49	4150.87	7588.66	21498	7185.25	5967.74	3245.45	4471.84	3003.39	3050.05	27333.8	3934.25	33123	22121.1	35522.4	10879.3	5423.73	4101.07	7114.29	5708.52	8945.81	4262.64	3189.88	4546.32	4534.07	4401.72	4723.4	4549.24	17756.1	15920.8	15828.6
Com_4439_pos	3,4,5-Trihydroxy-6-oxo-1-(3,5,7-trihydroxy-3,4-dihydro-2H-chromen-2-yl)-6H-benzo[7]annulene-8-carboxylic acid	C21H16O10	428.076	10.184	13786.6	13913	13976.1	13804.2	16045.6	15474.8	27667	19875.3	35473	36617.6	16650.2	33591.1	14470.7	14899.5	27534.2	28462.6	14254	14997.1	38127.9	20514.3	26444.6	23563.9	23308.5	15905.2	12816.2	12992.7	11717.6	14488.2	15261	14738.5	49700.7	44502.3	38093	50692.7	33227.8	33261.9	18341.8	17609.5	14475.6	14869.3	17208.8	18250.5	25771.9	21773.6	20207.5
Com_4613_pos	2-Acetamido-2,6-dideoxy-α-D-galactopyranose	C8H15NO5	205.095	8.136	2.80786e+06	4.97642e+06	596270	503249	1.00794e+06	985349	8.3007e+06	8.82285e+06	7.4426e+06	7.57396e+06	6.68104e+06	7.9245e+06	5.2808e+06	5.04519e+06	9.49118e+06	1.14937e+07	5.58713e+06	5.61452e+06	5.00161e+07	5.46152e+07	5.84497e+07	5.71471e+07	2.01276e+07	1.94537e+07	595394	541087	1.16535e+07	1.01921e+07	1.29283e+06	966952	6.56071e+06	7.37142e+06	6.49125e+06	7.32322e+06	8.67791e+06	8.31525e+06	4.90511e+06	5.25036e+06	7.05986e+06	7.85712e+06	465052	523130	192720	186923	228075
Com_5267_pos	[Similar to: Pimecrolimus; ¤Mass: 680.3948 Da]		129.053	13.229	2924.11	3179.32	2510.82	4538.25	4431.13	3014.82	2134.46	2649.92	5083.6	3947.44	4250.03	6039.56	3137.69	3134.08	5060.55	2984.94	3846.74	5045.02	4432.45	3076.05	2799.99	1857.2	5282.08	4529.87	5025.19	6644.35	3375.52	4889.87	3598.66	7477.57	3841.32	4248.31	5181.76	3329.99	4215.42	3753.46	3406.61	3316.17	7142.42	4076.57	4844.95	5104.23	2362.28	2496.33	2615.25
Com_3090_pos	Deoxyuridine	C9H12N2O5	228.074	8.69	1.4227e+08	1.49449e+08	3.57912e+07	3.1903e+07	2.72871e+07	3.09137e+07	2.09027e+08	2.00874e+08	2.46929e+08	2.57284e+08	153708853	1.49649e+08	1.03022e+08	9.82384e+07	2.59577e+08	2.679e+08	2.13508e+08	2.0355e+08	3.86539e+08	398620513	3.07466e+08	3.0526e+08	1.87044e+08	2.01059e+08	1.91714e+07	1.75577e+07	6.36861e+08	5.70222e+08	5.13341e+07	4.50415e+07	3.01276e+08	3.17337e+08	2.62603e+08	2.40841e+08	1.61195e+08	1.65821e+08	2.98817e+08	2.70905e+08	7.74838e+07	7.91346e+07	1.48886e+07	1.58505e+07	9.78318e+07	1.24485e+08	1.03901e+08
Com_2232_pos	Indole	C8H7N	117.058	3.9	2.24104e+07	9.57766e+06	2.65147e+06	2.29849e+06	5.31281e+06	4.12814e+06	7.84428e+06	7.63963e+06	5.44014e+06	6.854e+06	7.83854e+06	5.35163e+06	9.7642e+06	8.04096e+06	2.06081e+07	1.26013e+07	7.97466e+06	7.03897e+06	3.51395e+07	4.13007e+07	1.11564e+08	6.6213e+07	5.54399e+07	3.65755e+07	1.32754e+07	1.39143e+07	8.75272e+06	9.2416e+06	1.09762e+07	9.91146e+06	7.54826e+06	7.26934e+06	7.70042e+06	7.6213e+06	8.17504e+06	8.1462e+06	8.17428e+06	8.23524e+06	9.15972e+06	1.15021e+07	1.47343e+07	2.04766e+07	9.85065e+07	9.70732e+07	1.02811e+08
Com_770_pos	S-(-)-Cathinone	C9H11NO	149.084	0.946	285756	302765	410738	330594	501659	455445	316314	363448	340444	384172	399330	387857	524309	529930	307786	396255	386615	388646	299081	310017	320318	253066	392381	353257	528849	506987	386458	329912	2.60887e+06	585419	325850	340027	351240	442861	351742	351669	432279	447709	431895	369055	659676	686519	306112	337362	349827
Com_5554_pos	[Similar to: Bialaphos; ¤Mass: -128.9313 Da]		452.056	4.975	367425	166407	168520	145178	151956	170905	377034	267941	201978	194445	203973	452498	733110	600581	566708	598037	1.07823e+06	1.20104e+06	1.1503e+06	1.06399e+06	713501	676809	1.06529e+06	1.09038e+06	357108	399232	458708	448872	229423	238071	475956	754430	320283	225140	233264	449403	1.79049e+06	1.86777e+06	1.51773e+06	714019	1.20245e+06	1.31041e+06	295214	320858	297850
Com_3924_pos	Epigallocatechin	C15H14O7	306.073	0.871	691778	614775	905236	815998	139529	156901	454254	480327	623578	546018	984436	927995	953695	840493	588430	434477	807478	863091	650236	568080	342080	426070	648325	650862	107563	82971.8	531993	341956	72446.3	141934	565535	557784	661623	561839	674020	647250	775726	658271	735218	601594	191527	157829	333166	354120	336395
Com_1190_pos	Netoglitazone	C21H16FNO3S	381.082	9.19	35724.1	37097.5	47243.9	45442.3	38985.1	39496.6	37189.4	37731.6	39855.5	40256.3	39527	72668.6	69911	97594.3	44969.5	43390.1	43529.4	45483.9	47432.4	46431	46607.3	46001.5	77135.4	79817.5	55257.9	55203.6	43410.6	42427.2	66402.6	95881	36004.8	36810.5	41796.9	40612.2	72408.7	92133.3	44411.6	99957.2	605894	462462	46448.3	47248.6	122638	139794	149889
Com_4871_pos	Captopril-cysteine	C12H20N2O5S2	336.082	4.621	28495.7	26464.5	73781.5	8960.42	13990	14015.5	10562.3	17449.3	16839.6	11904.7	12394.6	12701.6	7331.05	12059	6922.84	15073.9	6690.93	7239.53	8111.95	14364.2	4125.12	3338.16	7182.21	5393.6	15885.3	16232.8	11340.7	36810.4	11259.7	10366.8	22897	8649.15	14149	21533.3	9089.72	29901.1	14008	10529.1	9744.43	12396.2	32346.1	14936.5	3604.15	3894.35	3889.6
Com_274_pos	5-N-Acetyl-β-D-Neuraminic acid	C11H19NO9	309.106	17.146	4264.48	3032.62	1984.24	1886.68	1944.34	1887.8	4696.47	3615.32	2590.36	3136.17	2831.81	4991.41	4298.8	2920.51	2189.81	2809.77	2665.9	6606.7	2804.88	1443.55	1423.13	2070.41	2024.99	1565.2	2511.76	2387.49	1875.82	1510.55	2341.31	2204.57	1832.91	1903.13	1899.96	2133.12	2206.27	2319.23	1786.3	7285.24	3605.66	2566.2	3002.6	2161.63	5492.7	6845.02	6563.49
Com_5114_pos	1-(4-Hydroxy-3-methoxyphenyl)-3,5-diacetoxyoctane	C19H28O6	352.188	0.96	42548.7	37178.4	46800.6	59206.2	86949.1	102116	90553.3	85721.3	147853	171142	227509	184900	265409	262680	338708	139583	1.26004e+06	271585	158533	205744	64155.1	43371.3	353395	260096	104911	255874	178551	77715.3	49088.9	55166.9	59938.4	318731	214199	442612	295869	501384	487050	317941	283117	267891	508739	2.24609e+06	56655.1	69630.6	69630
Com_5163_pos	[Similar to: Verrucarol; ¤Mass: -294.0002 Da]		560.152	0.89	2.776e+06	2.55675e+06	1.40768e+06	929658	783722	708606	2.27727e+06	2.1573e+06	2.2923e+06	2.38191e+06	3.48081e+06	4.05614e+06	3.94274e+06	3.81069e+06	2.31117e+06	2.28834e+06	3.59025e+06	3.96858e+06	2.52947e+06	2.38287e+06	1.74287e+06	1.58482e+06	2.99595e+06	2.95808e+06	375964	419011	2.96522e+06	2.05872e+06	759409	944846	2.00767e+06	2.5593e+06	2.96348e+06	2.96747e+06	3.45698e+06	3.11167e+06	3.19387e+06	3.41135e+06	2.70613e+06	3.59853e+06	415810	366434	980551	931414	1.44112e+06
Com_3094_pos	Deoxyuridine	C9H12N2O5	228.074	15.033	5791.07	18691.2	2975.61	2118.03	2382.41	2102.4	9663.67	8912.77	26067.9	10736.7	4442.6	10133.6	7314.19	5131.32	6153.79	10495.2	8741.65	15998.3	18361.2	9576.73	8467.54	6912.46	7198.37	3877.93	2742.89	2677.42	24139	18950.7	3100.12	3646.41	8180.91	10650.7	10128.6	12436	6428.15	5045.79	24068.1	4712	2013.66	2109.74	2283.14	2482.96	72934.5	68767.4	78917
Com_3944_pos	Benzyl formate	C8H8O2	136.052	4.014	212891	212960	280135	194491	123959	117314	111633	131917	159190	155371	180790	157224	163945	161509	488212	416430	150316	156880	211796	224512	1.25221e+07	1.89973e+07	181241	199867	176763	186049	97467.9	108866	201018	189762	118281	131727	113014	160075	130506	123060	132327	164723	148026	135792	171790	179032	917877	947023	986887
Com_1354_pos	N-Acetyl-D-glucosaminitol	C8H17NO6	223.105	16.756	2325	3711.63	2576.73	3035.36	3820.94	3433.79	5137.06	5441.53	3161.42	6110.11	5513.61	8509.78	9453.96	3734.81	3029.73	3164.18	4337.63	2623.4	4797.88	4755.63	4317.35	7569.84	3482.69	4286.31	4024.32	3070.35	3642.28	3009.52	3195.08	3864.73	3496.52	2653.72	11208.8	3186.41	8443.17	5984.74	19033.2	3481.98	4215.02	4483.33	3213.49	4756.64	7269.5	8938.62	8455.74
Com_5108_pos	1-(β-D-ribofuranosyl)thymine	C10H14N2O6	258.085	14.734	81596.3	39584.4	5289.77	6802.98	3536.22	3596.61	17885.3	18594.7	25489.8	16531.5	12183.8	16279.3	8275.66	14602.9	10245.6	11641.4	7576.58	8541.81	7625.28	11503.7	14363.8	190083	5850.22	5594.5	5465.59	4805.46	19112.1	19373.2	31058.3	77089	44074.5	25387	38773.6	38208.3	20083.9	10386.1	25998.8	7602.08	5324.69	5372.39	4648.14	6903.76	148497	148874	170361
Com_5643_pos	[Similar to: 5,5',7,7'-Tetrahydroxy-2,2'-bis(4-hydroxyphenyl)-2,2',3,3'-tetrahydro-4H,4'H-3,3'-bichromene-4,4'-dione; ¤Mass: 0.4198 Da]		541.701	5.616	1867.96	1939.81	2815.93	2684.43	1852.6	1914.22	1532	1566.2	1612.18	3547.23	6120.05	5834.71	1990.36	5012.91	3762.31	4165.92	4623.75	5113.1	2490.71	2600.42	2516.3	2339.55	2338.77	2984.52	2254.7	2231.56	1542.68	1558	2202.03	2055.86	3301.57	1936.42	1988.72	1816.38	1906.55	1914.52	4117.18	2520.31	2355.01	2747.81	2378.34	6431.05	3227.07	4114.37	3842.29
Com_3744_pos	Adenosine 5'-phosphoramidate	C10H15N6O6P	346.078	11.184	69342.5	68259.8	7285.14	6991.81	4747.16	6026.93	33122.4	26610.5	39201.3	37597.3	4445.66	4750.72	3068.22	3201.46	2675.01	4391.69	3097.87	2909.72	2787.96	2850.81	5645.49	4789.07	9795.27	4131.95	4045.22	3938.16	2469.4	2529.3	4137.68	3991.49	10313.8	7461.27	10546.3	10648.1	5953.03	10746.2	20363.9	16337.1	11713.2	11150.4	4655.84	4621.33	7205.73	6045.4	8153.24
Com_494_pos	Terbuthylazine	C9H16ClN5	229.108	1.158	21195.4	22568.4	9112.55	7953.56	1.55027e+06	1.36426e+06	1.11478e+06	959299	2.08907e+06	1.79152e+06	8330.95	13120.1	8617.08	8036.76	6403.39	6462.75	282656	11233.6	6393.79	10112.1	5820.93	5470.32	7103.38	6843.16	8650.87	8222.39	302617	162005	10793.9	9999.17	1.61904e+06	1.25712e+06	13631.1	3.2811e+06	667597	707302	8678.44	7229.8	7884.55	7805.77	8474.93	8302.64	9826.47	11853.8	16388.3
Com_2971_pos	Dihydrouridine	C9H14N2O6	246.085	17.341	1100.76	1095.59	1369	1400.29	1252.95	1347.75	1029.21	1129.42	1065.48	1083.31	1373.07	1404.8	1287.48	1250.52	1648.54	1248.64	1167.6	1753.11	1218.42	1227.01	1496.64	4020.49	1097.03	1110.39	1675.94	1616.52	7878.13	1593.52	1736.46	1516.52	2483.33	954.673	1179.45	1160.48	1130.79	1151.54	2194.84	1199.6	1339.28	1398.88	1490.94	1537.83	3159.03	3109.39	3723.87
Com_4437_pos	3,4-Diaminopyridine	C5H7N3	109.064	11.966	89799.4	75422	84934.4	92946.5	94701.2	110412	99984.7	102387	81853.9	76916.6	104718	94612.2	105453	109379	200260	236607	422676	317671	114866	113943	159232	134495	137673	123537	129344	117618	92042.8	85675.8	145336	128773	214489	409487	98215.9	110741	109211	91884.9	104099	99741	94182.2	91543.5	109735	137837	938914	474281	1.02242e+06
Com_2021_pos	Limonin	C26H30O8	470.192	4.704	3586.41	2866.28	8575.68	5066.14	6432.65	3384.58	3363.68	1853.91	1269.14	1557.1	9908.35	3332.37	1416.21	3780.99	2319.95	2724.13	2953.47	4857.91	2680.18	6553.7	3655.45	3776.18	2263.99	2063.96	4673.1	2906.25	8930.55	1644.73	3212.24	1678.75	7473.38	3565	2685.98	14548.6	6916.06	4277.35	5366.36	6492.09	5729.05	4414.91	4070.11	4206.41	4717.42	4867.17	5044.25
Com_4548_pos	2-Amino-6-[(3-carboxypropanoyl)amino]heptanedioic acid	C11H18N2O7	290.111	12.584	17994.3	32669.3	11096.4	10784.8	9690.45	10247.9	62661.5	39474.3	113609	22609.9	9297.75	10625.7	12509.8	10125.9	14464.1	11575.7	10893.8	15203.4	10546.7	33690	40855.2	52982.4	12268.5	7583.07	6003.97	5810.03	15313.4	25450.1	7042.69	9333.09	19072.9	20519.5	19657.4	27491.6	11740.5	14514.3	7833.23	18776.7	39764.3	8218.83	10769.6	9627.65	67395.4	78879.4	67477.6
Com_5054_pos	1,3-Dilinolenoylglycerol	C39H64O5	612.474	0.971	32803.9	34629.6	43933	39944	51326.9	51043.1	35538.4	35455.1	160894	204069	352379	335355	42582	41680.3	24354.7	29141.8	53793.4	33211.9	25473.5	26398.5	21196.2	20893.8	56724.5	69221.4	52093.8	54754.4	35232.2	35138.8	61841.7	57755	29224.1	30279.8	37780.2	39076.7	38374.6	37410.5	39413.2	40236.7	37720.8	37848.3	48539.3	47123.4	43149	45674	46987.6
Com_1539_pos	Glutarimide	C5H7NO2	113.048	4.184	7288.05	4753.94	4650.5	2742.51	2611.1	2929.28	3510.85	4043.25	5647.83	4731.52	7325.72	7418.23	4892.22	5360.06	6187.69	6752.54	7626.81	8266.54	10095.1	9809.66	16243	13680	9641.27	7361.27	4378.89	3825.54	4673.11	3416.53	6601.16	5029.56	5660.11	5916.21	3932.44	3423.75	6359.31	5041.44	5194.54	3646.26	5375.87	4421.35	4086.88	3404.46	11143.8	9163.61	12286
Com_3052_pos	Diflucortolone	C22H28F2O4	394.196	17.777	3893.65	2593.35	3381.41	5504.09	3489.29	2552.58	2196.25	2647.9	2000.58	3008.85	3356.67	3329.23	2314.35	2539.75	1863.24	2046.64	2121.56	2350.07	2342.74	1846.47	2158.84	1883.82	3074.87	2025.82	4440.76	15027.6	2388.69	10418.5	3679.06	4296.44	2088.01	1809.28	2725.97	2842.7	3146.34	16792.1	5295.22	3088.21	2741.49	2563.79	2845.49	2863.74	2503.36	3658.97	2917.18
Com_2963_pos	Dihydrouridine	C9H14N2O6	246.085	12.73	9723.27	8060.9	6905.59	7026.18	6264.52	6019.21	7771.66	5792.95	5070.23	5110.13	7321.9	7093.11	6354.13	4460.45	9833.69	5466.74	4500.47	6029.41	7050.72	8927.03	6778.53	19296.9	5684.79	6448.76	4416.31	4202.52	16413.9	15516.8	4538.51	4810.57	8850.35	15584.6	10032.7	4611.64	5907.05	9735.1	9781.19	9904.76	4111.98	4356.57	6546.43	6667.93	22087.6	23137.3	28080.3
Com_2895_pos	Dinoseb	C10H12N2O5	240.074	14.209	2312.89	7338.99	1806.85	1778.3	1747.71	1658.32	3672.29	6888.48	5009.9	6739.42	1731.35	2290.49	1687.36	1496.77	1744.16	5233.02	1623.03	3713.71	2781.12	2197.73	8108.72	2374.37	1548.19	1450.68	3191.66	2023.24	2836.03	3884.27	2411.74	2651.91	2813.15	2202.04	3384.68	2769.13	2990.54	1573.75	1738.5	3637.12	1677.13	1843.79	2092.78	2113.73	12798.7	12437.4	15029.9
Com_2178_pos	Karakoline	C22H35NO4	377.256	1.678	17803.4	36312.5	47393.2	50167.3	51972	36723.7	33610.7	36369.3	60160.8	52467.2	337640	458847	442262	372044	1.30369e+06	1.47897e+06	4.16716e+06	3.87307e+06	3.48071e+06	3.26254e+06	2.01562e+06	1.99731e+06	5.25077e+06	3.64232e+06	88873	61456.4	126897	166276	91713	74086.9	1.29467e+06	1.03756e+06	714055	695620	1.12348e+06	1.111e+06	2.26342e+06	3.86512e+06	3.54215e+06	3.62667e+06	1.28438e+06	1.30721e+06	1.30048e+06	1.40658e+06	1.54016e+06
Com_3682_pos	Anagliptin	C19H25N7O2	383.209	0.982	131856	185301	82269.2	55946.3	44461.2	43449.7	111789	114557	115131	96550.1	71551.5	59842	171649	191345	266905	217976	151602	138028	72308.9	49813.5	185494	128096	68334.9	66971.8	49320.5	49992.1	107168	61534.6	61484.5	55635.4	91402.9	105537	73534.1	118505	81194.3	104297	111485	163252	130573	92929.5	62809.1	41806	42279.7	41021.9	45174.3
Com_9_pos	Zalcitabine	C9H13N3O3	211.095	13.175	6778.5	4848.59	4055.77	4000.94	5223.15	5768.72	5736.43	6327.78	3709.45	5661.89	6863.68	4771.85	5250.2	4088.19	6628.41	4266.85	5744.4	7939.96	7966.91	8652.42	8348.46	6377.37	4241.66	5667.02	6446.94	5786.03	4518.15	3671.12	13953.3	11955.3	7335.96	8035.56	4898.6	6515.49	4636.33	3935.12	3801.21	4405.12	3631.82	5220.41	6809.42	6177.96	4854.08	4097.11	5871.02
Com_2969_pos	Dihydrouridine	C9H14N2O6	246.085	14.793	983.125	955.558	914.52	920.759	897.069	889.771	4888.87	766.445	1252.41	3124.05	840.877	1264.81	1315.11	1391.11	2074.04	1104.98	1124.73	5576.37	4825.93	865.383	1147.25	781.014	955.307	921.729	1130.68	1114.45	2175.59	4393.39	1278.77	2966.12	695.859	1739.81	1078.01	917.001	1244.13	862.097	1954.28	846.696	870.511	935.534	1161.11	1118.09	3115.06	4174.21	3284.53
Com_4046_pos	6-(α-D-glucosaminyl)-1D-myo-inositol	C12H23NO10	341.132	8.455	2.03545e+07	2.22915e+07	297293	285791	298887	255274	1.80727e+07	1.89052e+07	1.32553e+07	1.23273e+07	5.4619e+06	5.8132e+06	1.2707e+06	998159	6.58563e+06	6.86844e+06	8.1541e+06	7.91171e+06	2.22266e+06	2.29792e+06	3.48286e+06	3.39215e+06	2.44063e+06	1.8294e+06	142559	144687	2.29151e+07	2.27108e+07	241113	256711	1.46865e+07	1.44347e+07	1.38248e+07	1.09271e+07	1.26518e+07	1.26289e+07	5.39297e+06	4.90037e+06	4.81309e+06	4.9617e+06	132490	138272	4.14368e+06	4.05954e+06	4.26323e+06
Com_2410_pos	Glu-Glu	C10H16N2O7	276.095	17.162	51853.6	53285.5	10592.6	10757.3	8423.77	24102.8	84772.5	61907.7	64345.1	65709.4	26747.6	24578.4	27681.2	30564.1	48577.2	40427	37043.7	68966.3	138854	44414.7	54591	49696.5	30196.4	32338.3	20207.3	20507	72619.5	63130.9	22249.7	30862.5	79340.9	67478.2	56536.5	57922.9	43899.9	38669.2	38543	33301	16437.5	21001.8	33217.4	15114.9	441070	452124	483865
Com_885_pos	Pivopril	C16H27NO4S	329.165	1.228	10107.7	10263.4	14389.1	13672.6	12240.6	12431.3	9992.43	10132.8	10122.7	10068.1	18145	23921.5	15828.2	12579.2	9308.5	9727.75	25320.1	20675.8	28852.4	27860.9	40408.1	46134.7	29309.7	19601.4	14944.6	13245.6	10887	10264.7	18218	17236.9	34422.9	36065.7	11788.2	11596.3	28183.1	16582.4	17969.2	29358.6	26698.4	30520.2	13684.9	14321.6	20135.1	11760.5	22708.8
Com_2988_pos	Dihydrouridine	C9H14N2O6	246.085	8.682	1.839e+08	1.9544e+08	4.62184e+07	3.89312e+07	3.566e+07	3.78256e+07	2.70333e+08	2.6888e+08	3.38254e+08	3.40463e+08	2.12486e+08	2.06289e+08	147175968	1.49018e+08	3.35972e+08	364677893	2.57102e+08	2.52999e+08	4.96558e+08	5.00103e+08	3.98765e+08	3.78542e+08	2.385e+08	2.47756e+08	1.92007e+07	1.86737e+07	7.55196e+08	7.48253e+08	6.74905e+07	6.97553e+07	4.02108e+08	3.86162e+08	3.431e+08	3.39711e+08	2.21989e+08	236352062	3.81844e+08	3.67308e+08	9.87809e+07	8.44057e+07	1.88675e+07	2.00941e+07	1.28054e+08	1.48097e+08	1.43439e+08
Com_3717_pos	Alonimid	C14H13NO3	243.089	12.52	8984.33	7367.14	10802.2	6290.53	13329.5	10949.9	4845.7	4556.72	4174.91	3760.31	4655.94	8949.58	2294.84	2365.98	2323.57	2482.8	3510.13	4039.5	3730.47	3699.8	3692.04	3187.59	4393.12	4345.7	2846.66	2797.63	1836.34	1893.69	2936.35	2743.19	3445.81	3425.02	2671.61	2689.2	2523.23	2633.35	2645.1	2799.22	2963.94	2800.19	5061.15	6573.89	3091.26	3456	3852.01
Com_2205_pos	Isoprenaline	C11H17NO3	211.121	13.075	13626.8	11305.7	28103.4	32338.3	21111.1	16350.4	10428.8	13998.2	14279.5	11578.9	11415.8	19473.6	12671.4	8011.16	13183.6	10186.9	15468.8	12764.6	7943.48	7420.34	10488.6	9475.77	15849.8	14269.3	14300.4	7251.81	11516.7	7111.82	16383.4	11060.3	8918.24	6835.58	9961.25	9062.8	9933.72	8722.2	14739.9	18969.6	15104.1	12192.7	20152.9	36068.5	78440.8	80969.6	91335.5
Com_487_pos	Tetracosanoyl-CoA	C45H82N7O17P3S	1117.47	7.786	46120.6	44556.9	43837.3	21491.6	46918.1	59596.5	39303.2	41978.7	32413	28585.8	37609.5	37585	49767.5	51480.9	30424.2	32043.8	7683.28	7284.21	20777.2	23905.2	19290.4	24922.5	6746.13	6523.12	62052.8	60947	38948.6	38190.2	85647.3	63509.8	22461.6	13003.3	36986.8	37039.8	53125.8	37419.6	25679.7	31730.7	33047.8	28901.6	28792.9	37912.4	13111.2	6668.13	9138.1
Com_14_pos	Formiminoglutamic Acid	C6H10N2O4	174.064	11.373	5910.49	5008.7	7880.41	7395.45	6634.89	6933.55	6374.53	9142.84	6307.68	8582.6	9006.86	6665.47	4857.83	6506.66	5010.45	5420.55	5326.29	6539.53	4212.01	5383.98	5275.57	6094.92	6142.29	6501.97	9062.82	14913.8	6086.14	6554.69	12033.4	9273.34	5736.56	7903.62	6299.06	6593.13	5788.03	3747.38	7362.05	7126.18	7395.51	8791.52	10965.8	9611.59	9741.59	9311.96	10897.1
Com_3209_pos	CMP-sialic acid	C20H31N4O16P	614.147	13.047	3626.79	3477.32	3816.44	3913.5	3387.23	3331.64	3536.88	3228.81	3190.88	3088.84	3840.78	4250.92	2529.07	2523.81	2352.6	2559.26	2870.98	2881.96	2840.19	2913.13	2805.22	2733.32	2905.78	2920.55	3145.96	3004.13	1931.51	1964.32	3182.6	3390.35	2688.54	2699.62	2838.93	2669.18	2682.3	2741.02	2764.29	3059.88	3106.56	3227.37	4345.47	10228.4	13893.1	9988.25	11021.6
Com_1929_pos	Lotaustralin	C11H19NO6	261.121	12.691	14921.9	14357.1	10143	9604.02	9080.78	10926.6	15562.6	15388.6	9685.55	10029.1	14031.4	14790.9	7492.89	7765.24	6679.01	6654.5	9878.54	26498.9	18326.3	21516.6	11198.1	12192.7	35177.5	15879	9359.81	10026.9	7375.06	5048.4	8098.31	7362.33	17279.5	17776.2	9985.74	11958.5	9379.93	7652.6	6691.43	11680.6	7540.2	10317.7	9520.15	9601.35	11574	9770.92	9876.59
Com_1378_pos	N-acetyl-β-D-glucosaminylamine	C8H16N2O5	220.106	11.063	2.0773e+06	1.13482e+06	7.83744e+06	4.56148e+06	401474	4.18827e+06	157238	126388	143859	131253	159315	158701	65136.9	78969.5	83993.9	76574.8	76277.1	78202.8	65219.1	65729.3	58352.1	70958.2	97348.2	65218.4	173827	109797	57573.2	72198.8	98424.1	111768	77598.7	72313.7	83436	82111.2	105716	85073.9	129082	122351	194530	196982	207412	186437	84840	78814.5	86772.4
Com_180_pos	Tolrestat	C16H14F3NO3S	357.064	13.593	3669.22	3638.95	3839.4	4801.02	4737.05	3405.59	3692.71	3612.21	3418.18	3655.54	4284.25	4669.43	4543.94	3432.66	3974.03	5419.43	3614.73	5167.07	3124.82	3356.62	4950.92	9899.9	3661.15	4569.7	5171.82	4174.97	3088.18	2804.07	23829.2	9633.12	3007.26	3234.24	11167.1	3462.25	17905.8	21472.2	4299.62	7007.1	23610.7	23586.4	5345.63	13862.6	4537.46	4631.38	4992.78
Com_5549_pos	[Similar to: Bisphenol A diacetate; ¤Mass: 0.0031 Da]		312.133	0.864	506412	704197	977143	1.16444e+06	395687	594084	892515	813295	674113	836007	1.06267e+06	1.33597e+06	1.63389e+06	1.48044e+06	1.67242e+06	1.85527e+06	1.08635e+06	1.06318e+06	890263	912030	1.88531e+06	2.02152e+06	1.60848e+06	1.52417e+06	4.84568e+06	4.33146e+06	853534	970922	3.35475e+06	2.94731e+06	797934	673774	1.46755e+06	1.37077e+06	1.27255e+06	1.12772e+06	1.37766e+06	1.49755e+06	1.55119e+06	1.5217e+06	4.47545e+06	4.41491e+06	888998	987764	1.02801e+06
Com_5193_pos	[Similar to: UDP-N-acetylglucosamine; ¤Mass: 201.9697 Da]		405.112	13.562	1644.7	1556.45	4241.41	4169.18	2605.36	2561.1	1630.21	1862.03	13843	9794.91	32155.1	2466.11	163759	9743.78	9025.58	6878.45	3611.46	4191.82	44032.5	18864.1	5487.4	4302.02	5956.11	3486.3	26826.6	17936.2	53411.1	10284.7	7380.82	3062.56	13274.7	1915.45	8177.13	17701.9	5015.17	18014.3	17170.4	8381.89	26948.8	21051.2	14031.5	60374.1	1878.06	1895.32	2156.89
Com_5985_pos	(2R)-1-[(Hydroxy{[(1S,5R)-2,3,4,6-tetrahydroxy-5-(phosphonooxy)cyclohexyl]oxy}phosphoryl)oxy]-3-(palmitoyloxy)-2-propanyl (10Z,13Z,16Z,19Z)-10,13,16,19-docosatetraenoate	C47H84O16P2	966.521	7.791	36183.6	24709.1	27795.2	25291.5	38753.3	34511.1	18860.4	30595.2	17423.2	20425	14837.3	18229.5	36970.1	36838	33810.1	45363	3177.27	3099.16	17053.9	21535.2	18849.8	14811.9	4319.86	5672.34	28884.6	32162.2	20614.9	21113.6	27605.1	38381	6230.02	8182.31	17179.3	18787.7	25121.4	27480.2	7820.8	10070.4	17543.4	14296.3	14413.3	14819.3	2719.02	2836.27	3095.19
Com_3722_pos	Allamandin	C15H16O7	308.089	0.97	1.05776e+06	908864	585648	573727	1.03133e+06	1.09123e+06	549286	619373	285315	282248	259998	271213	664491	720410	891929	1.08457e+06	86100.3	265590	311613	277374	566825	640293	165919	150194	223505	274838	213504	203378	208626	405847	182111	215959	665401	691590	390186	447707	144588	112722	213843	218310	215873	190347	515143	529802	492338
Com_5299_pos	[Similar to: Ouabain; ¤Mass: 163.1604 Da]		421.123	1.005	49317.5	41359	60524.6	57149.8	58011.1	74264.9	77047.1	71449.9	90166	82902.5	119974	108450	167691	148010	36479.5	44574.9	139556	134880	113854	98807	52602.3	48054.9	366655	157811	445731	184580	149359	174114	200365	1.8416e+06	101384	111056	101258	112556	130021	151425	451694	420958	118554	120282	589904	260564	266118	249882	321399
Com_2668_pos	Ergotamine	C33H35N5O5	581.266	1.008	226000	76121.4	223890	193336	700884	685304	434802	38350.1	610148	617434	734039	457989	354232	335944	52418.6	42134.7	523151	456844	200297	164148	36669.3	24254	344957	288424	552702	487789	287731	358200	398558	380790	411169	407615	346169	389620	313380	324429	75955.3	71129.3	77760.3	70279.2	209680	242622	335944	291085	265937
Com_104_pos	N-Nitrosothialdine	C6H12N2OS2	192.038	12.704	10517.4	9504.37	10551.1	19494.1	13059.3	13227.9	15942.2	9716.78	18034.4	15630.2	13772.6	16889.5	14536.8	10809.6	14183.4	12725.2	22213.6	11566.2	8898.18	15881.2	8606.59	12981.2	20891.3	15709.8	20934.4	17379.6	11605.7	14713.3	21768.4	14465.3	12878.7	11335	12520	12433.3	16347.3	16500.2	16712.9	14938.4	19464	18406.6	20645	21846.5	7309.03	8690.56	8511.34
Com_2035_pos	L-γ-Glutamyl-L-aspartic acid	C9H14N2O7	262.079	5.55	5049.48	5491.43	7502.18	7217.91	5410.19	5397.22	5749.32	4393.25	4483.95	5374.05	5586.73	5692.85	4767.4	5342.74	5649.65	5130.98	5511.97	5519.64	7370.15	6959.51	7066.38	6812.29	6085.49	5992.94	5756.53	5682.41	4681.22	4563.9	7006.46	5763.57	7550.66	4967.98	6366.75	5951.24	5266.2	6095.15	5856.52	5830.97	6147.85	6939.92	5641.23	5789.77	16939.8	20682.9	20667.1
Com_2629_pos	Ethyl N-acetyl-L-tyrosinate	C13H17NO4	251.115	13.818	2688.44	2713.94	2826.96	2852.46	2587.14	2566.34	2606.9	2454.83	2698.18	2486.24	3708.7	3205.11	2875.58	3850.05	3859.32	5267.86	3152.78	3668.61	5202.32	13491.4	3589.91	4859.04	5664.79	3287.78	6046.12	3773.81	2422.7	3733.44	4491.75	3920.39	20636.3	3277.58	3645.91	7483.18	9023.59	13802.5	7377.53	6134.12	5731.45	11656.5	4517.41	4714.36	3885.51	4646.48	4892.28
Com_2662_pos	Estriol succinate	C26H32O9	488.204	0.956	208443	195158	799888	982223	301063	389113	187119	229758	202551	186585	784265	728606	403460	400390	138870	168683	244582	288294	200727	238884	94772.1	87094.2	442247	456791	3.03395e+06	3.74269e+06	1.27368e+06	894569	2.36315e+06	1.84876e+06	157585	201997	296168	327840	215070	227388	322722	508875	875955	761609	1.82188e+06	1.19592e+06	302239	463258	374437
Com_3680_pos	Andrographolide	C20H30O5	328.224	0.916	222691	239823	537162	333855	156054	290156	397183	324977	299915	366844	213175	277766	601590	641056	384369	387668	304705	299085	245927	247980	397641	465222	383012	404360	2.14563e+06	2.1308e+06	415475	383377	2.1733e+06	1.79623e+06	271260	254697	607578	489796	272346	332794	310086	419811	408503	193476	1.67322e+06	1.47885e+06	748400	900295	933732
Com_1560_pos	Moclobemide	C13H17ClN2O2	268.098	8.347	27915.3	29067	28265.2	28146.9	23449.3	22254.2	25432.5	23536.5	31675.1	35489.2	44201.5	55104	15050.6	24567.3	37307.3	38842.4	70783.1	64638.7	72434.4	82627.5	59860.4	56354.5	46838.1	52548.1	12224.2	12445.8	40875.1	43106.8	16201.5	16246.9	56764.2	52437.2	43847.1	35419.2	45235.2	37437.5	69909	74660.5	48690.4	63556.5	19821.8	20841.6	29357.5	29863.1	29869.1
Com_4510_pos	2-Hydroxyphenylalanine	C9H11NO3	181.074	9.312	767684	784757	1.25463e+06	1.36649e+06	648786	652341	754430	769175	1.1759e+06	1.07863e+06	1.82928e+06	2.46813e+06	1.15733e+06	1.23757e+06	2.281e+06	1.76387e+06	1.63844e+06	1.67381e+06	2.14606e+06	2.45555e+06	2.11507e+06	2.00872e+06	1.61817e+06	1.90748e+06	1.7173e+06	1.61161e+06	2.65151e+06	2.42117e+06	1.62788e+06	1.70336e+06	864483	1.14272e+06	1.05065e+06	1.00505e+06	751292	820179	2.23147e+06	2.31197e+06	3.66268e+06	3.14489e+06	1.55956e+06	1.61191e+06	1.10911e+06	979883	1.09165e+06
Com_5545_pos	[Similar to: Bromocriptine; ¤Mass: 391.1675 Da]		262.054	11.413	7437.05	8631.78	14917.6	11455.3	12531.5	8268.56	7171.49	6276.84	8649.2	7484.39	15041.6	12005.1	6389.99	9648.92	5406.77	7566.04	7492.39	6283.75	5445.26	6646.82	5822.07	8279.34	11305.3	6951.31	19961.4	33080.8	6485.89	8340.12	12073	17123	5966.97	10199.2	12826.6	6618.9	6368.85	13789	6837.16	23947.8	9972.56	9546.03	17355.4	33973.1	18395.2	20854.4	26882
Com_4426_pos	3,4-Dihydroxymandelic acid	C8H8O5	184.037	1.529	70438.5	73156.4	41300.3	37399.5	21388.4	16125.7	45142	56737.3	50822.2	46421.2	1.27967e+06	23072.5	33744.3	28138.7	49565.9	55120	31068.3	31539.3	55106.4	66226.4	58857.3	64262.2	40726.2	28575.3	11513.3	12578.7	72666.8	80439.8	13436.4	13360.7	66173.2	66883.6	57254.9	61842.7	51506	56801.2	33783.4	44155	20715.6	18757.1	11774.4	8005.12	42393.4	38315.2	45152.8
Com_2207_pos	Isophorone	C9H14O	138.104	1.177	19017.9	17255	25851.3	31478.6	28818.5	22905	18533.8	27087.1	25982.8	15715.3	29946	27075.7	24476.4	29741.1	22477.2	27999.9	31064.7	18798.7	31527.1	34997.7	24159.1	19283.5	19562.7	18850.8	42845.1	43066.8	29053	25984.7	52069.5	48387.5	17610.1	21454.9	31555.3	22896.2	25415.7	19341.1	30018.5	33117.8	31477.6	33031.4	45704.2	36303.6	20249	32397.6	26583.4
Com_3726_pos	ALA-PRO	C8H14N2O3	186.1	11.121	525443	665541	1.59745e+06	1.24287e+06	58936.9	427143	36156.9	47325.3	55717.9	49475.6	39730.9	36389.3	24738	24319.1	23552.5	27139.3	24205.7	30708.1	23568.1	25226.9	24663	22061.9	27091.9	24725.2	29855.2	30047.2	27530.2	27597.6	30623.9	38885.7	25642.1	30529.7	27156.4	32798.9	27549.5	32353.2	33856.6	45378.1	37286.7	34085.7	37229.3	35918.6	35260.5	38585	37725.5
Com_4604_pos	2-Acetamido-2-deoxy-D-glucono-1,5-lactone	C8H13NO6	219.074	1.017	184805	115804	172140	152424	170093	193325	186261	174072	196660	159979	265478	266479	310790	251563	100402	114893	260816	306757	281324	208529	147256	169413	496988	338123	566810	313447	241126	304508	385769	1.94794e+06	195563	218752	228613	263515	269686	219667	550152	768259	356964	376486	1.11177e+06	501387	455443	420817	533857
Com_803_pos	Pyridoxine phosphate	C8H12NO6P	249.041	10.211	6956.05	7460.97	7264.57	7347.14	8856.84	8201.4	8351.95	8329.47	11169.2	8525.51	9994.43	12648.3	7339.21	8926.72	8521.55	15311	7088.65	6360.3	19826.8	8097.92	7883.11	9714.2	6693.95	6266.45	10055.8	15276.6	6166.88	6961.4	11689.6	14796.6	9934.68	10688.3	12202.2	11786.6	15902	11213.2	8623.28	11090.5	16951.5	12614.6	9352.21	17673.4	11630.3	11287.8	10590.1
Com_5175_pos	[Similar to: Valnemulin; ¤Mass: 420.3314 Da]		144.028	17.657	5595.36	4601.57	8250.54	5943.23	4567.79	5140.87	3448.21	3606.01	4340.28	3671.24	4428.82	5972.56	3360.92	3897.03	2426.36	2871.87	4125.02	3126.88	3476.11	4505.05	2536.17	2069.56	3618.55	3932.6	4363.3	6641.76	3029.28	2830.71	10845.4	4679.02	2680.98	2692.26	3713.22	6315.96	3279.33	3720.96	6237.81	6756.83	4058.12	4801.08	6234.23	4943.67	4196	3682.04	5105.13
Com_2691_pos	Efinaconazole	C18H22F2N4O	348.176	2.075	35337.7	20646.7	49702.5	45862.2	62165.2	46552.8	35573.8	41606.2	45180.1	38700.5	30673.3	43805.8	68027	57167	50812.4	68222.1	49839	46085.4	31510	38397.6	80786.1	80935.4	29572.5	29736.7	93408.5	112795	78643.3	58614.5	178897	140442	36469.1	34485.4	65609.5	59370.5	49175.4	59598.8	27568.5	38723	26218.9	29938.7	22113.8	23331.2	104462	127408	137223
Com_5796_pos	β-Naphthol ethyl ether	C12H12O	172.088	1.229	37676.6	28189.4	43713.9	42901.7	35994.4	40102.1	27807.7	29914	40971.5	39843.4	39423.6	47581.3	36599.5	37545.2	29615.9	33354.2	31049.9	35154.3	16820.9	22214.7	22101.6	23383.7	29769.5	29576.8	74759.5	55400.3	43588	36336.8	64214.9	62206.3	15387.9	19091.9	38908.7	35079.5	33629.1	34171.1	39245.7	44495.8	47082.6	49974.6	50146.7	53952.9	56572.8	44229.8	58075.4
Com_2370_pos	Glycyrin	C22H22O6	382.141	0.882	407627	270835	193785	154509	197480	190929	250336	276433	348763	327247	235098	172537	295747	147895	350356	403119	160643	158838	159236	166012	99599.2	111965	109219	100801	76568.1	85329.9	540294	443476	205147	192232	183382	175153	659672	677195	181787	154184	163062	134392	68099.4	100817	112555	67724.7	227920	236987	340156
Com_3760_pos	Acetylcarnitine	C9H17NO4	203.116	5.379	1889.39	1742.99	2820.92	2725.99	1709.99	1822	1786.85	1681.46	1724.72	1747.37	2264.25	2368.35	2229.27	1999.59	2484.8	2222.43	3330.76	2755.7	6587.45	7967.96	3298.95	4259.15	7571.02	6981.6	2175.55	2104.94	1998.87	1606.01	2168.97	2042.11	3415.61	3164.55	2228.35	2164.89	2441.31	2338.98	3655.09	5015.23	3617.75	5378.71	2102.28	2307.94	5078.13	10390.9	7040.25
Com_3420_pos	Benzoquinone	C6H4O2	108.021	4.202	20173.7	12181	21534	24249.8	13055.2	18435.1	18780.4	16230.5	18513.2	19852.9	19906.7	18222.5	24347.4	27473.9	29287.5	21496.8	20456.3	22294.5	24432.3	21410.3	40646.7	33167.8	30368.8	20888.9	22215.3	28581.4	13582.9	12205.9	26839.8	28112.3	15506.6	19226.3	13475.3	14235.1	20075.2	16553.1	22196.5	20322.4	24759.8	18924.5	23790.8	21441	41760	48691	43261
Com_5721_pos	[Similar to: 2,2-Dimethyl-N-{[2-(2-thienyl)-1,3-thiazol-4-yl]methyl}-6-chromanesulfonamide; ¤Mass: 14.9518 Da]		405.112	10.617	9005.94	32200.3	29394.2	30696.1	42020.9	13210.6	10822.4	16107	24275.5	23572.6	36528.1	33774.1	172398	116883	28973.1	22289.5	28904.2	31112.2	19863.6	43372.5	31145.2	9825.74	57534.3	31721.4	29568.7	70675.9	48570.2	17217	109768	48287.9	11161.6	21905.4	85467.8	30585.8	295060	31383.6	67112.2	67990.4	70894.4	122394	151611	163350	59038.3	31477.6	54697.7
Com_4246_pos	4-Amino-3-[(1-carboxyvinyl)oxy]-1,5-cyclohexadiene-1-carboxylic acid	C10H11NO5	225.063	16.855	6175.88	1759.4	2101.2	2098.4	1996.14	2121.24	1766.87	1556.43	2598.44	1789.75	3270.87	2127.09	2327.95	1947.05	1564.27	1748.15	2506.84	1792.74	1562.95	6676.64	1583.81	1798.17	2672.56	2011.34	2661.39	3479.38	3381.83	2809.63	2610.82	3902.22	1672.09	1600.49	2115.5	1812.25	2031.72	2501.96	4708.2	2923.27	2026.81	3198.88	2366.07	4675.18	1917.86	2158.15	3682.45
Com_1327_pos	N-Acetyl-D-glucosaminitol	C8H17NO6	223.105	13.362	3697.17	6304.52	3891.6	3530.96	2992.44	2976.31	21775	5736.16	10548.5	6259.51	9997.27	9053.04	13629	4142.19	17914.8	7611.81	13441.8	4276.96	5401.78	5694.54	6641.15	6769.5	3166.3	5396.53	3903.14	4217.24	7074.4	5914.97	5287.48	3803.74	6377.71	81535.3	6072.63	4452.68	6061.31	15892.5	4746.84	3898.94	15748.5	7917.18	4004.13	4929.13	6421.62	11054.7	9362.85
Com_2208_pos	Isonixin	C14H14N2O2	242.105	3.991	22895.3	21380.3	23787.2	25025.3	24229.7	24242.5	33069.9	25498	21819	15927.6	22975.2	21427.9	25597.8	30713.8	75829.2	72139.6	19813	19405.2	41826.4	33707.3	43941.7	48094	27022.5	22728.4	17253.9	13375.1	41986	41434.3	49260.3	33921.7	23512.1	27316.5	30203.5	29416.7	21069.4	22547.3	13782.6	14205	15695.5	15769.6	12936.7	13418.8	43316	49505.7	49066.5
Com_5485_pos	[Similar to: D-Raffinose; ¤Mass: -179.0782 Da]		683.247	9.395	150198	173027	162651	153782	134289	99872.4	153015	186997	69421.1	116094	1.24745e+06	3.59911e+06	636816	597750	108676	98753.7	106951	85249.4	67502	113309	85722.5	83944.2	266361	174305	397319	377885	117462	99250.1	256889	266979	86700.2	83305.9	148665	202004	692140	648208	1.58474e+06	1.83328e+06	2.0808e+06	1.51517e+06	97455.1	140915	944800	949013	1.06762e+06
Com_4575_pos	2-Amino-6-[(3-carboxypropanoyl)amino]heptanedioic acid	C11H18N2O7	290.111	13.389	3383.07	2577.92	2175.96	1897.6	2005.11	2033.02	4137.53	2587.66	3809.43	5291.81	2775.85	3175.39	7886.41	1862.37	2888.95	3314.32	5659.35	20757.1	3952.08	5970.72	4709.01	4627.27	6524.98	3823.36	2246.37	2009.86	3083.63	2436.71	2760.24	2573.61	5089.37	9433.7	2529.01	3256.77	2843.8	3087.98	23394.7	2999.55	4585.31	3352.1	2597.88	3263.42	10703	11201.9	8208.04
Com_4849_pos	Captopril-cysteine	C12H20N2O5S2	336.082	2.574	3.04791e+07	3.14319e+07	3.43736e+07	3.68361e+07	4.10966e+07	3.57406e+07	2.13846e+07	1.66644e+07	1.8328e+07	1.89295e+07	13032915	1.25577e+07	1.14726e+07	1.20607e+07	5.46615e+06	7.07418e+06	7.92714e+06	6.72852e+06	2.04477e+06	1.87898e+06	3.39464e+06	3.10858e+06	1.78974e+06	2.3356e+06	1.72138e+07	1.57632e+07	8.15289e+06	4.93042e+06	2.36834e+07	2.1871e+07	4.81922e+06	4.61534e+06	6.64635e+06	5.94666e+06	4.77452e+06	4.4575e+06	3.43782e+06	3.52336e+06	4.9974e+06	4.80646e+06	4.88805e+06	4.68423e+06	7.10505e+06	9.33491e+06	9.45916e+06
Com_2635_pos	Ethyl N-acetyl-L-tyrosinate	C13H17NO4	251.115	4.013	4.6353e+07	3.39485e+07	1.1109e+06	1.10859e+06	2.3928e+06	2.31536e+06	3.28876e+07	3.01804e+07	2.65559e+07	2.49658e+07	2.97573e+07	1.56802e+07	1.79457e+07	1.22008e+07	6.80643e+07	3.88691e+07	4.35687e+06	4.50524e+06	6.7841e+07	6.08694e+07	1.29576e+08	1.30519e+08	3.11886e+07	4.05466e+07	564636	606634	3.66876e+07	3.41929e+07	4.91455e+06	3.0901e+06	2.4812e+07	2.31268e+07	2.79297e+07	3.33641e+07	3.11509e+07	3.13765e+07	3.81988e+06	2.16142e+06	3.82472e+06	3.09168e+06	140371	171778	1.02073e+08	6.1943e+07	116044009
Com_1715_pos	Miglustat	C10H21NO4	219.147	15.663	2078.7	2124.65	2418.18	3407.11	2447.8	2443.54	2149.3	1995.76	2007.72	2767.99	4122.3	3400.07	2907.5	3610.27	2810.97	4280.03	3263.65	11216.8	9036.85	8217.6	12218.3	10039.4	6317.93	5411.51	4276.32	3569.05	2680.22	3102.56	3645.97	4420.78	6100.04	2775.87	3628.63	3936.99	4145.88	4355.63	5971.65	7571.61	5079.43	10097	3185.41	4427.91	7488.05	5296.91	9391
Com_160_pos	Trigonelline	C7H7NO2	137.048	11.73	33749	34423.3	26813.5	24626.2	29407.4	43726.7	27834	25332.8	37850.4	45508	20001.1	18150	27965.8	31273	15215.5	18818.8	24604	25412.8	19858.1	22360.8	33536	38498.5	19697.8	9691.07	40056.3	41262.9	22585.7	26591.7	48312.1	37627.8	25922.6	22436.6	35959.6	17533.8	8563.74	10445.3	25363.7	31451.7	31813.1	33401.6	50807.1	47296.4	27089.2	22947.5	26239.5
Com_4950_pos	1-[(3-Carboxypropyl)amino]-1-deoxy-β-D-fructofuranose	C10H19NO7	265.116	17.004	21632.8	2133.9	2623.8	2557.43	3678.56	2555.38	2006.96	2150.61	2212.27	2156.01	2560.35	2581.81	2804.04	2258.52	1805.73	2698.59	2232.63	5214.3	2253.96	1982.9	2607.21	2007.3	2054.5	2315.14	3080.74	3189.56	3048.73	2008.44	3010.31	4029.54	2417.96	3383.82	2440.21	2192.75	2737.71	2151.83	3947.33	7349.86	3219.56	32945	2807.73	2833.34	3534.5	4748.51	5052.62
Com_239_pos	5-N-Acetyl-β-D-Neuraminic acid	C11H19NO9	309.105	16.419	4858.06	6538.68	6076.92	3128.67	3142.77	3103.34	9108.03	9707.61	10538.8	26570.4	10698.4	10726.7	12522.7	3500.12	2624.67	5191.55	5317.35	5435.26	2699.14	2681.16	2396.78	4397.54	2622.74	2518.88	4010.07	3914.81	4372.05	2416.64	4008.9	3758.43	3362.54	2945.77	9099.55	3426.82	4901.93	4501.83	5863.54	3988.64	5406.06	5068.1	3542.19	3577.08	13910.6	11823.5	13018.7
Com_2431_pos	Glu-Glu	C10H16N2O7	276.095	18.013	23156.5	29926.4	9950.46	5189.04	5690.22	9334.47	29442.9	28120	34415.9	25076.1	14764.5	69447.3	8677.27	10024.1	16044.7	17465.8	16966.2	16103.3	17836	16062.4	26889.3	30258.3	15719.1	14873.5	7825.4	15549.7	21504.3	22673.6	10121.3	38641.8	24247.1	26323.9	24725.7	23052.5	15606.7	15144	13251.4	12699.9	11163.8	8358.36	5102.97	4976.2	180999	195334	186298
Com_2925_pos	Dihydroxyphenylalanine	C9H11NO4	197.069	8.285	82462.5	87304.1	66729.6	68820.9	65899.3	68433.1	108043	129497	102023	108629	144213	184032	72083.8	72907.1	118249	137827	307394	180120	104907	90483.1	76655.3	93406.9	101855	80852.8	116550	107307	107657	106076	86287.4	77117.7	66032.7	90739.4	123309	125315	173063	154074	262687	260607	374367	334609	184171	202707	47750.6	48471	50972.5
Com_1649_pos	Miglustat	C10H21NO4	219.147	12.966	11196.8	9019.62	10311.7	8790.97	8451.01	8514.78	8535.78	8539.03	8649.77	7914.52	11365.7	10347.1	7291.03	6145.25	10525.5	8862.47	24740.2	18354.1	22896.2	179926	27854.5	16223.9	49536.1	17978.8	8399.97	8241.93	13234.4	7555.77	8800.13	6894.46	13038.2	7561.68	12360.6	12519.1	12578.6	11066.5	76950.8	31120.4	28025.8	28527.4	16391.6	15214.7	16840.7	20307.6	17659.7
Com_4208_pos	4-Hydroxy-2-oxoglutaric acid	C5H6O6	162.016	11.65	11573.5	12021.7	9527.05	17205.6	13039.9	15915	11715.1	11830	10689.9	9976.13	12308.4	17273.4	9822.18	10168.8	9541.67	11103	8112.46	8059.27	10550.4	14586.2	11279.7	10777.1	11508.6	9146.33	15176.7	19154.7	9721.33	9807.19	8672.57	15510.9	11978.5	10207.4	14304.3	12385.7	10346.9	12371.1	11271.2	14574.2	9912.42	10868.4	19456.5	10529.8	18459.5	17832.4	13849.9
Com_390_pos	Thionazin	C8H13N2O3PS	248.038	10.403	249262	215620	166954	289272	309528	174369	261854	237870	382190	278898	685276	654840	235797	349134	157203	162523	196680	193401	310834	279560	211753	215858	190278	201074	293847	554405	263220	234771	292432	371870	321351	293155	338893	390734	565735	522979	229364	298692	882721	360780	352531	449838	224471	392991	320573
Com_4519_pos	2-Formylpyridine	C6H5NO	107.037	10.226	23876.6	29321.6	17876.1	16781	11827.5	8881.26	21446.7	20459.4	33790.4	24457.5	13767.9	17078.8	12114.1	10872	11691.5	11334.2	13109.6	19085.1	10898.3	12548.9	25105.4	12130.3	17150.6	11962.8	14763.9	13137.3	11172.5	15834.7	17550	16347.1	21713.9	18945.5	25843.8	18326.8	14468.8	12304	29734.4	20540.2	9920.05	11031.6	11650	15162.2	12098.2	17728.6	23725.2
Com_115_pos	Veratraldehyde	C9H10O3	166.063	7.427	3916.32	3961.43	4436.81	4653.66	5159.6	5158.11	3981.68	3398.55	4569.28	4663.91	6999.34	6960.32	4589.49	5420.73	5394.06	5137.14	6489.1	6470.34	7647.02	9334.75	5252.82	5163.12	9544.92	9995.1	361314	19977.4	7537.56	5164.55	6502.16	7809.45	6844.89	12184.2	5480.31	6078.83	5276.82	4938.49	7380.02	4763.91	5281.59	7847.06	10803.9	7966.06	4098.39	6185.1	5623.28
Com_4894_pos	1-[5-(2,3,4-Trihydroxybutyl)-2-pyrazinyl]-1,2,3,4-butanetetrol	C12H20N2O7	304.127	14.321	6300.81	7078.56	11457.3	11285.3	6734.47	9310.62	5924.1	5944.76	5677.35	6875.64	7922.78	13443.2	9555.28	10175.3	6863.98	8548.92	9136.87	6618.54	8311.18	3992.13	8316.86	7041.07	7715.94	8256.32	9969.68	7937.13	8368.27	6535.84	13852.3	16872.1	3702.84	3944.64	9061.87	8060.95	8261.45	8630.88	9849.87	9528.22	14278.2	9795.54	9201.64	8459.42	5213.74	6121.17	6795.36
Com_4794_pos	N,O-Didesmethylvenlafaxine-Glucuronide	C21H31NO8	425.204	8.16	165143	146327	527514	651349	207973	241149	153778	170245	259427	248169	328867	223832	68596.8	69480.5	57424.4	59213.6	96012.5	78650.5	50511.2	50531.5	50462.9	49765.6	46486.3	45178.4	78752.5	78125.5	63533.3	62273.2	88465.6	84397.1	96155.6	99428.2	66678	66471.8	98424.8	111578	66502.7	70162.3	71934.3	77032.4	75053.6	72291.3	100115	96277.7	81215.8
Com_2_pos	γ-Aminobutyric acid	C4H9NO2	103.064	7.596	2.3075e+06	3.72035e+06	2.01328e+07	1.87376e+07	1.09984e+07	9.83103e+06	7.03302e+06	5.89257e+06	9.53144e+06	9.45276e+06	8.73411e+06	9.60401e+06	1.58266e+07	1.61096e+07	5.1441e+06	5.77393e+06	1.90526e+07	1.79891e+07	1.35094e+07	1.30908e+07	7.01224e+06	6.50732e+06	1.4747e+07	1.85016e+07	1.34908e+07	1.4703e+07	1.31062e+07	1.2307e+07	6.0481e+06	6.22803e+06	1.78791e+07	1.65549e+07	7.9092e+06	7.3112e+06	6.96837e+06	6.77836e+06	2.36098e+07	2.53944e+07	9.81116e+06	1.41642e+07	3.42338e+07	3.62559e+07	9.74351e+06	9.64146e+06	1.09083e+07
Com_1050_pos	6-Chloropurine	C5H3ClN4	154.005	10.275	8344.65	9761.15	37891.5	39914.7	16233.6	12789.4	12548.3	15945.7	18947.8	23258.8	10633.7	14221.2	6504.06	6448.54	9567.58	10799.2	6530.47	6762.81	14564	9666.37	14531.2	12632.8	7644.34	6550.6	7428.37	7304.61	6363.03	6491.23	7369.8	6880.52	16936.9	15873.5	14705.4	15743.1	13808.5	16558.2	8870.07	9390.62	8563.25	8806.57	11027.4	10930.5	10586.4	11075.4	11360.6
Com_5940_pos	(2S)-3-Hydroxy-2-({[(3S,4S,5R)-2,3,4-trihydroxy-5-(hydroxymethyl)tetrahydro-2-furanyl]methyl}amino)butanoic acid (non-preferred name)	C10H19NO8	281.111	11.955	3842.66	7091.41	4373.09	4413.08	3877.85	4039.89	4620.91	4904.36	4276.37	3615.37	4784.72	5320.15	3524.83	3832.89	4027.05	3686.45	5037.57	4757.85	13134.3	6199.63	4344.84	4618.52	6453.18	3974.28	4330.56	4660.51	2658.34	5884.88	4411.12	4428.63	3621.89	24502.4	4189.47	11020.6	4901.63	6172.55	4974.28	7023.72	5882.61	6115.72	6589.38	6598.01	8937.8	11322.3	14239.4
Com_2843_pos	DL-Carnitine	C7H15NO3	161.105	8.067	1.71151e+06	940717	4.36642e+06	1.79343e+06	1.08426e+06	1.82079e+06	1.53869e+06	1.56289e+06	1.86884e+06	2.16957e+06	2.8365e+06	2.19551e+06	1.17982e+06	1.03666e+06	928949	965367	581914	1.58226e+06	502126	473856	392677	521439	487450	1.53184e+06	996284	890450	1.56272e+06	1.12888e+06	1.57392e+06	1.31506e+06	828605	912091	1.13101e+06	963515	705644	839813	2.05423e+06	1.70265e+06	3.27788e+06	4.14134e+06	1.75398e+06	995276	113884	140234	151603
Com_3839_pos	S-2-Propenyl propanethioate	C6H10OS	130.045	12.183	2954.37	6094.85	3508.21	3804.83	3674.98	3206.64	3690.27	3655.15	2379.52	2552.8	3266.32	3464.88	1707.49	1834.63	1750.21	3494.02	2645.03	3532.9	3997.11	6934.77	2292.35	2192.53	2041.62	2324.17	2093.45	2195.9	1356.23	1392.85	2176.36	2028.77	4538.34	2951.23	1907.57	2954.52	1903.78	1896.77	3337.79	25745	2422.12	6620.98	2429.24	2505.11	4868.51	3334.49	4567.22
Com_4009_pos	6-Acetamido-2-oxohexanoic acid	C8H13NO4	187.084	9.92	36962.8	42288.6	27913.8	23202.3	17601.1	17181.5	27005.7	26345.7	43150.7	38155.3	29031.8	23994.1	17194.5	16790.8	14404.4	15836.3	23980.7	27668	20614.5	19508.7	15835.2	16876.3	17160.8	12904.3	27307.7	23224.5	21728.7	19240.1	24958.1	26096.5	24042.3	23604.6	20777.9	27539.1	19873.9	22877.9	34759.3	28691.5	24391.3	33068.1	19138.6	21298.7	11572.4	16777.9	19812.5
Com_2404_pos	Glu-Glu	C10H16N2O7	276.096	13.66	14458	22776.8	6027.49	3781.16	3147.66	5207.15	41499	22131.9	27921.3	65115.5	15028.2	9979.86	99273.8	7394.55	12095	34548.3	15304.3	13922	19665.2	15602.2	12900.1	21779.5	7564.19	7303.5	5693.18	6557.36	43791	29182.4	7848.51	15942	34055.5	18076.7	21715.4	49161.6	19073.9	46856.9	39687.8	15061.3	9078.98	4687.28	4998.03	4632.19	223315	206552	203218
Com_5730_pos	[Similar to: 2-(2,5-Dimethylbenzyl)-1,6,8-trimethyl-1,2,3,6-tetrahydrodipyrazolo[3,4-b:3,4-d]pyridin-3-one; ¤Mass: 100.0694 Da]		235.105	7.987	1.04117e+06	1.24929e+06	773196	637607	483351	673291	2.9588e+06	2.5961e+06	4.71761e+06	4.95883e+06	5.85745e+06	7.37969e+06	4.49573e+06	5.0617e+06	3.00741e+06	2.42868e+06	1.24851e+07	1.23853e+07	1.32626e+07	1.40561e+07	4.61123e+06	4.11147e+06	8.27215e+06	8.74619e+06	371730	377825	1.8173e+07	9.8238e+06	381016	285221	1.13944e+07	10734518	2.8137e+06	2.5119e+06	4.86824e+06	3.76171e+06	3.52346e+07	4.80783e+07	1.77379e+07	1.68847e+07	1.1584e+06	656220	6.07901e+06	3.18804e+06	8.35458e+06
Com_5972_pos	(2R,3R,4R,5S,6R)-2-{[{[(2R,3R,4S,5S)-5-Amino-3,4-dihydroxytetrahydro-2H-pyran-2-yl]oxy}(hydroxy)phosphoryl]oxy}-5-hydroxy-6-({[(2R,3R,4R,5S,6R)-6-(hydroxymethyl)-3-{[(3R)-3-hydroxytetradecanoyl]amino}-4-{[(3R)-3-hydroxytetradecanoyl]oxy}-5-(phosphonooxy)tetrahydro-2H-pyran-2-yl]oxy}methyl)-3-{[(3R)-3-hydroxytetradecanoyl]amino}tetrahydro-2H-pyran-4-yl (3R)-3-hydroxytetradecanoate (non-preferred n…	C73H139N3O26P2	1535.91	7.819	3163.3	3320.44	3395.11	8241.55	6129.79	7984.81	5443.11	5618.36	3713.5	9335.58	11014.7	2738.31	11754.7	5606.29	3984.84	5628.68	3659.53	3156.23	1643.03	2300.99	1585.38	1533.31	2987.58	2098.45	2427.33	2426.38	5637.83	4800.98	4769.33	2887.24	1532.34	1522.15	1793.89	1808.19	1713.83	5400.2	9192.41	6687.78	7641.55	3992.7	6992.43	4212.51	1992.03	1945.99	2009.3
Com_4829_pos	1517	C14H20ClN3O3S	345.092	4.839	476.495	496.787	624.746	540.437	574.355	511.616	483.698	1046.15	500.606	737.549	657.165	678.63	573.377	560.511	594.134	620.943	771.453	1117.28	902.244	879.394	999.2	1029.95	749.057	789.572	684.826	674.46	462.938	480.226	772.019	740.491	1092.86	1945.45	1189.8	4703.23	741.949	1390.4	689.695	752.124	780.064	854.879	727.817	690.557	1736.03	1779.92	1960.3
Com_3950_pos	3-Methyl-2-cyclohexen-1-one	C7H10O	110.073	15.161	563.789	716.468	701.263	676.263	717.572	1338.74	576.945	1010.9	2030.72	675.598	1962.61	959.336	578.692	948.501	2560.6	1308.92	803.742	611.266	587.203	2485.83	761.386	580.274	1304.35	903.097	1569.73	805.466	514.021	899.963	856.494	1043.48	475.17	504.384	1057.3	704.519	2861.47	865.723	1092.62	948.147	890.748	1483.23	1081.62	1202.63	589.145	652.244	1192.21
Com_2173_pos	Fenhexamid	C14H17Cl2NO2	301.065	10.979	13408.6	12463.3	19087	18489.8	33003.6	18880.7	9798.67	9143.15	8893.25	9318.45	7851.08	7712.27	5104.47	5122.46	4154.81	5195.03	4724.42	4737.44	5630.44	5534.18	6085.9	6082.45	5742.47	5612.3	6205.47	6226.34	5349.43	4054.18	6146.45	5868.1	6816.58	6767.8	6807.85	7172.86	6250.6	7536.53	6442.85	6937.69	7196.2	7510.48	7264.79	7423.67	17738.6	17545.9	10947.1
Com_1895_pos	L-Pyroglutamic acid	C5H7NO3	129.042	9.922	9.40054e+08	9.99684e+08	1160412573	7.72052e+08	1164300217	1226525351	1.79255e+08	1.94292e+08	3.60066e+08	3.59931e+08	2.94716e+07	4.91824e+06	1.22247e+07	9.68854e+06	9.93969e+06	1.44736e+07	1.30778e+07	1.03079e+07	7.40453e+06	7.02066e+06	9.20706e+07	9.47145e+07	9.62856e+06	1.05753e+07	1.41953e+07	1.51457e+07	1.24248e+07	1.25074e+07	1.60793e+07	2.06674e+07	2.00958e+08	1.88564e+08	2.38712e+08	2.55694e+08	1.70415e+08	1.80678e+08	9.40563e+06	8.29073e+06	7.51794e+06	5.5037e+06	1.00388e+08	9.15421e+07	9.0992e+06	8.3219e+06	1.03232e+07
Com_956_pos	Phaseolin	C20H18O4	322.12	0.892	1.67324e+06	1.47106e+06	4.4658e+06	4.41337e+06	5.23656e+06	5.33545e+06	1.40347e+06	1.23499e+06	1.32459e+06	1.25825e+06	1.47094e+06	1.34763e+06	1.84779e+06	1.86973e+06	1.1384e+06	1.58077e+06	1.16322e+06	1.23124e+06	754738	715283	695331	730951	1.03829e+06	949389	2.8636e+06	2.628e+06	1.15857e+06	1.03478e+06	1.95911e+06	2.34182e+06	911675	658744	1.02667e+06	1.18261e+06	905951	1.74894e+06	2.31773e+06	4.36779e+06	2.14439e+06	2.01833e+06	2.33611e+06	3.98524e+06	624824	876527	574605
Com_1918_pos	Lotaustralin	C11H19NO6	261.121	10.423	21096.2	22280.2	25153.8	25072.5	28045.4	30121.5	24973.9	25392.7	24654.9	24443.7	28788.1	32106.7	14670.3	14698	24533.4	19235.7	20040.4	24220.5	43593.4	139939	29720.8	20981.7	38420.1	40061.6	16615.4	17295	14741	20230.6	16028.6	15857.6	24418.5	28994.5	29895.1	30583.7	26483.8	27389.1	17340	32471.8	19284.8	19246.6	23645.2	24341.1	38675.9	48502.3	39173.4
Com_1760_pos	Metioprim	C14H18N4O2S	306.114	8.254	46096	62073	53406.1	53030.7	52929.7	57954.2	46689.2	46066.3	48611.4	48961.9	58125.4	61667	275574	326315	72029.2	57269.7	82281.2	51924.7	1.28443e+06	1.17027e+06	1.09257e+06	968381	1.32707e+06	838489	97116	96150.3	162905	190046	152035	79947.5	61872.9	986137	55953.3	711674	48675.7	59697.4	671680	80005.5	693083	49463.3	87141.9	96254.6	30879.8	32758.6	35441.3
Com_2417_pos	Glu-Glu	C10H16N2O7	276.095	14.033	26712.9	10509.7	13723.3	2387.94	5348.13	2839.18	23912.7	118140	26275.8	68900.6	7107.01	3414.64	5259.97	7897.67	10689.7	10795.5	38475.3	17410.7	11349.9	11970.3	11222.3	15215.7	7392.39	6423.33	7373.34	3016.36	31389.6	17452.5	4097.8	9646.49	160795	14381.1	19548.1	27495.4	12852.7	8902.39	18878.9	9920.34	6456.97	5260.52	2340.24	1711.16	110795	116902	107149
Com_3329_pos	Butylparaben	C11H14O3	194.094	0.904	404012	668159	985793	907277	514189	715368	1.16675e+06	1.16479e+06	1.35287e+06	1.33393e+06	829023	699964	1.41654e+06	2.11142e+06	985342	1.06617e+06	445418	481082	372732	451010	1.1487e+06	987021	612427	573731	1.00295e+07	9.93579e+06	1.5769e+06	1.49052e+06	9.42755e+06	9.05975e+06	793279	662419	2.21259e+06	2.00325e+06	723232	638180	1.2682e+06	1.17424e+06	885947	741296	7.43647e+06	6.64459e+06	3.84753e+06	2.65199e+06	3.73955e+06
Com_1577_pos	Maleamic acid	C4H5NO3	115.027	14.259	30143.3	99475.2	58128.4	99972.5	111113	59340.1	94289.9	123626	121196	109719	56849.1	184795	42116.3	78767.7	31610.1	98517.9	123664	52029.9	31182.9	32100.9	18732.6	29498.8	31655.6	36582.5	100416	68880.9	156329	43492.4	56040.2	193237	29990.9	125064	37677.6	45631.5	32129.6	28079.2	44242	41320.3	37895.8	37489.5	60261.5	110230	61132	39088.8	50045.5
Com_5062_pos	1,2:5,6-Dianhydro-3,4-dideoxy-1-[12-(5-methyl-2-oxo-2,5-dihydro-3-furanyl)dodecyl]-6-[(3Z)-3-tetradecen-1-yl]hexitol	C37H64O4	572.48	1.009	39291.6	39819.1	51883.7	50026.3	50755.4	52618.2	36146.5	37921.7	136112	120611	329970	300957	47413.2	48926.7	31975.2	33943.4	39331.5	41234.5	34527.9	35034.4	30236	31133.9	93956.3	76850.2	67062.7	68569.9	46151.8	45738.2	97996	80363.6	39458.3	39604.2	48510.7	49151.1	50329.7	46393	46219.5	53212.9	48699	50326.8	55679.5	59019	58249.2	54019.3	62653.3
Com_5395_pos	[Similar to: N,N-Dimethylsphingosine; ¤Mass: 50.2343 Da]		277.079	18.353	15368.9	16629.8	20877.6	19560.3	14627	20453	11361.4	18731.4	16685.2	15534.6	11756.9	27963.9	35886.9	5201.88	9116.01	8063.88	12905.7	5511.5	5451.64	3702.74	5244.15	4280.3	3459.43	2839.47	3879.38	2977.42	8689.31	8773.74	4196.86	83419.7	6879.15	6090.91	7845.17	9599.88	5222.46	5691.58	4885.02	4509.96	6519.75	2800.01	2445.26	2439.62	48772.8	55964.6	56391.2
Com_4_pos	β-Asarone	C12H16O3	208.11	0.848	1.54398e+07	1.50565e+07	1.50135e+07	1.35785e+07	1.0684e+07	9.01902e+06	12508797	1.04755e+07	1.4091e+07	1.28245e+07	7.27728e+06	7.21315e+06	3.19794e+06	2.7934e+06	8.90568e+06	8.7076e+06	4.51667e+06	4.40804e+06	4.45152e+06	3.8465e+06	5.05121e+06	4.8958e+06	2.34214e+06	2.1023e+06	8.81351e+06	7.83805e+06	1.60573e+07	1.36709e+07	1.98247e+07	1.64178e+07	1.45829e+07	1.08838e+07	1.73752e+07	1.63684e+07	8.32511e+06	8.46353e+06	812192	861888	2.01661e+06	1.67447e+06	6015493	4.39903e+06	6.69363e+06	5.90999e+06	5.28418e+06
Com_2160_pos	L-(-)-Asparagine	C4H8N2O3	132.053	13.791	23467.6	14862.1	31919.5	155108	34735.8	23457.8	27090.3	22317.6	27102.6	22448.8	12886.8	30394.8	28620.5	14741.1	21114.5	92884.6	14575.8	30178.2	19350.3	38121	21232.7	15991.7	15289.2	27781.5	60369	23887.3	44835	26064.3	57603.1	38783.1	24280.9	39375.6	76304.7	22703.9	42092.5	18201	84177.6	21810.3	5600.29	6054.12	65838.5	70364.2	38164.8	37323.1	30052.4
Com_5522_pos	[Similar to: Coproporphyrin III tetramethyl ester; ¤Mass: 322.1620 Da]		388.17	2.1	2.32332e+06	2.00211e+06	4.10029e+06	4.37543e+06	5.85256e+06	5.89339e+06	3.23431e+06	3.1372e+06	3.33216e+06	4.05385e+06	3.22034e+06	2.67275e+06	3.68325e+06	3.95214e+06	2.8572e+06	1.62681e+06	2.27817e+06	1.87147e+06	1.88213e+06	1.8885e+06	6.41828e+06	5.16477e+06	1.47247e+06	1.56172e+06	6.43457e+06	6.0771e+06	3.83182e+06	2.15224e+06	1.42289e+07	1.23686e+07	2.83455e+06	2.67588e+06	6.37461e+06	6.48319e+06	3.24271e+06	3.22414e+06	800084	878918	1.23205e+06	1.24258e+06	2.15908e+06	1.87445e+06	2.9904e+07	3.34819e+07	3.1694e+07
Com_2841_pos	DL-Carnitine	C7H15NO3	161.105	11.354	26651.1	23415.5	39956.7	34832.1	28033.9	32693.5	28816.5	22791.1	23924.9	21386.3	28646.2	31114.4	503657	480940	542409	485760	611912	551629	19531.6	19756.9	18928.3	23905.8	21698.2	25089.9	575564	612601	519475	527092	1.07641e+06	986229	17724.5	20765.5	21252	21063.5	25109.8	25800.3	26651	30837.9	43672.7	37543.7	35374.6	49240.7	42208.9	45107.2	67270.8
Com_3068_pos	Dibutylone	C13H17NO3	235.12	4.134	14608.6	13132.3	12300.4	8681.71	8390.71	8259.29	34124.1	35220.5	26661.9	35964.9	359994	260003	232706	263628	412582	386938	281034	294371	1.50996e+06	1.55915e+06	182077040	4.75737e+06	1.13165e+06	1.05824e+06	12031.4	11996.6	93080.7	88785	18518.8	18231.7	364518	444809	173839	144277	488615	399314	389007	312779	394854	344867	11304.6	11870.3	1.17921e+07	1.15731e+07	1.33492e+07
Com_1906_pos	L-Phenylalanine	C9H11NO2	165.079	7.015	1.85869e+06	2.05573e+06	6.80463e+06	6.66484e+06	2.05539e+06	1.94282e+06	711037	703948	794276	761247	2.07338e+06	2.10913e+06	6.30763e+06	1.19949e+07	7.79808e+06	7.71839e+06	4.03029e+06	4.01251e+06	1.31281e+07	2.84646e+07	1.49536e+07	8.00713e+06	1.11664e+07	1.28545e+07	1.1291e+07	1.18091e+07	4.22967e+06	3.72657e+06	1.10653e+07	1.01122e+07	1.10534e+06	1.01838e+06	1.08942e+06	1.01102e+06	1.26852e+06	1.27881e+06	4.1039e+06	4.59449e+06	4.60592e+06	4.83181e+06	1.12483e+07	1.1987e+07	2.93641e+07	2.78617e+07	3.0593e+07
Com_3684_pos	AM-Toxin I	C23H31N3O6	445.22	9.129	557786	652641	1.82576e+06	1.9181e+06	250902	233156	617245	616388	424944	348116	761632	1.45738e+06	1.56943e+06	1.63568e+06	2.328e+06	2.5544e+06	4.80438e+06	4.68464e+06	4.79465e+06	3.42812e+06	6.62668e+06	8.88778e+06	7.64206e+06	5.57891e+06	2.33832e+06	2.05215e+06	1.39263e+06	6318.23	579187	789584	1.24387e+06	3.13715e+06	1.42889e+06	1.33251e+06	737299	771699	2.04479e+06	2.20862e+06	1.33917e+06	1.36609e+06	724047	737054	2.05703e+06	2.26731e+06	2.16613e+06
Com_255_pos	5-N-Acetyl-β-D-Neuraminic acid	C11H19NO9	309.106	13.785	3122.77	2845.98	2930.4	4045.79	2715.47	2148.84	3386.85	2683.8	5275.2	2775.01	4939.09	17281.9	2288.08	2287.19	2203.31	9164.7	2521.26	5304	1871.68	2355.13	2097.09	2621.12	2268.29	2292.96	2689.34	2733.22	2925.95	1836.31	33767	3301.52	2654.97	2399.91	2258.51	2336.21	6828.62	3308.12	67725.1	3155.83	4085.17	11668.9	3426.26	3464.63	8033.87	7151.92	6826.45
Com_2413_pos	Glu-Glu	C10H16N2O7	276.095	13.471	13255.2	8544.19	3245.6	4470.55	3505.98	6560.84	23026.6	11283.8	13836.7	12716.5	4615.68	9144.91	3667.29	3850.13	97844.6	9862.91	23564.7	32265.3	16591.7	10530.7	11431	10793.8	6134.99	7793.52	2699.49	3578.15	17500.2	19299.3	8066.3	7748.85	9131.57	17469.5	11091.6	13695.6	8121.98	8470.12	15948.8	5951.34	8027.38	22613.9	2093.56	2167.53	81689.3	91261.8	86123.4
Com_3355_pos	Bluensidine	C8H16N4O6	264.107	12.919	55249.3	376678	78977.7	83550.4	245526	106497	65173.7	34215	135874	54521.4	27477.1	46469.6	324503	317691	22153	407040	36006	38001.7	35485.1	32764.2	47900.7	62995.7	37875.3	32287.2	186518	134202	266992	191267	656957	107158	50380.5	83366.1	69336.4	74723.3	27244.4	35966.9	33595.9	51880.8	15592	29188.4	198737	135962	50038	74349.3	68968.8
Com_5799_pos	(Z)-N-[(2R)-2-Amino-1-hydroxy-3-{[(1E)-N-hydroxy-4-(methylsulfanyl)butanimidoyl]sulfanyl}propylidene]glycine	C10H19N3O4S2	309.081	13.235	7570.33	6002.04	4650.62	4527.52	4506.21	4554.98	10165.2	9042.65	8841.28	6966.61	10203.2	8197.97	3969.13	4069.03	3716.4	4037.2	5204.74	4177.21	5316.61	4734.79	3945.96	3800.01	4025.06	4342.72	4425.26	4355.41	2879.49	3035.44	5862.05	5258.47	5283.92	3825.12	3896.1	3805.56	3842.8	3981.16	5626.79	4147.33	4781.13	5183.77	5652.6	5906.8	5296.29	5040.17	5598.25
Com_721_pos	S-{1-[(2R,3S,4R,5R)-5-(6-Amino-9H-purin-9-yl)-4-hydroxy-3-(phosphonooxy)tetrahydro-2-furanyl]-3,5,9-trihydroxy-8,8-dimethyl-3,5-dioxido-10,14-dioxo-2,4,6-trioxa-11,15-diaza-3lambda~5~,5lambda~5~-diphosphaheptadecan-17-yl} (2E,4E,7Z,10Z,13Z,16Z,19Z)-2,4,7,10,13,16,19-docosaheptaenethioate (non-preferred name)	C43H64N7O17P3S	1075.33	13.358	4074.41	2314.29	7776.36	7398.58	2317.7	2285.65	2260.01	2195.76	2045.78	2102.38	2565.85	2720.93	2186.91	2254.29	7356.1	3290.87	2045.06	2118.05	1957.25	1941.76	8970.83	10687.1	2140.05	2216.02	2221.71	2410.29	1984.91	1491.43	2912.14	2872.9	1988.51	2186.12	2095.44	3553.37	2229.7	2219.05	2021.85	2183.43	2941.34	2914.38	3111.58	3072.28	17030.5	17378.8	15627.1
Com_1782_pos	Methional	C4H8OS	104.03	9.273	12246.6	12818.5	15444.5	15129.5	13135	12916.4	13184.2	13201.8	13365.1	13468.8	14273.6	15076.1	15776.9	14388.7	16988.5	16279.3	16484.7	16970.9	14703.8	15386.5	17934.9	16574	16668.1	15668.4	21313.8	20948.4	18191.1	18070.9	22248.4	20221.4	12925.4	14250	14946.4	14979	9728.81	9940.21	14369.7	16046.2	12795.4	12847.3	24601	22632.1	31760.7	40001.9	35026.6
Com_1944_pos	Lotaustralin	C11H19NO6	261.121	12.81	3357.16	3402.29	3602.13	3346.67	3000.41	2974.67	2997.55	2861.05	2592.39	2597.29	3383.93	3585.13	2014.66	1847.01	1752.99	1901	2511.55	2845.51	40543.1	12589.3	2446.72	4534.95	4901.92	6986.68	2305.24	4174.96	1732.39	4512.39	2382.4	2299.35	3900.42	3632.33	2489.91	1969.12	2018.28	1982.37	2515.38	2231.27	2165.32	2431.5	3315.61	3548.87	3697.93	4313.55	3428.51
Com_510_pos	Tectoridin	C22H22O11	462.116	18.352	1551.49	1469.79	2326.91	2207.67	1952.5	2012.67	886.003	2256.48	1289.29	1200.76	1159.45	1897.9	31728.8	1159.64	1854.38	2900.48	15475.1	2635.66	871.903	993.56	1419.76	840.56	1605.35	909.348	20683.7	4316.08	1246.52	1311.26	3965.22	74246.7	640.801	514.275	1055.49	2952.09	2927.95	5624.76	880.479	1358.61	1267.13	1651.61	1855.1	2929.72	689.734	707.927	780.795
Com_4399_pos	Isofraxidin	C11H10O5	222.053	8.836	4540.26	4654.22	5197.91	5593.53	4056.5	4146.12	5369.63	9936.51	5876.69	6097.64	5684.57	5824.96	4318.8	4306.29	4719.86	6528.11	4885.28	4810.83	8193.56	4965.34	5188.87	12297	4147.84	4131.63	5031.45	4781.4	6394.78	7274.14	8261.6	5246.44	5549.68	5332.58	5839.87	5806.22	4865.87	4873.77	7421.91	15316.9	5213.4	9456.4	13234.1	5578.89	6894.49	7002.72	7806.48
Com_5386_pos	[Similar to: N1-(1,3,5-Trimethyl-1H-pyrazol-4-yl)-2-cyano-3-(dimethylamino)acrylamide; ¤Mass: 125.1103 Da]		122.033	18.064	44762.7	34457.4	71708.5	50435.1	51208.5	52398.5	38719.5	34008.2	34302.1	34891.1	59359.8	328623	46721.3	47224.6	32336.4	76795.4	39797.1	39160.9	32581.9	33935.9	29269.7	27190.8	39225.4	37010.8	57164	62475.7	35988.4	37587	56621.3	56985.5	26084.8	25757	34112.2	36223	37525.9	35864.7	45846.7	49923.3	52283	56753.1	61757.7	62067.3	29777.5	32500.1	60460.8
Com_977_pos	p-Cresol	C7H8O	108.057	4.318	5100.63	5188.21	3288.3	3006.68	3327.15	4137.42	5140.55	4312.34	5195.15	3289.77	3974.67	4077.05	4217.36	3784.08	10013.6	4587.89	4472.78	5082.73	7533.13	7671.93	10724.8	12807.3	6251.16	6468.41	4054.3	4062.59	2279.31	4063.62	3790.27	3838.1	4600.58	4131.71	3195.94	3564.36	4083.47	6152.21	4424.17	4218.38	4878.62	4569.49	3810.86	3646.11	10531.4	10732.7	13849.8
Com_940_pos	Phenylacetylglycine dimethylamide	C12H16N2O2	220.121	5.17	8145.4	6328.55	8570.09	8644.05	5481.1	5541.94	4949.76	4513.38	4684.2	4814.72	7883.81	7172.33	5757.15	5659.86	6550.46	6375.39	7033.24	6848.17	9270.58	8520.79	8248.27	8233.25	7490.47	7531.37	7150.83	6952.96	4827.1	5023.88	7423.24	6843.45	6491.54	6760.84	5152.27	5445.13	6774.56	6660.16	6513.39	6894.27	8126.46	7987.7	6973.02	7760.36	19965.6	16992.8	20797.6
Com_2708_pos	Droxidopa	C9H11NO5	213.064	7.007	3237.61	3814.98	3733.99	4540.37	3295.64	3248.74	4223.9	4781.36	4865.66	5640.69	16089.2	13896.8	3824.42	4331.59	2551.54	3240.15	8685.89	9291.5	2357.03	2597.31	2413.28	2986.44	3851.95	4627.99	4054.96	3981.02	2956.57	2189.19	4684.44	4466.33	2982.75	4593.87	5138.95	2646.69	6583.55	4852.54	7791.2	7651.96	11129.9	8192.58	4469.71	4504.19	6767.32	5771.23	6374.89
Com_2882_pos	Dinoseb	C10H12N2O5	240.074	8.877	192619	251801	88719.9	81449.9	69448.9	83604.6	999135	1.13144e+06	1.91485e+06	1.87629e+06	485513	966671	361833	461295	2.94871e+06	2.85571e+06	2.13627e+06	2.05192e+06	6.87265e+06	7.91449e+06	8.44356e+06	7.73167e+06	1.63802e+06	1.68531e+06	80998.8	78521.1	4.80022e+06	4.39452e+06	189901	113631	2.51886e+06	3.64995e+06	1.95948e+06	1.93692e+06	937588	1.03718e+06	999865	1.19303e+06	349990	464228	91440.3	90587.9	2.02764e+06	2.26834e+06	2.47464e+06
Com_5889_pos	(2S,4E)-4-[{(1S,2R,4aS,6R,8aR)-1,6-Dimethyl-2-[(1E)-1-propen-1-yl]-1,2,4a,5,6,7,8,8a-octahydro-1-naphthalenyl}(hydroxy)methylene]-5-hydroxy-2-(hydroxymethyl)-2,4-dihydro-3H-pyrrol-3-one	C21H29NO4	359.209	5.748	4415.53	4391.97	19722	13321.7	3915.21	3961.1	4390.18	3957.8	3225.24	3422.01	4079.28	4615.98	4490.99	4404.61	4261.99	4530.14	4546.95	4482.9	5340.29	5554.5	5268.95	5286.73	4892.45	6461.32	4951.17	5467.2	3274.03	3367.37	4645.85	4200.42	5953.18	4501.34	3577.71	3859.56	3977.03	3940.97	5656.6	6349.56	5465.42	5599.16	5925.38	6377.34	16463	16764.1	14772
Com_4490_pos	2-Oxosuberate	C8H12O5	188.068	12.813	3591.81	21040.8	3753.1	3488.41	3054.28	3120.36	15296.2	3611.79	4045	3067.66	6040.1	4282.73	2950.67	2890.76	12654.9	4347.39	3294.53	6143.43	20748.8	36515.5	3052.22	6897.29	5253.43	3714.07	2346.25	4953.61	2074.65	9985.81	3698.48	2933.53	2802.73	4531.44	4660.25	2891.72	3578.39	5969.98	4632.26	7838.78	3182.46	4232.18	4210.11	3649.01	4018.68	4156.98	5095.96
Com_3657_pos	APM	C7H13NO4	175.084	8.084	2.59401e+06	2.59725e+06	2.57428e+06	2.3606e+06	1.98784e+06	2.32529e+06	5.54597e+06	5.88621e+06	6.56309e+06	6.10809e+06	1.29135e+07	2.41809e+06	3.61821e+06	3.57053e+06	4.26881e+06	4.56507e+06	4.44733e+06	4.89139e+06	2.67171e+06	2.64553e+06	2.09463e+06	4.38738e+06	2.02053e+06	2.10465e+06	2.29533e+06	2.54539e+06	1.02352e+07	8.02427e+06	3.37958e+06	3.26582e+06	3.1449e+06	5.61525e+06	2.61512e+06	2.31074e+06	3.21269e+06	3.26531e+06	6.08422e+06	6.71278e+06	1.42176e+07	1.11377e+07	4.04726e+06	4.30625e+06	108450	117823	126154
Com_3614_pos	Asp-Gln	C9H15N3O6	261.096	9.874	211285	193324	1.21649e+06	757465	102571	79776.8	105477	112012	370404	495320	138545	83637.7	105154	300006	82417.7	79788.3	2.35588e+06	1.76763e+06	70062.2	70505.7	71669.3	69565.5	105708	973464	1.75637e+06	1.65673e+06	3.66402e+06	2.48089e+06	1.85962e+06	6.2719e+06	132279	126370	189340	215821	172629	154722	173614	720121	76725.6	439432	416394	136155	1.5014e+06	1.61292e+06	2.00155e+06
Com_4412_pos	3-[(1-Carboxyvinyl)oxy]-4-hydroxybenzoic acid	C10H8O6	224.032	0.954	138598	246366	309788	306351	94292.8	55046.2	269050	309722	320079	329101	660344	795674	274645	292255	231836	223951	529538	598759	1.0658e+06	823220	295190	247074	775113	764960	173462	133112	209370	123665	136328	148507	486689	599243	624096	489382	634659	641023	534229	362763	318655	378779	160123	109130	94580	118636	175878
Com_1337_pos	N-Acetyl-D-glucosaminitol	C8H17NO6	223.105	13.052	17288	21435.1	12307.6	29585.7	12099.4	9428.85	25199.1	27959.6	27963.8	29340.6	26360.1	31120.5	15658.6	15021.3	20850.6	23325.5	13668.3	15565	28743	17839.5	27015.6	25145.6	14617.8	9237.09	8553.25	9936.11	15636.7	13755.1	8838.02	12389	24364.4	108083	107439	25798.2	42765.1	24696.7	13608.1	30566.6	21653.4	19068.7	11998.2	15132.7	23639.7	29228	26872.4
Com_1644_pos	Miglustat	C10H21NO4	219.147	3.819	401681	383214	222214	181099	150647	140743	2.93525e+06	2.636e+06	4.54413e+06	4.32253e+06	1.74224e+08	5.24205e+07	6.44022e+07	5.17005e+07	6.99033e+08	1.03269e+08	2.66586e+07	2.76881e+07	6.96686e+08	7.03911e+08	1.40926e+08	1.40586e+08	9.09137e+08	8.17953e+08	584788	564651	2.39776e+07	2.72232e+07	2.58525e+06	2.86402e+06	2.12061e+08	2.57771e+08	6.5356e+07	3.65459e+08	1.42386e+08	1.42823e+08	1.97997e+07	1.47579e+07	1.3712e+07	1.0293e+07	278888	236757	2.14242e+08	2.1843e+08	2.4355e+08
Com_4100_pos	5-guanidino-2-oxopentanoic acid	C6H11N3O3	173.08	11.962	3433.31	3000.24	4166.43	2542.36	3194.52	4064.38	4218.32	3660.79	3991.18	2844.81	2461.72	2858.19	2454.81	2471.72	8578.39	12145.9	17875.9	17844.1	3505.05	2838.02	4089.65	4303.83	4606.13	3668.19	2549.93	2473.28	2185.09	2721.15	2816.59	3861.16	4902.35	11856.9	2366.39	3401.69	3408.82	2103.86	4279.82	3628.44	3241.63	3053.57	4464.24	3316.15	70545.8	75791.5	76618
Com_2733_pos	D-Pantothenic acid	C9H17NO5	219.11	5.412	3691.12	3595.11	7922.03	6263.51	3998.03	3531.53	6364.24	4173.83	5603.32	9097.68	6880	9540.9	8078.83	6936.98	3956.57	5675.81	14775.8	15374.7	13203.7	16069.3	7867.4	10499.2	18036.1	16845.9	3564.3	3718.49	5900.67	6331.81	3781.71	4912.78	10531.6	10496	6130.89	4681.45	8333.88	7447.2	22185.2	15948.8	12184.1	12948	4014.19	3839.22	17235.8	24071.8	23347.1
Com_1283_pos	N-Acetyl-D-glucosaminitol	C8H17NO6	223.105	12.821	13259.2	6638.51	7264.99	5650.7	7677.1	5032.54	23544.4	8140.24	45723.3	17390.1	14483.9	14021.4	11438.3	8266.11	6826.33	34647.1	8527.93	5999.09	17570.8	53473.5	12759	9919.71	5222.28	8678.84	7668.72	14436.1	15203.2	75155.3	11869.5	5858.03	9753.16	6853.99	27321.2	15453.8	44011.6	15909.9	11595.3	13357	9761.49	14241.1	7048.29	6089.2	9722.27	14999.8	13410.2
Com_2259_pos	Hymexazol O-glucoside	C10H15NO7	261.084	6.212	3963.67	3133.54	4821.35	5005.06	3495.35	3666.32	4960.53	4128	5166.96	6279.96	4464.01	5470.32	3023.8	3141.78	4003.85	3812.22	4661.81	3707.48	5323.97	4236.25	4014.3	4295.75	6199.36	5173.12	4050.16	4147.32	4662.96	3600.21	4050.78	3869.93	3866.26	4485.85	4134.19	3589.12	3646.81	3541.94	3274.61	3861.74	3854	3525.57	4375.54	4276.15	4187.61	4963.54	6177.36
Com_988_pos	Paracetamol	C8H9NO2	151.063	10.208	169633	158927	114149	14315.6	94232.5	68072.1	175281	201473	208843	228633	168651	195883	99252.6	409733	131825	145175	684711	879886	157764	149803	179680	165104	309634	456821	425825	361823	605737	769387	258704	191844	137967	201374	153299	118944	130520	106394	408422	557249	244437	192363	179980	160762	138676	118056	114677
Com_2850_pos	DL-Arginine	C6H14N4O2	174.112	8.852	54539	48681	38447.5	34633.3	33181.4	43801.1	66101.5	52247.9	68390.3	67753.7	58907.6	53146.8	37759.4	19676.6	28328.7	32199.2	45908.1	40527.1	50897.7	56167.1	52164.5	36533.6	34851.3	24356.5	29772.5	18685.8	102746	91293.6	26108.2	30073.7	69064.7	59769.6	93895.5	68862.3	47607.5	38566.7	76317.9	64942.6	33475.3	48426.4	21729	21775.9	44666	27187.5	39395.7
Com_3391_pos	Bicine	C6H13NO4	163.084	8.327	123517	130804	189844	158226	216464	215106	207582	196875	182672	226379	426926	338633	145990	134123	134516	151729	368960	346624	107503	114488	98812.4	88601.8	146355	139210	156748	163587	78008.1	95819.3	142321	126501	192443	235323	246605	296986	218016	165641	314752	304692	487990	470402	1090168	812248	108678	145616	125574
Com_5380_pos	[Similar to: N1-{2-[(7-Methyl-2,3-dihydro-1H-inden-4-yl)oxy]-3-pyridyl}-2-[(4-chlorophenyl)thio]acetamide; ¤Mass: 277.0252 Da]		147.076	1.053	19139	19910.3	29614.8	33177.3	30494.3	34406	16758.2	21019.3	15654.4	19050	26536.5	27755.2	31104.6	33733.7	18226.8	20444.8	26779	26629.3	27609.2	20591.8	15739.4	17309.9	23829.9	21041.9	45890.5	38079.6	20938.6	22293.8	38996.4	51051.2	26238.1	30863.7	16383.5	23528.5	29686.2	26601	17722.5	18175.4	21920.9	19966.8	19471.5	21986.8	36358	23720.3	53178.2
Com_2120_pos	L-(-)-Serine	C3H7NO3	105.042	15.105	12322.8	43101.8	12666.8	14674.4	11576.5	14767.5	15064.8	17374.7	25101	19919.4	8768.38	6968.29	8084.78	11625.3	9542.92	11055.7	10754.9	10944.2	13550.6	9525.51	11154.1	13992.4	18403.9	11508	15830.5	16578.8	10381.5	12854.2	14781.5	48011.1	11275.2	18808	18733.3	9866.55	7133.36	5069.56	27758.2	8625.41	8888.42	6484.55	13647.5	24528.2	16033.1	14561.2	19106.4
Com_2306_pos	Hippuric acid	C9H9NO3	179.058	2.486	17873.4	14106.7	15743.2	16074.7	17695.3	15513.5	39265.5	43620.2	53733	38923.1	60532.4	47426.8	23354.3	24787.2	43208.9	17268	24871.7	30305.4	60766.4	53239.4	55367.8	64569.7	40614.3	16353.7	14429.9	14719.4	33815.3	38231.7	21664	28985.5	26977.8	32660.3	32346.3	17409.5	23985.8	35779	21246.8	34734.7	29032.4	18057.6	24640.2	26287.6	36535.8	33157.1	34833.9
Com_4635_pos	2-[3-carboxylato-3-(methylammonio)propyl]-L-histidine dizwitterion	C11H18N4O4	270.133	11.711	3.11493e+06	6.68738e+06	1.01872e+06	1.08519e+06	653800	406111	6.48391e+06	6.66763e+06	3.82023e+06	4.01511e+06	5.29301e+06	5.47608e+06	405361	406651	1.68513e+06	1.55163e+06	4.21417e+06	4.28609e+06	1.40165e+07	1.37898e+07	5.78726e+06	4.42588e+06	4.80672e+06	4.27299e+06	135507	128116	175600	160621	141226	128653	6.80681e+06	7.47042e+06	1.71207e+06	1.6894e+06	1.59737e+06	1.53394e+06	1.45157e+06	1.64928e+06	373405	278904	154263	164826	1.31777e+06	1.6047e+06	1.82665e+06
Com_2758_pos	Clethodim, (E)-	C17H26ClNO3S	359.132	10.265	30887	32329.5	34171.7	33538.9	44238.4	39012.4	36539.8	38126.4	38125.7	38371.2	40014.8	46547.5	24948.3	23699.9	85991	116452	25509	26034.2	35896	36453.8	34662.3	34430.2	93758	41414.6	27294.3	27844.2	23145.8	24559.3	27525.6	27011.5	37300.8	36004.4	45679.8	45555.5	43511.2	43805.7	243207	198348	296162	416476	698107	697646	39539.2	40396.1	41986
Com_77_pos	Valylserine	C8H16N2O4	204.111	10.461	120968	130934	153124	148810	176180	217701	142777	142736	140081	142580	163474	304453	236369	121943	554871	2.99999e+06	239581	171932	2.72348e+06	2.52718e+06	2.34161e+06	2.06473e+06	4.79429e+06	3.09279e+06	111826	128803	108234	133944	119486	110730	1.94617e+06	1.76172e+06	2.3899e+06	2.37735e+06	1.27473e+06	1.07705e+06	4.18008e+06	3.75364e+06	4.81659e+06	5.69975e+06	1.22221e+07	1.23252e+07	115049	119038	125359
Com_1431_pos	N-{(2S,3R,4E)-3-Hydroxy-1-[(3-O-sulfo-β-D-threo-hexopyranosyl)oxy]-4-octadecen-2-yl}icosanamide	C44H85NO11S	835.584	7.261	17792.1	2429.33	3419.51	2966.42	3664.17	5248.71	1508.24	1841.89	1555.66	986.639	1431.25	574.306	1794.75	2648.03	1583.18	1714.59	477.846	488.988	1262.21	1640.58	1749.98	4748.02	991.55	559.791	1583.16	5110.98	1298.26	3951.43	4190.28	4483.12	457.216	430.346	3242.86	1822.62	1862.9	1701.04	485.251	491.31	542.369	663.388	758.707	711.005	487.098	530.825	544.717
Com_3294_pos	Cassiaside B2	C39H52O25	920.277	7.794	10737.6	3814.25	14951.1	15252.9	5727.35	3610.03	3401.08	2441.23	2427.14	3162.03	5363.48	4613.56	9203.55	15691.9	2923.55	3671.86	3242.77	3074.34	2491.4	2987.2	2346.32	2322.6	2457.85	2753.12	3564.27	5091.49	2436.23	3623.3	4480.01	4295.54	2192.89	2164.82	2696.94	2614.64	2541.55	2466.39	12048	7710.14	4344.31	4110.29	13966.6	10386.8	2742.61	2794.97	3050.13
Com_4823_pos	4-Guanidinobutyric acid	C5H11N3O2	145.085	3.031	142127	218662	393229	365333	419482	423196	233982	269087	227924	256054	301401	331399	236424	241390	183593	176397	174920	200013	130438	124619	94357.6	113168	83524.9	77031.4	386827	381465	181551	235642	328538	349605	167068	146868	232316	206528	208045	208115	325785	644262	276841	707816	3.28477e+06	2.65168e+06	105250	122981	148220
Com_831_pos	Pyrimethamine	C12H13ClN4	248.083	2.002	25822.2	72311.4	23120.1	21300.8	42394.2	37802.5	15282.2	13094.2	10360.6	12961.8	16432	12325.6	19752.9	19949.9	12378	20772.5	11170	11750	11440.6	8966.97	7352.03	6882.2	7995.77	12543.9	14942.7	16254.5	11511.1	8864.56	11459.4	13974	8275.26	6845.18	9047.71	9703.96	8494.27	8749.19	21295.1	26330.5	26151.9	29672.8	16880.3	17458.9	6444.97	6686.18	7166.63
Com_4665_pos	2,3-dihydroxy-2,3-dihydrobenzoic acid	C7H8O4	156.043	16.625	3974.74	3059.36	4387.42	3757.04	4546.46	3471.76	3939.19	2310.45	4074.5	2328.37	4713.41	4989.03	4719.47	3914.7	3995.19	4243.22	4243.77	2992.38	3660.1	4058.8	3130.93	3305.63	4417.03	2624.97	7547.99	6282.77	3402.07	6464.56	6493.84	9906.99	2416.97	3107.08	3830.13	4267.43	3297.55	7318.47	5124.17	3288.84	10842.4	13914.6	5273.2	5698.41	1894.21	3059.83	3217.45
Com_5706_pos	[Similar to: 2,2-Dimethyl-N-{[2-(2-thienyl)-1,3-thiazol-4-yl]methyl}-6-chromanesulfonamide; ¤Mass: 15.8221 Da]		404.242	9.783	5.48049e+06	5.28233e+06	1.7037e+07	1.53418e+07	899240	1.29382e+06	100688	91112	93853.9	124607	76393.2	97454.8	116360	116392	89524.5	89124.2	100795	98433.3	84039.8	81884.8	83930.4	81134.1	91531.6	91904.4	165480	164811	110734	108366	163119	161977	79248.9	82543.2	97182	95762	93864.1	94215.9	89194.8	96572.4	92399.7	101744	106867	108442	118079	108080	114936
Com_3887_pos	1-Phenylurea	C7H8N2O	136.064	1.145	4.47789e+06	4.49159e+06	411276	370668	1.63497e+06	1.82645e+06	7.3959e+06	7.87802e+06	1.00586e+07	1.03155e+07	4.47347e+06	4.33929e+06	1.34327e+06	1.33351e+06	5.73318e+06	5.60279e+06	5.85539e+06	6.2163e+06	5.99432e+06	7.62923e+06	6.51457e+06	7.64626e+06	2.92534e+06	2.27488e+06	462811	360587	7.11376e+06	5.98312e+06	469280	469650	9.6262e+06	1.07289e+07	9.28664e+06	9.81541e+06	4.40193e+06	3.68791e+06	4.57345e+06	4.71025e+06	820964	804717	442823	459383	6.62337e+06	6.54831e+06	7.19762e+06
Com_4463_pos	3-(Dimethylselenonio)propanoate	C5H10O2Se	181.984	16.531	11147.1	9371.54	18042.4	18008.1	11655.9	7973.23	7511.74	7184.34	7927.78	8759.98	14526.2	18533.5	8350.72	8283.2	6385.65	7483.61	7569.25	5600.11	8626.15	8513.61	4424.65	3241.82	8078.88	7805.68	11741.6	12971.7	8521.74	8724.01	9856.57	9779.97	4269.99	6015.26	7824.66	7279.64	9145.31	6964.52	11310.6	7789.8	8531.93	8655.52	7516.1	8017.44	5292.92	3267.99	3410.05
Com_2580_pos	FAC	C9H20NO3PS2	285.061	15.953	1955.06	1805.58	2326.11	2625.81	2211.31	2131.76	1892.5	2646.7	2599.1	1889.96	3313.1	3619.75	2114.59	2439.51	1843.41	2482.62	1910.92	1904.68	2175.57	1957.54	2113.15	2444.91	2767.09	1934.74	2932.89	3141.42	3607.39	3710.29	3844.65	2826.43	2806.42	1676.87	2494.19	2040.24	2356.78	2711.09	6045.07	6277.12	8545.88	6660.76	2297.17	2313.51	1758.81	1864.44	2132.6
Com_2766_pos	DL-Mevalonic acid	C6H12O4	148.073	9.286	60060.5	61954.4	78640.4	73386.7	64198.7	72060.5	64517.3	161958	68498.1	66933.5	339240	739175	2.05977e+06	2.0807e+06	1.83271e+06	1.967e+06	2.39551e+06	2.28909e+06	1.33312e+06	1.3172e+06	2.00554e+06	1.84874e+06	2.02797e+06	1.94803e+06	2.82543e+06	2.51736e+06	2.07879e+06	1.91267e+06	2.84784e+06	1.98764e+06	880145	1.26082e+06	1.065e+06	1.18238e+06	609798	647752	1.65932e+06	1.71706e+06	953213	182133	81519.6	82823.6	1.21657e+06	1.40148e+06	1.34696e+06
Com_4485_pos	2-S-Glutathionyl acetate	C12H19N3O8S	365.088	4.658	20259.9	20127.4	12857.9	12601.6	11275.6	11656.5	13476.5	11447.2	10844.3	10364.6	12796.7	17910.3	12468.9	12915.7	22825.6	27561.1	21563.5	20876.7	45849.3	46198.5	42226.3	55053.5	33275.4	30716.5	14240.8	13637.4	21394.7	15778.9	13438.9	12631.5	18485.4	23525.2	13143.7	17438.4	20249.5	17364.1	19231.1	30146.1	17150.1	22312.6	15201.2	14343.4	39562.5	37926.1	41458.3
Com_5173_pos	[Similar to: Vernolate; ¤Mass: 1.0805 Da]		202.054	10.879	2.02907e+07	5.4536e+07	4.33311e+06	4.7579e+06	6.07519e+07	1.36937e+07	5.47543e+07	5.92715e+07	6.55773e+07	5.36404e+07	2.08462e+07	2.04151e+07	1.77307e+07	1.7313e+07	2.34098e+07	2.78454e+07	1.52977e+07	1.50429e+07	3.14273e+07	3.1464e+07	4.50909e+07	4.79642e+07	1.86785e+07	1.58757e+07	2.56151e+07	2.54989e+07	1.72155e+07	1.75605e+07	3.19846e+07	3.13454e+07	5.18292e+07	4.3688e+07	4.80199e+07	4.71377e+07	5.39816e+07	5.81296e+07	1.52458e+07	1.47771e+07	1.87878e+07	1.91786e+07	2.68753e+07	2.3062e+07	1.42574e+07	1.31156e+07	1.36037e+07
Com_5837_pos	(6Z,9Z,12Z,15Z,18Z,25R)-31-Amino-28-hydroxy-28-oxido-22-oxo-23,27,29-trioxa-28lambda~5~-phosphahentriaconta-6,9,12,15,18-pentaen-25-yl (4Z,7Z,10Z,13Z,16Z,19Z)-4,7,10,13,16,19-docosahexaenoate	C49H76NO8P	837.534	7.793	5749.14	5091.42	5595.94	4461.11	2954.78	12124	2011.76	5394.58	1951.7	2816.41	5603.97	1107.45	2846.33	1877.18	3739.56	2174.73	1219.8	1207.52	7679.85	7095.98	8025.3	7123.29	956.077	1057.68	7800.98	3504.79	2055.9	4726.6	11617.2	10203.9	2373.87	3679.9	2960.47	13877.7	3152	1464.87	2515.55	6182.49	2277.6	2309.8	4980.35	6620.98	1045.19	1087.8	1580.54
Com_4383_pos	Pirbuterol	C12H20N2O3	240.147	17.27	4475.09	4769.19	7050.69	9228.21	6167.58	11211.2	5617.96	3050.5	5411.07	7614.83	6769.94	16546.6	5480.73	6043.55	4735.93	5385.58	4947.93	21660.9	4637.76	3842.97	4342.12	6114.54	4181.92	6409.43	11209.3	13263	6408.13	4739.63	7237.98	11923.7	5368.33	5509.54	5739.73	9440.93	5341.06	4110.95	10088.1	5881.38	8457.9	8488.9	112186	11490.2	8281.49	9516.27	7535.86
Com_5104_pos	1-(β-D-ribofuranosyl)thymine	C10H14N2O6	258.085	9.829	9.22825e+07	1.57544e+08	1.86972e+07	1.61194e+07	2.90593e+06	2.87524e+06	6.16322e+07	4.69257e+07	1.35919e+08	6.34525e+07	2.00549e+07	2.90081e+07	2.62592e+07	3.10928e+07	6.73804e+07	7.23877e+07	5.20031e+07	5.33805e+07	6.09908e+07	6.15577e+07	7.31133e+07	7.2013e+07	2.04374e+07	2.19256e+07	2.61861e+06	2.48881e+06	1.09331e+08	1.57241e+08	2.90452e+07	2.21428e+07	5.70386e+07	6.82232e+07	4.69862e+07	2.66639e+07	2.29234e+07	2.25179e+07	5.01253e+07	5.72409e+07	8.57675e+06	1.29291e+07	2.16981e+06	2.02324e+06	4.09803e+07	4.43774e+07	5.06209e+07
Com_449_pos	Thionazin	C8H13N2O3PS	248.037	17.286	1648.43	5225.03	2085.35	37278.1	2076.39	5000.61	1759	1556.12	1659.03	1614.12	2086.88	2998.39	2318.55	2422.55	1874.81	1556.07	1848.75	8624.35	1838.25	1814.42	1575.21	1606.18	1719.91	2303.42	2565.21	6151.82	1617.15	2150.94	2496.59	3800.08	2938.32	1476.4	2417.19	1718.28	1746.15	1746.92	1927.63	2181.38	2505.2	2957.79	20111.3	8600.94	2007.93	1893.64	2251.93
Com_1651_pos	Miglustat	C10H21NO4	219.147	6.063	2799.87	3262.82	3809.94	3747.87	3058.14	3277.75	3491.87	3401.41	3179.96	3166.38	8145.42	8667.09	7651.24	10659.6	11140.2	10858	25201.4	24811.4	88590.1	54761	89126.4	87359.1	61777.9	29681.5	4104.75	4213	4294.72	6319.16	4401.43	3551.17	29634.5	35114.6	9492.01	17523.6	14794.6	50226.3	35380.8	79999	42643.6	20093	4687.96	4805.13	125134	165541	228032
Com_4334_pos	3-Methoxytyramine	C9H13NO2	167.094	7.124	10515.3	10974.9	9241.06	8604.72	7788.93	8135.29	10567.4	6879.77	9266.22	9756.09	15766.3	11364.4	8773.98	9905.6	6140.63	8331.52	17808.9	19131.4	22989.9	24039.3	20517.5	17618.4	29819	27544.2	15632	14232.9	13030.8	10827.8	11348.7	12930.1	34191.2	37673.7	14030.2	12966.2	16051.3	17816.3	10954.9	13224.5	12729	12595.3	11106.8	12142.2	40531.7	49753.4	40555.5
Com_5422_pos	[Similar to: Maltopentaose; ¤Mass: 464.1294 Da]		364.145	5.67	2938.3	7310.55	4564.13	5081.07	3079.6	3098.39	7230.76	6623.85	8157.66	8148.02	14440.1	18755.3	3340.6	3485.93	8891.95	6533.46	9353.18	11701.8	21041.9	20293.8	13213.4	11075.7	15477	20883.3	4896.78	3932.87	24869.5	22627.4	3383.18	7037.25	10256.9	11482.4	6683.98	6401.99	11269.1	6885.29	17698.9	12360.4	16554.1	16908.1	10584.5	12023.4	8040.69	12806.1	12065.5
Com_1398_pos	N2-Succinyl-L-glutamic acid 5-semialdehyde	C9H13NO6	231.074	6.026	10770.1	9378.32	12823.6	10921.9	10135.9	9558.73	11151.2	11418.7	12633.6	11448.8	24676.7	23424.7	12311	13126.4	16433.8	14143.9	15881.6	17210.4	20075.1	23136.4	17574.9	14827.4	18789.4	18199.4	16579.7	12091.4	13770.9	11792.5	19863.1	18228.3	13558.7	10228.6	11538.7	13008.6	19196.4	18111.2	15682.2	17806	21555.3	21628	20792.1	19774.9	13977.5	16953	18812.8
Com_5473_pos	[Similar to: Erucamide; ¤Mass: 1.0937 Da]		336.241	10.017	33784.9	38316.9	397822	236605	36749	37947.3	40163.3	43237.7	44061.1	45318.2	43413.5	53235.6	59658.1	55930.1	47290.7	48704.8	50751.5	51543.8	43378.7	42384	42476.6	41770.9	46855.3	45705.7	68049.3	67736.9	60237.5	58462.4	62882.4	60067.3	41530.4	44163.8	54681.7	52001	47613.3	48487.2	39334.1	47159.4	46939.5	46992.9	63922.2	64598.9	62730.6	63710.3	73938.9
Com_71_pos	Vanillin	C8H8O3	152.047	10.527	41277.6	58952.4	29966.2	42355.3	49048.3	35835.4	60222.5	62413.7	26229.4	72165.5	82172.7	66039.6	49286.6	54249.7	69079.5	78515.5	49345.7	59045	62361.5	73435.3	82456.1	57702	56222.1	62760.1	36501.1	56703.6	68103.3	86327.7	30054.1	59175.4	50713.6	61192.3	50086.2	46437.1	31804	44793.8	54496.1	47272.6	56429.6	26632	56760.2	54294.6	21940.2	29577	30328.6
Com_5648_pos	[Similar to: 4-Nitrophenyl 2-acetamido-2-deoxy-α-D-glucopyranoside; ¤Mass: -63.0054 Da]		405.112	16.75	849.557	824.011	1027.97	1013.38	992.207	1000.79	1166.81	788.254	1452.74	918.24	1553.74	1135.65	2248.46	2626.57	771.466	3450.5	880.242	1501.13	2068.89	2113.46	2127.81	1038.12	4897.83	1277.63	1414.57	1484.51	1256.05	5974.98	2621.72	3929.61	2225.99	1079.78	6585.47	2103.59	1804.17	28344.7	64136.6	1840.77	2235.59	14419.5	1570.92	3680.66	759.357	861.538	878.189
Com_4896_pos	1-[(Carboxyacetyl)amino]cyclopropanecarboxylic acid	C7H9NO5	187.048	9.449	10091.9	10045.2	12238.8	15916	13305.3	11322.2	12587.5	11715.1	11639	11603.3	12053.4	14897.7	9540.45	12879.3	11005.4	13104.2	12980.4	12665.2	13524.7	14598.9	13300.6	11980.2	10248.6	11857.6	25556.3	23865.9	14874.3	14376.9	21270.3	20910.4	12685	16936.8	13980.2	13803.6	22824.5	23645	9160.85	13080.6	11585.8	20809.2	17671.5	14736.9	17382.1	16790.5	28491.1
Com_277_pos	5-N-Acetyl-β-D-Neuraminic acid	C11H19NO9	309.105	12.428	6498.97	6599.79	6207.39	21644.4	5482.33	5686.85	9706.64	6993.72	13740	10774.3	6594.04	23902.1	5184.83	4005.43	7265.87	6973.58	7564.12	5548.74	24957.4	3602.58	5342.24	2954.92	4298.03	3690.53	2911.14	2889.55	3185.32	5533.49	6523.38	2659.68	5107.22	4836.59	19459.8	7559.1	16874	10944.7	7686.24	11171.5	12620.8	13424.9	4293.14	4492.1	21069.9	14784.5	14591.8
Com_2845_pos	DL-Carnitine	C7H15NO3	161.105	2.85	148839	243315	2.37029e+06	2.79777e+06	1.77346e+06	1.83778e+06	888787	1.32132e+06	3.87273e+06	4.14875e+06	5.47504e+06	7.29204e+06	414028	201691	139584	182042	172537	163270	121856	126384	124010	124137	144879	129134	3.36287e+06	3.25861e+06	2.27069e+06	2.9004e+06	4.02515e+06	3.54678e+06	116007	161305	2.5633e+06	2.50939e+06	712071	787898	4.06412e+06	3.46546e+06	2.15829e+06	3.96038e+06	2.76118e+06	1.9538e+06	134691	142618	163499
Com_4821_pos	4-Guanidinobutyric acid	C5H11N3O2	145.085	12.939	5332.4	2156.65	2203.16	2628.79	2525.57	2151.15	2044.52	2969.74	2290.11	1882.59	2326.4	2985.96	1532.61	1707.62	1836.19	1412.9	3288.32	2008.88	2780	3004.39	2222.23	3104.8	4472.35	4971.06	1668.27	1752.12	1080.85	1164.06	1814.81	1591.98	2587.62	2381.33	3329.59	2894.52	3280.23	2499.79	2925.21	2775.47	1760.84	1660.71	4375.9	3067.67	1907.18	1954.51	2103.73
Com_5100_pos	1-(β-D-ribofuranosyl)thymine	C10H14N2O6	258.085	13.216	40392.9	54436.9	10854.4	8687.12	8672.73	14015.8	64734.2	51998.7	77233.4	120794	20312.3	17318.2	14716.6	13255.8	33209.6	23824.5	18000	55505.6	44302.8	32359.1	54254.9	71426.4	19895.7	15326.5	2982.25	5823.2	83223.2	48922.6	26391.8	20246.5	57381	64768.4	118447	92603.4	54581.7	22500.1	20745.3	20821.1	6624.8	9178.7	4008.72	9292.11	444782	483887	432379
Com_2046_pos	Leu-pro	C11H20N2O3	228.147	18.806	1256.19	1218.37	1644.95	2016.53	3204.09	1502.61	1263.78	1582.38	1250.96	2923.06	2109.14	1842.84	1462.18	1377.84	1093.38	1567.22	1900.17	1612.46	3529.6	2937.49	3289.11	2781.39	4006.01	2675.87	2544.15	9356.34	1443.22	1328.79	2151.35	2036.86	1130.75	1146.04	1938.75	1395.29	1366.1	1943.52	3381.21	2939.39	4887.93	4192.3	5457.53	7990.19	1619.3	2419.43	2782.77
Com_2810_pos	DL-Glutamic acid	C5H9NO4	147.053	11.712	66006.3	33601.2	13653.8	10155.7	8306.6	13797.6	40563.9	45484.6	42918.7	53177.2	18464.9	19665.9	13291.1	66543.2	28747.9	29189.4	18317.9	25369.4	23030.4	14144.8	26471.4	26913	18755	36352.8	6543.44	14935.3	31517.9	31000.3	9369.56	8017.86	36236.7	29262.2	33226.7	34989.4	21722.6	25960.9	20937.6	13428.6	20894.3	10665	9497.62	6479.31	182672	220877	194469
Com_4065_pos	5'-O-β-D-Glucosylpyridoxine	C14H21NO8	331.126	7.439	1.04033e+06	1.01169e+06	1.62764e+06	1.49733e+06	1.37803e+06	1.45478e+06	1.22781e+06	1.11778e+06	1.62666e+06	1.61264e+06	2.24957e+06	2.31942e+06	1.23479e+06	1.29962e+06	532734	269587	1.65046e+06	1.6713e+06	737460	734688	991432	1.37051e+06	1.04047e+06	1.12044e+06	1.53683e+06	1.56152e+06	1.06357e+06	1.09608e+06	2.01166e+06	1.89411e+06	989023	1.07795e+06	1.10096e+06	1.00743e+06	1.41372e+06	969817	1.74209e+06	1.75181e+06	2.67512e+06	2.747e+06	2.31508e+06	1.85663e+06	674719	648638	765968
Com_4345_pos	1-Aminocyclopropanecarboxylic acid	C4H7NO2	101.047	3.937	14673	18670.5	32845.3	29524.9	17263.4	11968.8	13648.2	19175.9	19763.7	21946	21384.5	28584.6	22835.2	28828.9	25900.2	24582.6	32656.3	25916.2	50196	26548.3	27784.9	18093.7	32360.2	23134.2	28842.7	25753.7	45147.5	50223.6	25115.2	22624.4	36140.5	48685.3	36372.2	33245.2	18828.4	20531	20672.9	17428	18814.5	19087.2	23367.8	22234	30925.5	30517.7	26642.3
Com_4956_pos	1-[(3-Carboxypropyl)amino]-1-deoxy-β-D-fructofuranose	C10H19NO7	265.116	13.45	2149.12	1890.42	1923.08	1867.47	1788.49	3587.03	1956.55	2918.64	2495	8856.43	2329.21	3814.93	1837.27	40916	3075.43	3323.17	21496	2419.09	6464.52	3693.6	6010.9	4529.49	2277.91	3495.49	2010.37	1981.23	12734.5	15114.1	2561.96	2830.36	5714.03	9536.86	3208.3	2847.63	2287.99	2894.6	29605.7	11805.1	9699.2	9067.01	2563.18	9432.38	3874.75	4736.08	3353.44
Com_177_pos	Tosyl phenylalanyl chloromethyl ketone	C17H18ClNO3S	351.071	6.069	10610.8	10026.4	4854.03	4591.65	3876.32	4037.85	5707.9	4909.22	4844.57	5375.56	5011.5	6911.39	5606.78	8260.7	14813.5	17040.7	10547.6	9201.12	17949.9	19315.9	14475.2	20629.9	13049.5	14625.6	5029.33	5124.99	5632.45	8373.42	4717.49	4311.24	11935	12428.7	7415.91	8449.86	8015.13	6167.65	8988.12	9134.29	12619.6	10097.2	5656.05	5936.44	10308.5	7267.66	10001.2
Com_2868_pos	Diosmetin	C16H12O6	300.063	17.035	3192.78	2497.99	1517.89	2040.82	2400.81	2566.85	4122.98	2355.5	4002.53	2956.93	5061.36	5505.49	5718.69	4682.64	6000.13	4931.29	4826.77	5452.24	6643.67	5350.5	6617	8028.23	6556.36	6765.84	43890.5	29421.9	4905.41	4337.59	9311.07	13966	6099.93	25644.6	9703.65	6449.37	6762.15	7674.05	5425.27	3359.43	6182.73	5690.07	8864.77	6588.36	1118.2	1801.84	2322.09
Com_4151_pos	4-Oxo-2-phenyl-4H-chromen-3-yl 6-O-β-D-xylopyranosyl-β-D-glucopyranoside	C26H28O12	532.16	13.482	8650.27	8750.87	2276	1573.84	1801.85	1481.54	6467.68	5042.29	1482.41	1529.69	1938.73	2026.99	1964.68	3234.22	7929.89	5914.77	3772.58	3303.81	8992.55	10062.7	20456.3	25467.7	1810.33	3214.82	5830.01	9186.27	2844.53	3945.58	11650	17354.9	2699.49	2753.15	8410.17	12442.9	7078.15	5953.84	1543.71	1650.23	2321.93	2278.93	2140.63	2165.23	1800.65	1967.95	2024.67
Com_2894_pos	Dinoseb	C10H12N2O5	240.074	15.533	7277.02	5456.71	4981.28	4756.02	5045.15	4902.24	9582.98	7988.03	9289.24	7155.55	8610.47	5799.28	5395.47	4573.42	5652.54	5257.33	5361.49	7679.28	5119.11	5912.73	52366.8	12744.2	5151.45	5440.6	6374.21	6195.81	10030.3	41926.8	7653.91	6378.08	4555.34	26297.7	11111.9	5860.46	5433.7	5725.32	6139.7	4303.12	4468.85	4649.61	5394.15	5237.88	29430.4	30978.8	33985.2
Com_2998_pos	Dihydrouridine	C9H14N2O6	246.085	12.069	3198.6	2675.26	3368.96	2291.41	2047.59	2086.06	3056.61	3454.56	4082.34	4631.39	4779.55	7265.85	2530.56	5267.41	9405.95	4409.46	3025.58	4810.28	8569.17	15107.1	5478.42	7574.3	2852.29	2218.28	2383.4	2433.1	6546.61	31898.2	3562.55	2358.08	3854.84	2952.44	11378.1	3745.06	2691.43	3373.38	7089.38	5410.15	2828.1	2871.88	3153.11	3341.31	16246.8	13798.9	16900.6
Com_1850_pos	lys-gln	C11H22N4O4	274.163	12.814	48824.2	45132.2	12801.6	4931.32	4452.28	4408.64	45108.4	36341.4	30422.8	29847.7	31666.9	41672.4	2852.9	2745.87	7697.18	11024.5	20985.3	18168.1	30612.8	31708.9	18637.3	17171	15093.5	17129.7	3396.77	4133.71	2204.99	2702.31	3533.03	3593.23	30787.4	23578.8	9014.33	13520.2	10727.6	8491.36	3082.25	3287.78	3190.61	3394.92	5083.25	5229.27	14662.5	12241.1	8833.92
Com_2798_pos	DL-Glutamic acid	C5H9NO4	147.053	15.8	19211.8	20685.1	19086.2	22712.7	15633.5	21419.6	26720.8	20562	23640.3	40083	19584.6	21674.9	17529.8	17144.7	17761.1	24235.1	16266	25827.3	12209.8	29582.8	31757	17075.9	18029.5	24069.3	33420.8	71820.1	24579.8	24472.2	23516.7	20707.8	235690	19862.8	35987.7	21241.7	86645.8	15706.8	17727.4	16741	18074.2	17285.8	19689.2	16590.6	135453	123128	142332
Com_2521_pos	Furomine	C20H32N2O4	364.236	9.757	33405.2	35168.2	44460.1	42357.5	35653.4	36161.3	141050	341387	63924.5	68376.2	173313	32436	37139	39345.3	30976.9	30416.8	33182.6	32942.7	29083.8	27908	27838.5	27903.9	31676.5	31702.3	53557.5	54028.8	37407.5	36877.9	56028.7	55236.8	68328.2	27290.2	31737.5	31842	32200.9	31616.9	29683	33392.9	31977	34139.2	4.66236e+06	4.42598e+06	109104	136656	150876
Com_3384_pos	Bikaverin	C20H14O8	382.07	3.115	92603.8	39975.2	155138	215312	29402.3	210575	41899.7	51258.2	21492.3	145034	145102	163670	37775.6	31349.5	23653.3	25884	20255.4	26868.8	11313	18683.1	11821.5	12077.3	12141.9	10315.2	82526	80543.5	76424.8	66789.9	199984	202028	11287	13029.1	70843.7	69856.5	19986.2	17312.2	35703.2	213584	56246.3	197885	164855	191399	10638.5	13791.8	18653.9
Com_3268_pos	Choline	C5H13NO	103.1	9.282	4.90722e+06	4.0653e+06	7.02133e+06	6.14877e+06	1.99473e+07	7.18188e+06	5.44053e+06	4.04316e+06	4.60058e+06	6.4168e+06	7.18961e+06	8.02981e+06	4.91825e+06	5.15437e+06	3.84018e+06	4.4023e+06	4.54912e+06	3.63036e+06	3243394	3.3448e+06	3.38794e+06	4.06522e+06	6.11922e+06	4.20639e+06	7.49689e+06	6.7395e+06	2.66592e+06	2.35656e+06	5.383e+06	6.9477e+06	2.98325e+06	3.24208e+06	9.41824e+06	3.73872e+06	9.62869e+06	6.89297e+06	4.59746e+06	5.67203e+06	6.00298e+06	9.92231e+06	5.00446e+06	6.2431e+06	8.87045e+06	8.14543e+06	8.68447e+06
Com_1401_pos	N2-Succinyl-L-glutamic acid 5-semialdehyde	C9H13NO6	231.074	12.407	10810.5	12931	10098.4	9723.88	8988.72	9400.24	46935.5	12903.6	15542.6	15302.6	7668.57	10870.8	5588.07	13094.8	13176.8	7756.69	10313.7	17308.6	12913.2	12005.6	9946.48	17226.2	32162.3	9507.9	7083.94	9585.16	11503.5	12533.4	12052.6	7313.73	34579.8	10673.3	11129.6	18088.4	9922.26	8590.16	10191.3	8717.52	18216	8092.09	11685.9	9452.36	39520.9	46172.4	41747.3
Com_5206_pos	[Similar to: Trigonelline; ¤Mass: 0.0277 Da]		137.02	10.523	1.45144e+07	1.3315e+07	2.16421e+07	3.51514e+07	1.74502e+07	4.03778e+07	2.30801e+07	1.16559e+07	3.27441e+07	2.3877e+07	3.72208e+07	3.89827e+07	1.00562e+07	1.00661e+07	7.77268e+06	8.46858e+06	8.63224e+06	9.09095e+06	2.08031e+07	1.8637e+07	1.39825e+07	1.40714e+07	9.45825e+06	9.73063e+06	1.21119e+07	1.15258e+07	7.13997e+06	6.81875e+06	1.04254e+07	1.05298e+07	2.85934e+07	2.73181e+07	2.826e+07	2.53463e+07	3.20511e+07	3.22201e+07	1.19844e+07	1.2292e+07	1.34758e+07	1.4165e+07	1.5634e+07	1.51334e+07	1.95168e+07	1.92257e+07	2.09286e+07
Com_1173_pos	N-Glycosyl-L-asparagine	C10H18N2O8	294.106	11.921	136976	60878.3	44720.8	32900.2	28678.9	41486.1	77861.4	101758	98501	77329.6	40358	57006.5	34005.5	32315.5	71379.5	48134.6	38295.1	105890	45799.7	32016.8	47271.8	44574.4	45981	56799.4	31857.9	39832.9	60163.2	241507	34682.4	35280.5	65551	48083	106226	61008.7	48080.4	78662	37424.3	44125.4	45001.5	41800.5	130369	52401.3	347460	322260	327531
Com_3594_pos	Triphenylsilanol	C18H16OSi	276.096	14.553	18216.8	22033.7	9071.11	7897.11	8171.61	7078.1	29404.9	382098	63656.9	29236.3	13609.5	19418.9	12816	13893.3	20313.3	18363.5	39828.1	25831.7	20060.1	20534.7	42423.7	46674.8	21830.9	21977.5	9220.41	9597.2	58542.4	60495.8	13996.8	43888.5	36572	34751.3	23489.7	25409.2	24259	18033.9	18579.3	59933.5	9620.74	9471.52	6828.63	16295.1	78269.6	58422.9	65550.8
Com_2295_pos	Homosalate	C16H22O3	262.156	0.92	27152.8	26904.9	39925.6	29747.8	55599.8	38173.2	26297.1	26078.6	26729.6	29607.1	34467.9	31348.4	33455.9	33253.2	25622	26873.9	26645.7	28839.1	22299.3	19162.2	22249	21064.5	25092.1	24021.2	90465.3	91705.7	31857.5	38073.5	53932.5	96139.4	26103.3	22062.2	47835.8	27312.1	42989.6	28925.7	29740.7	38177	41719.1	42942.7	75886.5	55434	54054.3	43648.4	41067.3
Com_4765_pos	1-O-[2-(4-Isobutylphenyl)propanoyl]-β-D-glucopyranuronic acid	C19H26O8	382.162	0.975	530766	604940	679327	672901	1.21343e+06	1.1518e+06	1.11003e+06	996470	1.35319e+06	1.39979e+06	2.04002e+06	2.12567e+06	2.13436e+06	1.50303e+06	327333	474543	1.96419e+06	2.07031e+06	1.13251e+06	1.16048e+06	506257	493075	1.87531e+06	2.24615e+06	2.62073e+06	2.3008e+06	1.4558e+06	1.42822e+06	1.28463e+06	1.54622e+06	1.10281e+06	1.20944e+06	1.0866e+06	928406	1.13217e+06	1.21987e+06	1.83109e+06	2.49857e+06	1.93664e+06	1.79682e+06	3.68256e+06	2.86225e+06	1.56086e+06	1.66635e+06	1.53637e+06
Com_1296_pos	N-Acetyl-D-glucosaminitol	C8H17NO6	223.105	12.383	9705.42	9577.63	9074.7	8838.9	8055.71	8485.74	11059.9	9691.17	14561.2	13302.2	10746.9	33003.8	5559.49	6936.86	9636.8	12935.4	5047.04	9207.7	16827.8	11226.8	9092.11	26834.8	5160.15	6102.14	4061.03	4042.59	9817.39	8259.04	6062.17	5620.72	43349.3	11077.9	12025.7	11225.8	67007.3	8819.92	5659.21	9085.3	20264.3	20328.1	6698.35	6260.63	10882.1	19433.8	15008
Com_3734_pos	Agmatine	C5H14N4	130.122	11.302	3.36624e+06	2.1838e+06	1.64429e+06	1.58864e+06	2.6273e+06	1.94977e+06	100883	100569	126574	105693	27174.9	27373	19101.4	19431.3	16615.5	19008.9	18475.9	19045.5	16576.9	16410	15905.9	14828.5	18999.5	18594.7	23440.5	24030.4	15404.7	15847.9	27602.9	23311.3	16250.3	19603.2	18128.8	18302.5	19936.1	20123	24056.2	23232.9	24948.4	26348.9	44492.5	50951.1	303817	256450	261493
Com_4074_pos	5-Methoxytryptamine	C11H14N2O	190.11	8.39	546770	594556	656808	624744	1.06262e+06	884938	459011	458005	1.09995e+06	1.32809e+06	498059	404943	64313.9	59073.4	76226	77624.9	93557.3	104512	86261.9	86956.2	78850.6	79372.1	65603.6	67561.9	60735	61296.5	74536.9	73260.3	71015.6	69801.4	101158	98866.1	63076.3	65335.4	77204.4	107228	100975	106788	94608.8	86591.3	78060	84534	131117	142330	142372
Com_5882_pos	(3α,4β,8α,12R)-4,15-Diacetoxy-3-hydroxy-12,13-epoxytrichothec-9-en-8-yl 3-methylbutanoate	C24H34O9	466.22	0.982	1.63909e+06	1.72916e+06	965258	998957	2.58468e+06	2.67475e+06	2.30848e+06	2.20773e+06	1.79571e+06	2.32443e+06	1.91541e+06	2.48312e+06	2.95591e+06	3.18422e+06	1.57073e+06	1.60099e+06	3.55296e+06	3.34786e+06	1.23836e+06	1.57765e+06	1.51032e+06	1.38825e+06	1.92565e+06	1.87305e+06	3.54396e+06	3.15341e+06	1.66108e+06	1.80216e+06	1.73302e+06	2.05237e+06	2.20779e+06	2.14392e+06	2.2891e+06	2.62488e+06	2.11068e+06	2.1464e+06	2.11547e+06	2.40206e+06	2.47619e+06	2.50489e+06	3.82212e+06	4.02756e+06	2.14047e+06	2.11453e+06	2.47637e+06
Com_2082_pos	Gingerdione	C17H24O4	292.167	0.926	767525	755439	1.20235e+06	1.19757e+06	758277	914791	812864	717378	737118	692163	1.19379e+06	1.28512e+06	1.27047e+06	1.08038e+06	817812	866044	1.03452e+06	847311	1.02459e+06	1.28067e+06	738340	765092	898700	1.20107e+06	1.54133e+06	1.45154e+06	1.1487e+06	596983	2.55655e+06	1.05087e+06	638495	618882	532863	1.17914e+06	1.01505e+06	1.00675e+06	1.81778e+06	1.10075e+06	1.16006e+06	1.12898e+06	2.20262e+06	2.16162e+06	273028	666363	726644
Com_4343_pos	1-Aminocyclopropanecarboxylic acid	C4H7NO2	101.047	2.675	6511.42	7361.86	4819.35	6742.2	4466.94	5006.53	5312.92	4902.43	4470.13	4647.87	5962.21	5913.16	6065.54	6353.8	6202.56	9100.33	19046.7	9262.98	5976.45	5564.73	5431.84	5015.74	5962.61	6154.83	7401.07	14311.4	12625.2	12374.3	7405.71	10310.8	7261.64	5435.56	5383.46	7055.12	6133.82	5680.13	7664.39	6842.61	8189.69	7871.72	5265.06	5297.72	5699.72	6255.44	6779.52
Com_5433_pos	[Similar to: L-Aspartic acid; ¤Mass: -0.0193 Da]		133.057	9.48	3.19783e+07	3.36712e+07	4.40074e+07	4.18787e+07	4.12445e+07	4.41002e+07	2.69999e+07	2.86968e+07	3.27387e+07	3.23959e+07	1.35888e+07	1.44276e+06	1.05631e+06	1.06444e+06	1.0007e+06	1.49546e+06	965692	971706	1.0256e+06	852849	1.41383e+06	1.1434e+06	659638	641568	3.87697e+06	4.23139e+06	2.09441e+06	2.93034e+06	3.39592e+06	3.27071e+06	2.554e+07	6.90721e+06	1.28414e+07	1.29463e+07	2.9623e+06	2.92755e+06	875164	750013	451878	284847	5.22266e+07	4.95997e+07	1.92258e+06	2.71296e+06	2.26037e+06
Com_3569_pos	Bendamustine	C16H21Cl2N3O2	357.102	10.455	6.27174e+07	6.92947e+07	1.43461e+07	1.38206e+07	8.40524e+06	8.16016e+06	6.9787e+07	7.13985e+07	7.99186e+07	7.73828e+07	2.84037e+07	3.86373e+07	1.3725e+07	9.4992e+06	1.96397e+07	2.71212e+07	1.62691e+07	1.85929e+07	2.93398e+07	2.76367e+07	3.12073e+07	3.3746e+07	2.12037e+07	1.79809e+07	1.89366e+06	1.97368e+06	9.13959e+06	1.09286e+07	3.40691e+06	3.13108e+06	5.87137e+07	5.18941e+07	6.6895e+07	6.61014e+07	4.66953e+07	4.22387e+07	3.51531e+07	3.76428e+07	1.21448e+07	1.22928e+07	3.5969e+06	3.4396e+06	2.15126e+07	2.09553e+07	2.3496e+07
Com_1757_pos	Metirosine	C10H13NO3	195.09	0.948	93547.4	90831.1	103919	96218.7	120938	120737	89354.8	85632.2	85502.4	84706.8	89519	88625.9	113127	132957	78294	82805.9	84838.2	97411.7	79626.6	101321	67365.7	61935.7	82075.4	92001.4	149311	139782	79796.4	86751.3	152496	140110	68464.5	82564.8	92313.2	90556.2	85666.9	85331	93945	121279	117039	109936	129142	134810	98250.2	104972	110697
Com_5615_pos	[Similar to: 5,7-Dihydroxy-2-(4-hydroxy-3-methoxyphenyl)-6-(3-methyl-2-buten-1-yl)-2,3-dihydro-4H-chromen-4-one; ¤Mass: 0.1242 Da]		370.017	8.032	3.63746e+06	3.82258e+06	7.38451e+06	6.43132e+06	6.12773e+06	5.01546e+06	2.58408e+06	1.97347e+06	2.99709e+06	3.02054e+06	4.60254e+06	5.00496e+06	2.48444e+06	2.54537e+06	1.28893e+06	1.16669e+06	3.41189e+06	3.10506e+06	152337	140519	532068	209138	707521	783136	4.77818e+06	5.17872e+06	513378	561274	2.15494e+06	1.91298e+06	572545	526378	940354	781991	1.28925e+06	1.31809e+06	2.28218e+06	2.27143e+06	4.55906e+06	4.42572e+06	5.60552e+06	6.07509e+06	1.4874e+06	1.69811e+06	2.10485e+06
Com_4492_pos	2-oxospirilloxanthin	C42H58O3	610.441	9.74	26352.5	28086.6	34784.5	33421.4	28856.1	28588.8	22699.1	19102.3	27723.1	28518	18472.6	32870.6	29143.6	30673.6	24039.2	23658.4	26856.4	26662.2	22835.3	22587.4	22531.1	21639.3	24662.2	25658.3	42457.3	43699.4	29632.2	28730.5	44739.9	44706	21973.2	21735.3	25686.8	25632.9	25008.6	24758.6	23985.1	26940	24740.3	27630.6	167380	104893	27777.1	29344.5	31597.7
Com_2558_pos	Fludarabine	C10H12FN5O4	285.086	10.54	14680.6	11216.8	18248.6	15301.8	13260.8	8693.77	14189.4	28995.6	11386.2	24645.8	38781.2	28260.4	8869.5	20585	5442.55	11987.1	7601.39	6685.54	5296.55	13992.5	9639.29	18300.8	15403.7	27520.5	22935.9	22928.1	7177.2	5917.23	15187.9	9712.64	9598.15	9215.98	9951.34	7394.32	10486.6	14443.3	8154.07	12227.2	26177.6	21604.8	25176.2	28822	10540.9	12074.8	17691.4
Com_4558_pos	2-Amino-6-[(3-carboxypropanoyl)amino]heptanedioic acid	C11H18N2O7	290.111	11.696	153874	119763	5581.69	5376.72	6126.85	7784.89	149092	154907	129323	159470	12582.4	7190.35	21982	19530.5	61910.4	67692.6	75563.2	41793.9	52909.3	63302.9	106851	94311.6	52232.3	29218.7	6827.97	4968.09	46624.6	61571.8	5116.63	4913.59	107218	98770.8	140109	91609.6	60092.6	66889.6	60777.8	50247.4	30461.8	37975.4	5276.03	5585.63	118048	172218	207348
Com_819_pos	Razoxane	C11H16N4O4	268.117	1.866	4024.82	4224.75	3506.61	3017	5391.56	3561.36	2812.86	2526.14	4994.83	2125.99	4401.69	2699.96	5250.32	4677.38	3996.01	4137.6	3537.32	3714.56	3523.96	3437.87	2822.15	2768.88	5203.29	3754.43	4192.39	4342.38	4390.33	2900.8	3666.85	3651.76	2946.74	2699.33	3349	3349.65	3220.49	3244.08	4961.33	5767.02	5050.46	5459.6	4156.09	4252.95	2519.08	2572.73	2515.67
Com_797_pos	Rhizocticin D	C17H33N6O7P	464.215	9.389	33814.3	36085.1	42257.7	39640.4	35712.7	36789.6	37871.6	47311.4	38801.9	38596.3	39917.8	91582.9	62086.9	78485.3	44826.3	48567.5	49185.1	48188.4	38156.5	44541.9	48204.6	47450.6	77305.5	111840	79684.1	75239.5	53429.9	53897.5	44175.8	40089.2	41521.2	46956.3	49134.1	47527.3	30987.3	30922.4	255606	417901	148927	135482	46838.5	47097.2	56833.2	57789.4	70900.9
Com_1841_pos	Maltotetraose	C24H42O21	706.212	2.892	29592.8	39258.5	36871.6	29876.1	31730.9	23659.8	27749	19165.5	15915.4	9769.36	15659	15384.4	46169.3	67089.9	16984.8	22250.1	17807.9	18927.6	12729.6	13533.5	14429.9	9758.71	20600.5	23281.4	39450.1	26625.6	17264.7	13857	22372.4	14496.8	18458.9	16689.8	13417.9	13934.4	15559.9	18563.1	26136.1	28962.5	41475	32422.1	41781.1	46191.8	22461.6	31160.7	30795.8
Com_5271_pos	[Similar to: Phenylethanolamine; ¤Mass: 18.0105 Da]		119.074	7.186	3.50636e+06	3.33097e+06	6.7836e+06	6.97093e+06	5.51287e+06	5.28691e+06	2.3661e+06	2.24597e+06	2.76414e+06	2.90821e+06	9.32238e+06	8.96707e+06	1.01955e+07	9.16065e+06	7.69756e+06	7.83472e+06	1.56576e+07	1.37137e+07	2.63174e+07	2.86635e+07	1.55969e+07	1.53357e+07	3.86645e+07	3.98618e+07	4.48875e+07	4.81652e+07	2.19106e+07	2.11668e+07	4.1402e+07	3.94285e+07	9.32834e+06	9.66974e+06	4.54046e+06	4.27454e+06	8.06583e+06	7.51623e+06	2.02952e+07	1.58455e+07	1.43435e+07	1.70976e+07	3.95422e+07	4.14244e+07	2.58903e+07	3.30572e+07	3.76877e+07
Com_2828_pos	Dethiobiotin	C10H18N2O3	214.132	13.745	18271.8	23039.2	4352.32	6780.43	4212.95	5219.22	12609.9	13478.2	12962.2	12253	5515.8	6027.65	3311.13	4407.83	3981.02	5242.95	9453.4	8673.93	3089.19	4064.84	11369.8	9108.3	3590.61	3923.89	3889.24	3654.38	3267.1	2386.7	4078.34	4310.27	13580.1	12916	6129.78	8198.26	5553.53	5669.69	5271.6	4218.32	4188.92	4914.09	5495.59	7159.45	22665.7	24810.5	26587.2
Com_2222_pos	Inosine	C10H12N4O5	268.08	2.01	67741.7	72037.5	97998.9	98244.8	90613.7	95407.7	162287	164597	202087	280675	308291	203719	921774	861118	366668	240671	676971	506210	478622	428593	307040	324650	316037	326922	692002	693816	375823	286541	439401	227374	535932	1.13957e+06	1.05732e+06	1.18538e+06	502675	505096	1.47022e+06	1.22397e+06	751643	387798	1.54387e+06	1.82144e+06	977663	1.20757e+06	1.12529e+06
Com_5081_pos	1-(β-D-ribofuranosyl)thymine	C10H14N2O6	258.085	13.672	23739.3	24330.2	5772.29	6287.71	7889.87	7259.85	19902.2	18041	94061.4	53492.6	9370.62	10322.1	31922.6	43752.6	16353.4	24518.9	11135.5	21624.9	19205.1	47801.1	31032	24117.3	8105.16	7629.3	6105.45	5742.29	65978.5	27526.9	10309.5	8220.67	158736	105800	154304	36770.6	144093	98444.7	17062.4	20545	10168.6	9991.7	23712.7	15020.6	201339	197623	230952
Com_2922_pos	Dihydroxyphenylalanine	C9H11NO4	197.068	0.09	5767.76	4152.24	4753.44	5256.77	6564.14	5562.26	3734.17	5164	5655.25	6191.66	8592.44	6107.72	6670.56	6409.65	3630.9	4411.25	4061.59	5222.87	4323.04	5221.22	5698.17	5193.89	6702.66	6138.81	10083.7	7931.57	5299.83	5242.36	8184.56	5197.32	3325.57	6074.74	7553.74	6901.68	4916.09	6496.69	7771.85	6630.19	3010.62	5782.06	7079.95	5620.77	1667.91	3372.69	4117.24
Com_1719_pos	Miglustat	C10H21NO4	219.147	13.679	5105.1	5062.83	5255.94	5708.48	5658.64	4503.54	4748.82	5887.93	4877.09	4987.47	9909.68	6000.14	10125	36188.8	17136.6	10139.1	19047.3	25082.5	20878.8	25221.2	12827.7	19997.6	13622.3	16836.9	10078.6	8561.99	5890.21	7134.26	7938.97	7157.17	9018.53	16438.8	5674.08	10577.2	10714.5	30314.9	56084.3	30509.7	13094.3	31233.3	9912.61	14263.6	11208.4	12079.1	12436.6
Com_5548_pos	[Similar to: Bromocriptine; ¤Mass: 228.3136 Da]		424.908	7.465	1.52023e+06	1.63488e+06	685634	853720	1.89106e+06	2.31374e+06	835998	1.00744e+06	586840	643244	574886	488134	851659	910358	811460	743456	691707	622450	746536	899944	1.01144e+06	680005	840003	847827	154873	696401	283143	221072	394284	406325	723156	747351	1.2434e+06	1.22267e+06	621662	583113	373336	366221	675132	540394	585954	704658	311748	315119	379584
Com_5827_pos	(Carbamoylamino)(4-hydroxyphenyl)acetic acid	C9H10N2O4	210.064	13.022	4046.77	3908.16	1412.45	2374.05	1248.61	1552.63	6746.44	7182.56	6015.07	7306.71	2808	1869.03	1611.33	1547.32	3271.07	3867.74	2650.48	2940.4	2368.81	3650.66	4857.91	2874.65	2191.51	1535.36	2425.26	818.951	51705.5	6341.73	1159.52	882.066	18178.2	21103	6697.02	4201.28	2991.9	3272.1	3890.84	3623.33	1455.47	1150.85	1196.76	1184.35	34375.5	32952.3	39404.9
Com_1211_pos	Naltrexone	C20H23NO4	341.162	2.025	7.51085e+06	5.00619e+06	4.14381e+06	4.07239e+06	4.99786e+06	5.02787e+06	3.28666e+06	3.5921e+06	3.2731e+06	2.87394e+06	1.70983e+06	1.58386e+06	1.31343e+06	1.29159e+06	736491	695579	309525	495381	120762	95800	708002	772270	57585.2	86451	428589	373064	482033	413642	1.30539e+07	1.79671e+07	527180	397004	1.43085e+06	1.40147e+06	913550	901950	224827	393472	108477	139830	8.52672e+06	943066	1.67785e+06	1.9896e+06	1.84969e+06
Com_2885_pos	Dinoseb	C10H12N2O5	240.074	12.387	13436.4	17036.5	12593.5	12193.1	11032.4	11930.5	23288.9	20507.7	19779.9	22443.2	16044.6	10146.1	5296.56	12575.5	9949.11	29987.6	6950.15	11436.9	12356.7	17225.1	17148.8	15098.6	8649.94	7237.78	5734.36	5518.12	12745.6	21635.8	5737.98	5394.88	40243.5	13127.4	13275.6	18866.6	18437.9	11960.1	8239.73	10927.2	17448.4	5765.56	8553.71	8898.27	53703.9	57655.6	65457.4
Com_3085_pos	Desaspidin	C24H30O8	446.193	1.018	24739.5	18017.1	18764.4	16395.3	42536.6	49021.2	33441.1	27749.2	30180.6	38800.9	56028.8	44928.6	57323.3	56968.6	14891.2	16497	37673.7	42868.3	20229.3	23962.2	18129.3	16558.8	28295.4	32974.2	53805.4	58800.1	34039.1	33330.1	48757.8	45245.6	33221.1	37620.8	24313.6	41368.4	38730.5	38249.7	46443.8	57516.2	45198.7	51363.8	68946.9	55147.2	36769.1	42161.1	17401.6
Com_1699_pos	Miglustat	C10H21NO4	219.147	11.338	8095.86	7532.47	11841	11236.8	9001.28	10828	6366.24	6118.37	6708.91	6992.92	10843.9	11484.5	8898.98	7233.24	18103.5	8362.27	14665.6	14468.1	25965.2	42700.1	19768.7	15957.2	19435.3	22893.9	8629.07	11294.7	7294.67	7523.09	10930	10310.9	6656.8	12048.2	9459.07	9658.1	14467.3	63227.7	19204	22319.4	26557.8	52491.7	9903.21	12150.4	22792.5	23229.6	34404.2
Com_4015_pos	β-Neuraminic acid	C9H17NO8	267.095	10.898	90486.5	112239	119987	127010	132868	121663	226870	256458	293512	570296	346713	252902	725196	612741	853746	164919	773104	800276	678580	716550	658979	1.10796e+06	513016	782803	693840	776724	613690	382108	863492	1.0093e+06	485568	658493	504498	455167	357897	316350	305267	351086	380243	424238	296545	343063	780397	639795	671291
Com_4347_pos	1-Aminocyclopropanecarboxylic acid	C4H7NO2	101.048	5.134	1978.71	2214.37	2901.26	2557.1	2105.95	1883.66	2873.78	1734.38	2130.31	1767.11	2827.95	3145.61	2339.74	1888.46	3207.83	3942.49	4032.37	3513.48	2638.24	3351.22	3596.39	5102.28	4265.03	5304.41	2386.09	2361.73	1887.82	1853.53	2482.23	2194.97	1961.11	2883.02	3584.88	2620.03	1938.77	3432.07	2056.95	2442.67	2563.26	2541.43	2317.24	2460.52	5954.52	8467.61	5622.88
Com_1380_pos	N-acetyl-β-D-glucosaminylamine	C8H16N2O5	220.106	13.976	3476.97	4114.22	6266.71	6657.19	5090.67	6033.6	3889.21	4481.6	5421.5	4377.96	5558.24	6803.88	4842.15	5188.77	3714.83	4478.58	4252.7	4972.28	3279.7	3655.63	3481.05	3620.79	5938.16	4801.32	8066.98	9723.21	2797.17	3732.37	8902.82	10779.6	4184.14	2979.83	4896.07	3791.42	3998.77	3703.31	4895.89	7729.94	8604.04	9199.81	12823	15623.2	6083.81	6649.18	4862.6
Com_5834_pos	(6Z,9Z,12Z,15Z,25R)-31-Amino-28-hydroxy-28-oxido-22-oxo-23,27,29-trioxa-28lambda~5~-phosphahentriaconta-6,9,12,15-tetraen-25-yl (15Z)-15-tetracosenoate	C51H92NO8P	877.657	7.896	555643	204666	520015	302509	868915	920634	426051	441325	187529	388534	293081	477266	804030	936447	331575	580385	310445	323745	306875	320315	430324	399812	380340	447840	847096	892036	460274	439216	46767.5	43166.4	343273	308261	55088.6	38115.9	510803	25261.9	336009	384823	242484	151613	633879	630179	234864	225191	128652
Com_5832_pos	(9R)-1-[(2R,3S,4R,5R)-5-(6-Amino-9H-purin-9-yl)-4-hydroxy-3-(phosphonooxy)tetrahydro-2-furanyl]-3,5,9-trihydroxy-8,8-dimethyl-10,14,19,20-tetraoxo-2,4,6-trioxa-18-thia-11,15-diaza-3,5-diphosphatricosan-23-oic acid 3,5-dioxide	C26H40N7O20P3S	895.123	5.095	1697.44	1721.33	2577.19	2579.79	1791.46	1846.39	1513.53	1401.02	1608.72	1610.3	2152.53	2204.44	1843.47	1785.91	1971.48	2061.27	2136	2263.65	2711.53	2905.27	2824.58	2505.4	2155.28	2288.94	13155.1	9376.95	8456.27	2581.66	7992.68	3900.53	2055.68	2131.56	1987.97	1921.02	2367.1	2162.55	2069.13	2916.91	3278.02	4578.76	4138.37	3202.69	5205.89	5411.46	6152.01
Com_3730_pos	Alanylleucine	C9H18N2O3	202.131	15.161	3569.62	2061.18	3058.03	3672.55	2991.72	4169.74	1866.69	2145.83	3659.37	2700.23	2818.53	3179.95	6478.98	6652.21	6694.19	7815.51	9789.67	12164.9	7591.7	7166.16	8582.35	8603.42	7038.2	5979.44	2881.77	2793.69	2136.34	3146.82	4693.74	5847.92	6272.6	6901.41	5669.9	4606.58	4113.48	4267.88	2242.25	2469.01	3551.86	2705.11	2479.37	3334.16	6162.99	5146.16	8138.88
Com_2039_pos	Levulinic acid	C5H8O3	116.047	8.961	9716.59	10111.1	9004.13	9330.18	7347.69	7890.74	8911.11	9591.45	10918.9	12867.4	13824.1	11013.6	8401.38	11157.3	8728.35	10707.1	17443.8	13063.5	14898.3	17656.5	8827.1	7752.64	18764.8	13392.6	14199.6	12269.4	17311.6	9872.63	14058	14040	14985.6	12780.6	9838.99	11258.9	9644.79	12107.4	12823.6	12555.9	18819.2	14234.9	9884.15	13662	17589.3	14620.4	14628.7
Com_6056_pos	(+)-Castanospermine	C8H15NO4	189.1	7.376	9722.45	12907.6	14834.8	14628.2	14038	11152.9	10730.4	10449.5	12241.2	12961.4	13210.2	15096.8	8212.09	12408.7	6795.17	8311.2	11113.9	13091.3	24111.2	17295.4	10278.8	12796.8	18197.3	17171.3	14421.4	12086.6	9095.46	7823.9	9677.03	9297.24	10958.4	15626.6	12893.9	9366.06	11599.1	10273.6	18936.5	18292.7	18507.2	21006.9	17813.2	15542.1	25181.9	28646.2	29287.7
Com_2050_pos	Leucine	C6H13NO2	131.095	4.037	453076	8.0223e+06	8.87622e+06	1.67789e+07	8.30006e+06	7.2181e+06	1.49136e+07	1.94871e+07	1.36494e+07	1.07088e+07	1.59858e+07	1.42014e+07	2.08636e+07	1.32693e+07	1.41101e+07	1.68561e+07	7.267e+07	2.37226e+08	9.21011e+06	3.89875e+06	413605	423751	6.17635e+07	6.78178e+07	1.27034e+07	1.25905e+07	4.24294e+06	4.3689e+06	4.73397e+06	4.68043e+06	6.01365e+07	6.14795e+07	7.75921e+06	8.52017e+06	1.01611e+07	1.05296e+07	6.66545e+06	5.40924e+06	6.66187e+06	5.54485e+06	1.30322e+07	1.34831e+07	5.39481e+06	5.00192e+06	5.44052e+06
Com_817_pos	Reticuline	C19H23NO4	329.163	1.23	69277.3	112179	20777	22191.5	43525.9	41776.6	29380.3	27466.3	10019	9965.91	6994.07	7261.24	45062	46483.2	271724	272777	10774.2	10182	13811.1	10635.1	131013	132745	5879.75	6028.84	7888.3	6991.53	10397.5	5223.42	9616.15	9098.25	8419.36	17211	31515.2	27506.7	5942.53	13199.8	5703.83	6515.67	6340.44	6734.37	7223.42	7540.97	6025.46	6207.61	6627.95
Com_835_pos	Pyridoxamine	C8H12N2O2	168.089	12.6	10364.9	10086.1	9979.34	9859.88	12206.6	12537.9	9283.05	13235.1	19486.2	12960.3	9304.41	9161.04	5729.38	6504.5	5376.87	8531.55	7898.26	9236.54	8753.38	7818.8	10854.3	10341.1	8048.09	9227.25	8350.25	16155.2	5422.38	6264.84	8612.9	17831.5	8017.75	12727.5	6975.23	11837.3	7151.36	6543.13	7460.49	6378.13	5935.03	10266.2	11143.7	14556.1	10391.8	11652.3	9991.59
Com_1230_pos	N-AcetylMuramic acid	C11H19NO8	293.111	12.476	503418	404604	768290	804708	458741	302140	205884	165498	429197	289443	600946	494384	306519	392830	334241	271149	400628	618843	150121	194928	289125	269842	71146	227075	677213	695011	410667	413786	874343	525984	397578	412712	407370	453318	446918	373307	78255.1	171794	61551.5	50886.2	106972	163497	67924	50706.6	68867.7
Com_3098_pos	Deoxyuridine	C9H12N2O5	228.074	12.184	28827.6	33703.6	12381.7	11910.2	14501.6	11768.2	28837.1	31334.5	46251.5	110190	16788.9	13435.8	9471.75	8388.05	21942.4	27987	16292.8	13594.9	21718	33255	38281	25464.2	16588.1	11935.5	6487.55	9623.86	43455.7	72259.2	13903.4	10018.8	61533.4	37746.3	32808.6	64632.6	36676.8	30922.8	20785.9	142283	9111	10237.3	17072.1	8069.9	164611	160940	159644
Com_137_pos	Tyramine	C8H11NO	137.084	4.492	16334.3	14572.7	6004.56	7414.8	9421.01	12812.1	10922.8	9807.16	8438.47	6451.26	13323.7	5907.76	10470.3	10681.2	20164.9	87527.1	18870.2	20371.1	27889.8	26684	54658.9	40978.5	22589	34406	20462	14774.9	7474.32	7042.97	10724.4	11660.9	16490.2	16275.4	19471.9	22170.2	21253.4	22000.5	12139.8	7629.55	14780.6	14380.8	9556.2	14132.6	305301	273734	348176
Com_3421_pos	Benzoquinone	C6H4O2	108.021	9.841	17474	20013.9	12522	14952.5	10123.9	13307.2	21481	12296.5	29888.6	26392.4	25324.6	20700.4	14746.2	19114.5	16858.9	13374.3	15199.7	17712.8	14355.6	12915.6	16103.4	24051.6	16236	18782.9	18491.8	18492.1	26528.3	21166.7	23623.2	18747	14629.4	13351.3	19723.9	16866.4	13707.6	12302.7	14947.9	14340.9	15116.1	11957.5	14461.6	21023.4	12187.3	13717	24299.9
Com_3834_pos	S-2-Propenyl propanethioate	C6H10OS	130.045	13.831	1310.57	728.57	797.339	739.722	683.937	670.459	705.774	672.595	910.935	3718.13	820	857.289	643.539	732.083	558.352	1235.08	686.333	918.44	1081.52	1177.49	644.16	830.644	670.759	683.212	860.338	899.114	607.489	599.648	1223.32	1041.31	3248.21	638.899	721.163	2679.14	706.536	639.815	764.501	1141.49	1901.53	1106.65	1084.06	1063.23	1292.8	933.427	1372.53
Com_1763_pos	Methyprylon	C10H17NO2	183.126	0.987	45621	49500.8	66174.6	56088.4	69462.6	70754.2	50456.4	52997	49359.8	50664.5	52359.4	54021.7	67206.1	62971	37988.7	42438.7	67507.3	75668.9	204357	145012	48076	37776.6	97089	99245.6	97020.5	85094.7	151018	118601	113986	96331.6	92854.7	70057.9	79886.7	117276	138192	135634	63801.4	94962.9	72231.6	65062.3	69253.9	70865.7	69695.5	71016.8	77027.3
Com_5079_pos	1-(Octadecyloxy)-3-(pentadecanoyloxy)-2-propanyl (5Z,8Z,11Z,14Z)-5,8,11,14-icosatetraenoate	C56H102O5	854.775	7.93	14321	15721.1	26853.3	27795.6	14363.1	19739.6	12541.3	9564.53	38568.7	8740.96	3913.09	6405.24	6464.47	3800.64	1445.03	1619.32	1531.86	1457.92	1577.27	1526.55	1504.6	1493.09	1965.87	2127.14	5810.23	9322.25	1533.23	4123.74	2223.56	2149.96	3191.79	2871.16	1341.71	1337.43	1205.71	1274.59	1596.54	1681.02	1643.55	1663.88	3201.44	2176.09	1566.38	1506.99	1655.09
Com_5032_pos	1,5-Anhydro-1-{3-[4-(5,7-dihydroxy-4-oxo-3,4-dihydro-2H-chromen-2-yl)phenoxy]-2,4,6-trihydroxy-5-[(2E)-3-(4-hydroxyphenyl)-2-propenoyl]phenyl}hexitol	C36H32O15	704.175	6.768	10668.8	11192.7	15268.9	14648.6	13179.3	13688.3	11141	10829.7	10031.8	9975.49	13167.6	13721.2	18293	17561.1	14607.6	10728	12999.4	12568.8	12991.1	13274.8	9354.07	12044.2	21072.9	12474.4	16577.3	16698.1	11668.7	11452.3	15258.4	15071.2	8768.81	9007.01	12661.6	12535.3	10235.6	10426	15725.3	15427.3	34880.4	17069.4	24149	19356.7	216333	161290	121170
Com_1559_pos	Monobenzone	C13H12O2	200.083	0.891	396208	365431	190963	195118	717154	658010	365287	366948	415109	391694	215646	182867	190078	244022	119436	211963	227032	288690	132864	129588	120784	106743	135118	124181	265992	254734	245294	226185	583906	665306	377733	366912	837645	678641	328455	354122	146701	149543	159330	143987	263356	207186	282013	289974	255959
Com_5420_pos	[Similar to: Melezitose; ¤Mass: 70.9755 Da]		433.194	1.578	4.0641e+06	3.48336e+06	5.51872e+06	5.24781e+06	4.90729e+06	4.86695e+06	1.91169e+06	1.9132e+06	2.0509e+06	2.0647e+06	4.74506e+06	5.03237e+06	8.07824e+06	8.26602e+06	4.07991e+06	4.98215e+06	5.19817e+06	4.72736e+06	1.84209e+07	1.8359e+07	3.76458e+06	3.84199e+06	2.07515e+07	2.09491e+07	6.60942e+06	7.29445e+06	3.83922e+06	3.59454e+06	5.20037e+06	5.08118e+06	2.3162e+06	2.16338e+06	6.23469e+06	6.30182e+06	5.65032e+06	5.25812e+06	1.63041e+07	1.56007e+07	1.17617e+07	1.24856e+07	1.89338e+07	1.97425e+07	1.04725e+07	9.73889e+06	1.0538e+07
Com_186_pos	Tocainide	C11H16N2O	192.125	3.647	12921.7	9989.12	8825.53	8429.97	7693.37	8216.28	10805.2	10630.8	11020.7	10865.9	49658.6	63812.6	55238.1	41618.5	91468.4	127433	244825	242311	132715	124286	51493	58640.9	69391.1	61729.7	12314.4	11213.9	18741.7	29337.7	13223.2	12313.5	124522	121354	66159	80257	117412	127281	137962	472559	154067	157510	10071.5	9894.81	19481.1	20227.3	20421.4
Com_2935_pos	Dihydrouridine	C9H14N2O6	246.085	13.888	3830.77	2459.28	2788.39	2624.8	2467.69	2451.27	2330.99	11105.8	4163.54	6876.8	2701.65	3865.63	2280.01	2536.22	5085.18	4401.22	3474.85	3853.91	3964.47	6640.06	2470.72	3780.6	3023.37	2493.6	3215.95	3026.19	7412.62	6554.6	4477.46	3997.1	5488.11	4676.21	3321.73	5690.65	2413.29	2841.39	2672.84	2982.13	3574.53	3570.64	3706.09	3661.57	14190.5	11214.7	15014.7
Com_3430_pos	Benzimidazole	C7H6N2	118.053	8.682	2823.99	3553.48	2770.01	2739.97	5918.93	4381.89	4647.83	2925.1	5734.99	4271.14	9996.47	11679.2	10045.7	8509.15	7635.14	7019.14	11932	9564.37	12209.2	10318.8	8371.76	8288.29	12021	11168.9	10551.1	9898.32	7617.65	13466.5	10466	11193	8607.62	7548.01	6861.48	6677.6	5728.83	7087.1	16154.5	17241.4	13191.5	38319.6	12173	13627.4	4432.59	5711.54	5146.24
Com_608_pos	Suberylglycine	C10H17NO5	231.11	5.377	43616.8	26431.9	5299.17	6148.56	4568.68	3235.18	24800.5	23613.8	33578.7	35135.2	30695.9	32285.4	22166.8	18504.1	42574	39457.4	175018	1.37199e+07	372423	354090	69615.6	67425.6	357581	337593	2922.71	3435.49	39384.8	47288	4089.48	4647.24	148118	142506	35546.2	36202.9	45372.9	45892.8	44026.3	46506.2	33988	30421.4	3305.77	3092.45	50108.3	40654.2	48936.2
Com_161_pos	Trigonelline	C7H7NO2	137.047	9.286	137103	129977	126338	121855	100730	95341.9	126351	126556	180917	144191	219683	172267	161423	148093	166617	178765	157401	210853	179231	174152	153465	160533	152566	148294	159554	149388	190787	169379	185393	195284	153245	174100	146027	154885	137740	142714	193984	188210	152800	172742	143075	146194	1.18081e+07	9.9386e+06	1.00704e+07
Com_1688_pos	Miglustat	C10H21NO4	219.147	18.508	1856.96	1722.51	3179.79	2758.7	2277.06	2114.77	1943.6	1779.34	2419.81	2376.04	2149.61	2125.67	1755.07	4969.74	1749.12	11627.3	3475.41	9646.23	2557.67	2768.31	2543.45	3891.03	4398.97	6309.01	2631.64	2180.58	4476	1814.54	2592.13	2776.4	4170.66	1870.3	2422.31	1728.92	2749.11	2133.2	3383.55	3679.76	4747.98	3186.99	1956.65	2417.77	2926.07	1879.45	3229.02
Com_1266_pos	N-Acetylimidoquinone	C8H7NO2	149.047	2.214	3.04567e+06	3.02282e+06	1.08285e+07	1.64679e+07	7.37609e+06	7.99309e+06	6.52086e+06	2.83543e+06	1.58851e+06	6.75057e+06	1.00085e+07	7.21276e+06	3.76101e+06	3.88547e+06	3.59892e+06	3.66698e+06	2.44875e+06	2.81363e+06	935193	912550	928622	1.07168e+06	974846	1.08681e+06	1.04183e+07	9.45269e+06	3.64651e+06	3.29218e+06	1.32768e+07	1.35341e+06	2.70428e+06	2.68007e+06	4.59074e+06	7.67985e+06	4.10118e+06	3.55738e+06	2.74185e+06	2.42562e+06	4.37256e+06	4.46273e+06	3.97859e+06	2.22692e+06	2.46196e+06	2.84676e+06	2.99449e+06
Com_5700_pos	[Similar to: 2-{2-[(4-Allyl-5-phenyl-4H-1,2,4-triazol-3-yl)sulfanyl]acetyl}-N-phenyl-1-hydrazinecarbothioamide; ¤Mass: 17.8829 Da]		406.231	1.899	419465	1.08712e+06	4.09676e+06	3.43011e+06	317806	261886	186903	219428	380573	342785	1.85281e+06	1.04478e+06	2.05326e+06	2.44094e+06	1.4462e+06	1.47252e+06	1.69269e+06	3.36852e+06	1.77664e+06	1.32879e+06	1.61559e+06	1.34781e+06	1.43977e+06	2.39446e+06	233066	268990	186690	218222	233266	312833	2.08639e+06	2.17271e+06	1.00559e+06	1.06614e+06	1.12324e+06	1.17023e+06	3.76011e+06	3.10276e+06	2.7414e+06	2.77786e+06	3.50884e+06	3.82578e+06	137406	125336	138978
Com_295_pos	Tiglylglycine	C7H11NO3	157.074	10.288	208018	207481	238807	210666	234714	191116	149260	171480	178885	209898	266110	204436	452361	386529	6.78842e+06	7.51458e+06	1.7454e+07	1.85183e+07	1.00429e+07	2.75874e+06	1.00921e+07	9.61075e+06	2.14556e+07	2.05517e+07	514753	464899	333054	367914	553104	524534	504534	9.52669e+06	1.12278e+07	385999	2.94673e+06	2.07715e+06	15216617	1.55786e+07	1.75364e+07	1.91819e+07	4.39943e+07	4.70409e+07	198203	177141	219778
Com_805_pos	Pyridoxine phosphate	C8H12NO6P	249.04	12.419	16563.9	16058.7	14809.7	15048.2	13596.3	14027.3	11929.6	10928.9	9265.83	9190.25	11130.9	12613	17364.9	7090.5	10743.8	6440.98	8776.56	24651.7	16705.7	9041.38	7846.42	7801.56	9470.31	8709.53	14827.8	13263.4	9053.43	35139.7	21856.4	12914	8164.41	8406.65	22242.8	17510.7	16050.9	8981.26	8664.99	16240.9	11014.4	12623.9	11436.3	13440.1	8174.93	9312.08	8997.91
Com_2094_pos	L-(-)-Threonine	C4H9NO3	119.058	12.819	8611.69	8390.26	11315.4	8917.62	12081.3	7527.18	14193.6	7246.8	10190.8	6506.03	8345.01	12303.8	7594.37	7107.78	4438.61	4830.85	9066.95	8726.69	33815.9	17018.3	8099.27	5582.92	13724.9	14746.2	19250.4	24775.6	4728.53	9446.47	6099.87	6013.67	6006.9	6635.2	11837.3	5226.28	5308.93	6670.4	5178.14	7185.59	5339.83	7287.33	13046.5	12372.5	8173.18	9324.84	12159.8
Com_2926_pos	Dihydroxyphenylalanine	C9H11NO4	197.069	3.428	25502.4	27070.3	16776.1	13743	6637.1	6341.83	28156.4	26030.4	35127.7	38746.6	22284.2	26294.1	11469.4	12352.2	8439.59	14251.6	13119.9	10447.1	6977	6912.23	6495.45	6260.76	6946.62	9774.39	20779.4	18997.5	26418	26515.6	9279.36	10722.2	11910	9530.75	13407.2	9296.47	9010.02	9881.14	19692.2	23922.5	33153.7	22892.9	18413.2	21817.9	5155.11	5313.4	7701.85
Com_1534_pos	Mycophenolate mofetil	C23H31NO7	433.209	0.89	431855	473150	1.0038e+06	1.09697e+06	473092	466014	589087	582530	718435	892413	890327	717641	388359	386858	484423	536453	660364	718156	278187	263734	375839	456084	317300	278644	182437	162774	246352	156497	166409	377348	385691	406228	446854	367212	638258	453766	509775	559043	828117	662975	196993	211380	377518	383107	440970
Com_935_pos	Phenylglyoxylic acid	C8H6O3	150.031	1.648	11194.4	11921.4	14405.2	12440.1	20322.6	17490.4	13631.7	18129.1	15561.9	16928.2	20990	26094.2	21730.7	23394.4	14714.6	22354.5	16940.5	17229.2	16900.9	17650.2	17865.6	12808.1	15825.2	18305.3	23417.3	32616	19766.3	21060	40537.6	32766.3	13506.5	18055.3	24366.9	24572.6	17597.2	16583.4	30974.5	19280.3	19730.1	23719.9	27947.6	28747.3	15123.9	14428.8	10352.1
Com_451_pos	Thionazin	C8H13N2O3PS	248.038	15.69	1142.95	1197.47	2487.83	1310.94	1349.28	1432.06	1858.37	1093.88	1157.16	1230.89	3530.45	4870.81	1737.79	2749.16	1478.1	1266.29	1604.95	4092.72	1309.96	980.776	1312.85	1811.23	2827.21	2138.65	9546.35	3367.31	1081.36	1476.14	1725.09	2313.84	1847.64	1237.03	1562.1	1680.1	1195.62	1842.97	3992.04	2313.98	3665.67	4673.8	4054.69	5066.57	1697.33	2080.92	2859.21
Com_4083_pos	5-Indolol	C8H7NO	133.053	2.435	150939	272991	42519.7	35390.8	81797.8	83957.7	569246	660201	611307	578853	70255.2	65153.3	66394.3	60658.6	68639.8	59767.4	71786.9	66171.9	59106.4	58843.4	50268.6	50262.4	66534.5	69988.6	66435.6	67986.4	591770	644938	143308	151063	56797.9	54675.8	61838.1	62171.7	65682.6	65101.9	55536.4	58202.3	69185.4	63488.3	44985.9	44865.2	60980.6	65077.2	70606.3
Com_4730_pos	2-(6'-methylthio)hexylmalic acid	C11H20O5S	264.104	11.441	1.49768e+06	1.45223e+06	1.89228e+06	2.24715e+06	2.93282e+06	1.42413e+06	3.79372e+06	3.99176e+06	3.00926e+06	2.73525e+06	1.01118e+06	1.09263e+06	167968	190032	114561	132476	148294	156212	428143	362485	331001	375822	330307	256543	192504	243028	236973	249637	263170	251344	1.55027e+06	1.14734e+06	830265	752228	459072	517962	394069	323449	276624	303299	467728	564210	458985	477671	474045
Com_4782_pos	1-Isothiocyanato-8-methylsulfanyl-octane	C10H19NS2	217.095	10.764	16572.1	17631.8	27788.2	31010.5	25168.6	27898.6	22822.7	22009.9	15612.3	25265.2	14949.4	16893.5	14580.4	11509.7	15638.7	17408.7	21677.7	15839.2	12039.7	17133.2	13942.5	17193.5	23382.2	15579.7	19252.8	16575.5	19069.3	22853.5	17688.3	17861.1	17779.7	19054.7	14322.3	21318.9	16351.2	18301.7	25754	24876.4	17947.1	22771.3	19844.3	21499.9	20506.1	22145.5	32439.8
Com_3770_pos	Acetophenone	C8H8O	120.058	1.891	1015879918	4.09997e+08	1.18112e+08	1.159e+08	3.8647e+08	3.92914e+08	1.70763e+08	1.24302e+08	7.40444e+07	7.18838e+07	9.21357e+07	6.62432e+07	3.10418e+08	2.75178e+08	1.97887e+08	2.63464e+08	127947666	122574363	4.15681e+07	4.20544e+07	9.43045e+07	9.81086e+07	5.60398e+07	5.14673e+07	3.78871e+08	3.73578e+08	1.22576e+08	1.17169e+08	2.9913e+08	277729306	8.57401e+07	8.61563e+07	1.18361e+08	1.15693e+08	9.11152e+07	9.85071e+07	9.69311e+07	1.58412e+08	3.97561e+08	2.98419e+08	3.9343e+08	1.93116e+08	4.37053e+06	5.9599e+06	5.95166e+06
Com_1789_pos	Methaniazide	C7H9N3O4S	231.031	13.612	3469.35	3619.74	4311.45	3502.05	4289.4	3354.9	3526.04	3785.29	5787.3	4838.78	9655.59	12682.2	15749.6	9890.7	6689.22	26120.2	6694.61	6918.92	5522.32	6397.51	5456.64	4593.26	7584.56	4795.73	14549.7	14681.4	3669.36	4184.98	5924.49	9080.49	5214.69	5438.31	7734.53	5932.16	40138	6663.29	10448.7	18296.4	8877.46	12586.1	7100.16	26291.8	3968.43	4551.86	4734.05
Com_5065_pos	1,2,3,4-tetrahydro-β-carboline-3-carboxylic acid	C12H12N2O2	216.09	4.426	5228.94	7295.33	6528.85	5955.39	4694.08	4974.87	5613.77	5617.65	6981.15	6328.46	8728.15	7729.12	7995.51	6176.59	6609.08	7605.68	8145.13	10463.7	11018.5	11641.4	16193.5	16909.7	9167.5	14522.1	23671.2	14723.6	5777.58	5490.43	11133.8	9947.82	7440.01	10185	5779.75	6777.29	6932.31	6101.91	8425.4	7684.15	14726.3	7548.93	11634.3	15098.7	16842.3	17966.7	19028.9
Com_3920_pos	8-(Methylsulfinyl)octyl isothiocyanate	C10H19NOS2	233.09	13.717	3300.66	2706.68	2835.54	2850.69	2544.91	2533.41	2618.32	3067.66	3933.01	3162.77	5154.71	5336.13	2737.82	14885.7	5208.04	3414.92	7567.33	4083.53	12884.3	5919.58	3276.4	3212.74	4734.8	3532.71	3166.3	3156.1	9324	5441.81	4322.6	4129.2	7296.61	7799.77	5223.22	4307.19	3659.68	4602.69	13905.3	7473.25	19555.4	7381.6	4076.82	10434	4406.7	5136.14	5392.27
Com_3223_pos	Clobenpropit	C14H17ClN4S	308.085	13.552	4078.94	3110.14	8289.76	8691.72	8784.17	5282.86	7456.18	3874.55	14201.4	7051.87	10478.7	11713.3	11999.6	11377.3	48442.6	7825.62	11246.6	10565.9	8654.3	9653.26	8270.17	4197.03	12101.6	12289.9	19485.8	16536.4	27964	8765.7	8409.31	8607.82	15010.7	4667.91	7458.86	8026.06	7336.84	7461.98	11410.4	12071.9	43918.7	16600.4	15031.5	35535.3	3078.42	3729.88	3625.15
Com_5791_pos	[Similar to: (1Z)-4-Isopropyl-1-(2-methylpropylidene)-2H-pyrazino[2,1-b]quinazoline-3,6(1H,4H)-dione; ¤Mass: 71.0592 Da]		240.104	11.289	7054.78	6256.95	39788.7	17545.2	7452.64	23643.3	4784.14	4573.12	5844.91	4815.21	6767.28	7470.57	5128.78	5290.58	4345.23	4836.74	5158.7	5317.75	4517.75	4546.47	4155.84	4096.5	14552.8	5134.28	6544.9	6463.7	4188.88	4198.78	6504.29	6456.27	4129.68	4188.91	4816.49	4904.11	5037.88	5254.6	5776.01	6431.7	6844.18	7910.83	10265.3	8378.14	9114.48	9993.67	10653.8
Com_985_pos	Paracetamol	C8H9NO2	151.063	3.325	27984	23685.8	43688.4	42347.7	27042.8	33522.6	13238.2	13239.2	14946.7	16394.8	14719.7	15410.6	13777.2	7318.84	10693	17693.2	11784.7	11403	5087.06	5293.22	4041.38	4013.02	5314.76	5398.98	26591.9	23633.3	25379	13862.6	43197.3	41163.3	7663.07	6805.05	9779.66	13023.1	9986.26	10077.5	18096.3	18353.9	13341.7	21793.5	5314.58	8798.95	3979.23	2794.36	4606.03
Com_4429_pos	3,4-Dihydroxyglutamic acid	C5H9NO6	179.042	11.081	25623.9	21804.9	29260.3	29916.1	22454.3	25147.6	21586.1	19581.6	18706.6	19947.5	18116.7	19752.2	14208.6	12714.1	14647.9	10966.6	12616.3	12576.6	12034.4	7049.3	12443.3	12275.2	12461.7	11866.7	12622	13002.2	9693.96	10780.1	17362.4	16854.4	14474.8	18293.5	14512.9	16379	20632.9	14378.6	14785.2	14902.1	17313	15180.5	16210.4	12797.8	38420.9	35362.4	31636.3
Com_606_pos	Suberylglycine	C10H17NO5	231.11	1.497	12147.4	12647.3	18037.7	18598.3	13443.7	14130.5	9343.84	9741.42	13528	15095.3	12911	10219.6	12874	10631.6	8694.63	8929.38	8938.13	9438.48	6871.38	7823.97	6491.63	7388.75	8146.51	6913.99	12685.3	12711.6	9738.81	9377.96	15084.5	14222.2	7833.57	8868.55	12874.8	9541.05	10389.1	9785.38	9430.76	10287.7	10793.4	10614.9	9960.81	10562.8	13749.8	10614.5	14956.9
Com_1557_pos	4-Hydroxy-5-methylfuran-3(2H)-one	C5H6O3	114.032	2.789	34774.9	21778.6	18057.1	25223.5	20631.1	25814.8	23385.5	19723.6	23298.4	19351.9	26014.4	45571.7	23191.7	19613.6	21699.7	23610.2	26611	23034.5	21689.7	28514.3	23474.8	22117.9	25480.1	18094.6	26504.7	23895.7	28327	38296	36351	22785	18602.3	16427.6	16422.5	25544.3	29569.3	28979.9	33228.4	37052	29319.5	22230.4	20546.7	21648.9	30232.2	17124.5	18877.2
Com_4240_pos	4-Amino-3-[(1-carboxyvinyl)oxy]-1,5-cyclohexadiene-1-carboxylic acid	C10H11NO5	225.063	2.476	8660.07	14545.7	14257.9	17421.4	8867.19	5979.59	8726.78	8034.12	9418.5	9969.62	18736.4	16796	11057.8	12372.2	12249.2	11020.3	13194.2	13792.2	12265.4	11754.3	13473.9	10016.3	17939.1	23847.2	12790.1	13245	9305.25	10947.6	13627.1	12997.4	10552.5	10626.9	13206.6	12787.5	13775.4	13699.7	24897.2	16944.2	18306.1	14092.5	99140.9	95558.1	13190.2	11941.9	14174.1
Com_5387_pos	[Similar to: N1-(1,3,5-Trimethyl-1H-pyrazol-4-yl)-2-cyano-3-(dimethylamino)acrylamide; ¤Mass: 125.1101 Da]		122.033	15.622	14118.4	15556.4	56535.6	49292.6	35718.9	35103.7	17279.6	18099.3	28247.2	26868.7	88847.8	74293.9	34434.6	34087.2	18558.1	17533.8	29536.9	31684.2	19387.1	23485.1	40529.1	12317.9	39441.1	150075	39803	37402.3	26070.3	26575.8	24129.4	24736	14818.4	15338.2	22083.4	16220.9	21193.4	18373.2	61535.4	58638.4	74539	78593.2	73729.7	102087	13740.9	14614.4	18506.4
Com_5677_pos	[Similar to: 3-{[(1,5-Dimethyl-3-oxo-2-phenyl-2,3-dihydro-1H-pyrazol-4-yl)amino]carbonyl}-2-pyrazinecarboxylic acid; ¤Mass: 43.9917 Da]		309.121	7.281	1.93066e+06	1.69044e+06	263838	255892	197215	201515	1.2386e+06	1.20328e+06	1.53133e+06	1.60587e+06	3.97716e+06	4.23286e+06	1.82088e+06	1.84567e+06	3.45923e+06	3.56239e+06	5.48811e+06	5.13829e+06	1.65797e+07	1.6257e+07	9.02931e+06	8.60449e+06	8.04153e+06	1.01873e+07	615076	680031	1.06751e+07	7.92101e+06	1.04442e+06	1.0909e+06	4.56241e+06	4.89358e+06	3.43082e+06	3.47418e+06	4.1072e+06	4.05443e+06	8.29375e+06	1.05928e+07	6.46598e+06	6.60093e+06	353793	348837	5.6284e+06	6.14514e+06	6.69243e+06
Com_1570_pos	Maleamic acid	C4H5NO3	115.027	14.061	28731.1	23020	26916.4	30921.6	98747.6	22679.8	19050.1	99171.8	45900.6	64808.4	31223.6	21265.1	16687.7	25032.5	14015.2	22918.4	28841.6	23883.3	19202.6	15249.3	18516.9	21048.3	38171.5	15430.5	38754.4	32859.6	33058.3	23431.4	39353.2	222268	15669.6	18049.8	28019.5	21852	14873.1	11077.2	14367.3	13262.3	7747.34	7404.7	25390.8	40846.9	29794.1	22208.1	24807.7
Com_4734_pos	2-(6'-methylthio)hexylmalic acid	C11H20O5S	264.102	8.82	10043.4	8896.78	7398.27	7475.02	5959.37	6193.95	11329.2	13419.8	16062	23761	12147	15299.5	6605.07	6335.59	48054	83874.5	13967.8	14902.4	20642.9	52665.2	55474.2	34088.9	19011.7	7357.22	6963.36	6886.65	9882.98	10601.8	7996.97	7673.53	8238.58	13280.3	9172.28	8414.78	8914.7	9224.78	14130.8	14851.7	15976.5	17081.9	8541.67	8239.24	19028.9	15828.5	19710.7
Com_1147_pos	Niacin	C6H5NO2	123.032	2.084	25251.1	23277.9	34222.9	31298.9	34800.4	32018	36445.5	40765.3	26748.7	42471.1	58192.1	59273.9	24282	52689.7	35640.5	24835.3	42721.6	37384.7	40556.4	29057.6	56464.9	35104.9	36991.7	34725.1	39115.4	31187.3	23546	26153	33112.3	31602.7	49383.7	46648.1	52681	53169.9	54270.7	88530.4	34968.9	40178.6	29067.5	33078	25561.1	28111.5	135266	113353	166525
Com_95_pos	2-Acetamido-2-deoxyglucose	C8H15NO6	221.09	8.88	7174.65	10980.4	24298.9	22537.6	9827.33	11061.8	11406.5	10922.4	12122.2	13301	13231.8	17373	11615.2	14381.1	10452.1	7119.39	19312.1	20643	7437.3	12130.7	11621.5	8914.44	16726.4	13389.7	12756.2	10078.2	13203.1	10915.7	15724.7	17314.9	13277.1	14236.6	10662.3	9237.88	12169.1	10456.6	27043.4	25369.2	29499.2	42888.4	19602.1	17462.5	43463.5	45839.9	53148.8
Com_2835_pos	DL-Cerulenin	C12H17NO3	223.12	4.536	2541.16	2213.71	2801.68	3014.6	2036.68	2119.26	2057.28	1926.29	2629.18	2654.95	6175.94	3622.63	2300.91	2462.03	4917.76	5384.27	5448.23	4714.22	8020.71	11847.1	8171.47	9055.25	7188.19	7157.17	3459.33	3083.12	1964.53	2109.52	2404.43	2434.13	3325.89	6239.92	2023.76	3503.46	6401.15	4512.1	4860.12	4827.75	4525.1	5182.57	3307.07	3248.75	41962.6	47302.2	54584.6
Com_2396_pos	Glu-Glu	C10H16N2O7	276.096	14.42	4236.82	3533.42	2272.7	1351.05	2590.14	1848.09	6726.01	15759.2	6818.68	7208.41	3183.42	4936.02	3012.59	19471	3390.84	3874.13	52612.7	3632.47	3334.69	3683.08	5274.11	4653.83	2218.17	5244.35	2000.15	1405.42	4807.1	16750.2	2207.32	1978.18	19230.8	9922.94	4221.26	7417.53	3305.99	4273.07	4889.26	2835.82	2478.93	1769.45	2068.54	1360.59	39239.5	47547	48350.8
Com_176_pos	N-Acetyl-L-arginine	C8H16N4O3	216.123	13.735	3498.09	6989.21	2059.49	1921.54	1853.42	1776.73	9490.38	8560.76	3316.65	4546.7	5092.78	5321.31	1711.09	1666.28	1944.16	2308.04	12479	3519.28	3554.2	4376.97	1853.52	1797.09	2163.1	1992.99	2262.4	2242.71	1575.8	1487.16	3026.39	2857.25	6009.08	4103.4	2426.84	1792.05	17616.3	1804.59	3119.67	2074.14	3072.46	3022.67	2828.18	3006.42	4242.46	6051.59	3553.27
Com_2997_pos	Dihydrouridine	C9H14N2O6	246.085	14.213	3599.58	9529.26	2966.6	2930.62	2823.24	2733.7	2562.92	4805.63	3543.82	4644.45	3476.52	4307.71	3193.88	2462.34	5350.65	7196.86	2886.23	3063.73	3983.87	3956.76	17565.7	2890.17	4038.4	2737.02	5527.37	3313.87	5233.55	12260	4010.16	3682.96	2455.47	4170.31	4575.57	2654	2559.03	2985.53	3824.24	3965.05	2770.06	3155.79	3482.72	3441.22	15439.8	14794.5	14261.2
Com_120_pos	HC Blue 1	C11H17N3O4	255.121	11.215	8377.72	9488.46	20059.2	21479.8	12774.7	15375.1	6711.28	6934.69	5351.23	8967.6	10221.2	9002.72	4348.18	6527.22	5746.39	7675.09	4415.37	4691.92	6929.31	6734.43	7579.33	10324.3	5399.15	4814.02	6252.55	5512.59	3411.23	4621.12	6846.59	8263.51	4073.27	6800.8	5785.29	6891.42	5245.78	4400.46	6543.92	7769.3	6216.35	6356.37	6459.98	7142.78	13359.4	8687.61	10518.1
Com_2300_pos	Histamine	C5H9N3	111.08	12.27	5.15816e+06	5.73275e+06	4.44725e+06	1.46381e+06	3.85073e+06	4.42898e+06	3.48403e+06	3.55024e+06	2.05188e+06	2.07323e+06	2.45964e+06	2.609e+06	449465	468027	777217	756885	1.75117e+06	1.85823e+06	2.88205e+06	2.49028e+06	2.07156e+06	2.20758e+06	1.74377e+06	2.08108e+06	278624	270288	191123	177909	284712	358046	2.00793e+06	2.1342e+06	806194	802867	563357	623583	251885	222247	208084	237766	1.13353e+06	1.43016e+06	1.23591e+06	1.29786e+06	1.31383e+06
Com_4368_pos	Nibroxane	C5H8BrNO4	224.963	8.029	1.93426e+06	1.93591e+06	3.10767e+06	2.63471e+06	4.0844e+06	2.72256e+06	1.70545e+06	1.61521e+06	1.71128e+06	1.71827e+06	2.2274e+06	2.42257e+06	2.73588e+06	2.49255e+06	1.31121e+06	1.22074e+06	2.50659e+06	1.72939e+06	169223	170903	60976.5	314693	98384.2	948309	2.77151e+06	2.35466e+06	853021	841489	2.18148e+06	1.8616e+06	891228	643421	1.30171e+06	1.24636e+06	1.44551e+06	1.46138e+06	1.86676e+06	1.89829e+06	792306	2.97106e+06	2.72941e+06	2.62597e+06	1.35175e+06	1.37652e+06	1.50781e+06
Com_4668_pos	2,3-Dehydro-2-deoxy-N-acetylneuraminic acid	C11H17NO8	291.095	17.225	6860.66	6597.9	4197.51	12099.5	8106.31	5358.59	11812.5	8311.6	5579.65	7545.02	5828.83	31717.6	4856.18	7170.81	7293.73	5824.47	4672.38	67424	76092.7	3941.69	6545.38	8052.37	4043.54	4440.27	5464.87	9703.18	6246.06	21577.8	6858.17	6357.15	4200.6	6196.09	6490.69	12252.4	5629.99	4565.35	5333.79	4643.52	5900.68	4845.73	55889.3	4986.94	30652.5	34215.3	34484.5
Com_4276_pos	4-(Ethylamino)-6-methyl-5,6-dihydro-4H-thieno[2,3-b]thiopyran-2-sulfonamide 7,7-dioxide	C10H16N2O4S3	324.027	11.566	15514.1	13530.6	36077	23774.9	17710.4	10073.2	19135.4	16729.7	32403.3	31208.6	51477.1	54393.5	50257.5	51400.5	46803.5	55313.4	54119.9	46567.7	22627	20080.9	20749	21456.5	33680.7	28612.3	54427.1	58407.3	26383.5	26578.9	40820.3	46319.8	13488.2	17352.1	20244.2	20090.1	32463.8	24492.2	27413.9	37101.3	47898.8	49173.4	43078.4	51591.3	15777.9	23238.9	19998
Com_5543_pos	[Similar to: Butroxydim; ¤Mass: -0.0197 Da]		399.261	0.896	82056.7	107865	113979	96988.6	94820.8	113852	101005	144084	91139.9	126127	106142	208484	186038	219447	178723	209561	171051	170349	109724	133111	159230	115576	144570	114526	244120	209784	64722.1	218509	202424	376783	235383	185344	323314	265847	206924	274371	129149	313952	318152	131172	147991	194727	962172	1.2419e+06	1.61787e+06
Com_5323_pos	[Similar to: N-Acetylneuraminic acid; ¤Mass: 61.0055 Da]		248.1	9.85	5.69208e+06	5.25523e+06	6.10289e+06	4.7165e+06	648356	545897	3.08969e+06	2.27176e+06	7.55585e+06	5.36717e+06	596020	602394	618502	171155	139453	213160	166411	143539	148302	116515	260958	205653	626517	179954	125163	118761	139946	137509	158204	156834	2.68222e+06	1.59934e+06	1.58275e+06	1.65403e+06	506634	456794	2.47509e+06	2.04829e+06	981309	657178	927546	908563	119692	102790	91805
Com_5914_pos	(2S)-3-Methyl-2-({[(3S,4S,5R)-2,3,4-trihydroxy-5-(hydroxymethyl)tetrahydro-2-furanyl]methyl}amino)butanoic acid (non-preferred name)	C11H21NO7	279.131	13.211	4956.33	5978.56	5303.36	4703.51	4802.78	4849.15	4764.45	4439.58	4811.63	6651.14	5498.81	5737.95	5125.8	4196.75	3957.36	4028.93	12298.6	9179.12	12517.4	16242	16628.6	17292.5	10193.1	13375.9	4686.19	4611.6	3050.38	3661.62	6019.21	5921.04	20424.7	17897.8	7314.61	4871.7	5526.55	5505.58	5125.72	4584.62	4658.63	5146.64	9384.84	6167.86	9021.29	9744.52	9926.27
Com_976_pos	p-cymene	C10H14	134.109	1.036	2.80159e+06	2.90291e+06	3.52768e+06	3.35917e+06	5.27906e+06	4.93761e+06	3.81743e+06	4.16338e+06	4.45457e+06	4.86321e+06	4.7999e+06	4.98407e+06	9.46611e+06	2.64785e+07	4.79656e+06	5.2664e+06	5.99282e+06	6.17913e+06	6.50671e+06	4.90311e+06	5.97069e+06	7.38213e+06	6.72949e+06	4.54682e+06	1.88215e+07	1.68574e+07	1.16998e+07	1.08668e+07	2.05558e+07	2.04862e+07	5.19775e+06	5.30858e+06	7.45465e+06	7.57811e+06	6.79698e+06	6.37839e+06	5.72792e+06	6.12732e+06	6.97673e+06	6.70159e+06	1.00183e+07	1.04769e+07	5.47111e+06	5.63372e+06	5.9742e+06
Com_1897_pos	L-Pyroglutamic acid	C5H7NO3	129.042	13.679	24911.5	12392.7	25725.5	10592.5	13083.2	12061.1	14954.4	14780.1	27949.7	18588.6	13858.9	15557	11373	111075	26588.7	14419.4	21707.3	45003.7	13426.3	14407.9	13154.9	22919.8	10675.3	9729.6	10111	11915.1	21845.6	17216.4	12103.4	11387.1	16224.6	14724.9	18160	19576.3	11720.5	16767.8	10404.3	10350.2	11706.5	9060.97	17971.9	27191.6	95867.2	106811	107144
Com_931_pos	Phenylglyoxylic acid	C8H6O3	150.031	1.27	18690.7	17765	33226.7	30087.3	15664.8	18170.9	14705.4	13010.1	15883.7	12168.4	20618.5	20270.1	19283.9	16666.4	9746.42	11305	15356	17134.2	16105.7	13031.6	9290.61	11495.8	12001.6	14862.1	44664.1	35883	28248.5	30538.5	32918.9	37331.7	17011.6	15508.4	16574.5	16121.3	14431.9	11623.9	21346.1	18576	26952.5	30747.5	24533	27099.7	20063	31922	26916.8
Com_706_pos	Saikosaponin BK1	C48H78O17	926.524	11.913	1562.49	1687.27	1847.6	1917.25	1632.72	3944.49	1544.35	1551.33	1710.68	1519.92	2022.95	2311.5	1564.62	1931.14	1367.54	1412.43	1986.56	1995.65	1714.66	1722.97	1395.82	1429.73	1835.05	1766.35	1872.5	1962.61	1160.84	1231.1	1936.4	1792.12	1399.23	1537.51	1491.34	1406.81	1467.52	1649.78	48260.9	22406.7	8047.84	7370.01	3536.5	10714.9	2205.82	2600.51	2841.85
Com_4217_pos	4-Fluoroglutamic acid	C5H8FNO4	165.044	12.221	4440.53	5401.25	3808.4	3856.48	3780.17	3465.49	3317.4	3236.82	2266.48	2389.12	2831.31	3039.97	3768.73	7892.47	3071.16	1682.15	2438.68	5654.91	2499.53	2456.32	2372.89	2144.49	6603.62	3098.17	11120.9	12897.2	6530.22	1773.75	2012.49	10843.3	2180.2	2290.75	6103.92	4058.72	6959.65	3563.6	3935.64	17947	8339.94	8223.37	11639.4	10219.2	2105.81	2324.99	2618.78
Com_3598_pos	Azathioprine	C9H7N7O2S	277.038	11.343	6740.18	4995.74	8316.81	11826.9	10602	9095.98	5412.25	5291.78	5837.01	7649.91	9765.03	11341.4	9093.89	6775.56	4537.73	5250.5	9107.33	5883.22	3062.89	3459.94	3295.47	3703.63	3753.42	5791.59	8090.59	8668.99	11597.6	4042.74	8474.62	8695.02	4482.28	3117.71	5064.18	3676.82	3280.73	6822.97	5601.05	5342.78	4522.3	7777	7009.77	9268.56	6595.93	7297.52	7422.73
Com_5900_pos	(2S)-4-Methyl-2-({[(3S,4S,5R)-2,3,4-trihydroxy-5-(hydroxymethyl)tetrahydro-2-furanyl]methyl}amino)pentanoic acid (non-preferred name)	C12H23NO7	293.147	13.561	3742.01	3710.4	3802.57	3654.22	3527.07	3394.18	3671.94	3552.59	5226.12	3485.6	4547.59	4691.27	8723.64	3514.42	3492.17	3140.59	5751.91	3490.95	12893.9	18482.7	5523.88	6581.61	4684.09	3980.41	5445.4	4164.82	7038.44	2831.01	6094.2	5693.85	14608.8	4778.05	3729.41	4546.99	3692.82	3605.93	3575.36	3936.23	5535.06	7005.25	7073.96	5694.35	4703.97	8701.73	7919.12
Com_309_pos	Thymine	C5H6N2O2	126.043	9.821	22780.5	20666.8	27335.2	24319.5	17086	23297.2	13540.6	14010.8	17165.9	17819.3	15769.2	20502.7	23713	24170.2	19059.3	18752.4	21852.6	20635	17294.5	17587.2	17393.9	16961	19459.5	19296.9	34928.9	34787.6	22976.5	24114.1	35938.5	33855.9	16273.9	17200.1	20323.1	20527.9	19219.5	18778.9	18694.7	20449	19672.2	20337.7	23710.3	24327.9	22953.6	23093.6	25734.1
Com_3804_pos	Poly(A)	C30H37N15O16P2	925.206	10.073	3905.64	4128.7	4702.09	4706.87	47786.3	7916.33	14607.9	11707.3	4811.32	5039.66	4804.1	5894.19	5648.17	5433.17	5237.98	5320.32	5307.21	5417.43	4957.06	4645.8	4659.17	4680.8	5207.33	5061.6	6683.05	6595.73	6133.86	6372.29	6268.1	6234.17	4803.28	5047.22	5806.39	5934.37	5475.05	5437.29	4613.02	5678.5	5161.17	5064.35	6924.38	6995.78	6777.62	6682.04	7121.08
Com_1213_pos	Nadifloxacin	C19H21FN2O4	360.15	0.853	120620	125044	173239	132710	136410	143960	128886	134198	210918	186624	185502	153787	56472.2	79106.7	144245	177766	101856	103299	138295	148932	2.16137e+06	110423	76303.1	66502.7	171649	196127	295992	279179	341668	271763	273209	281040	430112	320970	246671	196775	34337	26577.1	43986	606573	100653	117155	301270	287535	361604
Com_3669_pos	Anisomycin	C14H19NO4	265.13	13.443	671.102	648.57	698.931	623.849	669.445	656.412	700.482	621.899	605.832	654.572	805.009	849.407	648.393	2681.05	3776.15	588.402	607.019	571.011	1055.02	11289.8	783.605	1247.31	2521.59	1283.39	702.061	718.019	1121.45	475.213	918.328	946.66	9866.58	887.426	649.741	588.991	48196.6	17551.6	25934.5	692.596	830.804	1624.84	884.861	1368.51	741.419	1192.37	919.764
Com_990_pos	Paracetamol	C8H9NO2	151.063	9.969	47946.5	49905.9	21331.6	20514	13342.3	15309.8	21073.8	22497	36044.4	28531.9	24030	21731	106133	19582.9	34333.4	24431.5	28477	37053.7	20449.8	20012.1	22782.6	19898	15729.4	16256.4	24076.3	25899.4	61172.3	48504.2	29838.8	43094	20674.8	30086.9	21563.3	22748.4	24136.4	15068.8	24796.9	29160.3	27865.9	45669.9	19965.7	16158.1	21798	27257.5	27220.4
Com_5479_pos	[Similar to: Enoxacin; ¤Mass: -164.0403 Da]		484.169	0.879	158865	151285	90584.7	213786	279646	229983	274645	173180	145681	194964	101750	163127	141298	106700	115272	123081	120174	78895.7	79127.1	71510.8	120958	109134	94420.3	104796	194877	287235	234190	296306	106633	483766	234584	267448	311240	329607	116020	114497	115256	66826.6	72397.4	88151	213685	205235	392989	463827	279525
Com_2349_pos	Guaietolin	C11H16O4	212.105	15.737	4360.13	4428.51	6887.41	4855.18	7531.63	5642.52	5213.91	7401.73	6338.96	6249.68	12290.2	9931.5	10285.5	10255.2	6465.65	6724.41	9252.9	9479.87	11490.9	10897.7	16323.4	8472.1	32083.2	11266.5	13067.8	12552.2	8480.28	8660.49	14138.5	12685.2	11801	7541.12	10254.9	8569.97	9063.65	7990.2	12257.4	10846.4	14294.3	19579.6	15101.2	14967.2	7508.14	7442.76	10274.9
Com_552_pos	1,2-Docosahexanoyl-sn-glycero-3-phosphocholine	C52H80NO8P	877.567	8.173	116158	111284	179753	182936	222876	213192	131087	21507.7	55993.8	9249.55	65344.8	74235	59848.6	65327.1	52365	53996.5	62084.5	59758.6	45437.8	45883.1	44742.3	42012.7	41428.8	41197.9	71813.9	71242.2	57935.6	56079.2	182717	205577	13893.3	53834.2	159667	169211	73544.1	81979.3	60643.4	63980.6	65596.4	70245.4	68440.9	65922	1.99768e+06	2.06689e+06	2.74969e+06
Com_1970_pos	Linamarin	C10H17NO6	247.105	9.898	30998.9	82753.6	16831.3	16728.1	13596.6	13060.4	31179.9	23126.7	53355.3	37611.8	18454.6	26806.6	19727.8	20713.9	16136	20706.9	25163.3	19308.2	50018.9	53834.3	19197.7	18454.1	23331.4	19164.1	27955.2	28224.2	37041.3	29708	24456.2	24128.1	76753.6	31742.3	17012.5	19281.3	23122.9	37262.5	53893	49790.4	83226.1	50361.2	23776.2	21616.9	28828.3	43585.7	44760.4
Com_922_pos	Phenylisocyanate	C7H5NO	119.037	8.602	1.26485e+06	1.34244e+06	404761	404227	251004	251763	1.70008e+06	1.57918e+06	2.50239e+06	2.71757e+06	1.02811e+06	1.35e+06	1.30164e+06	1.37999e+06	2.6957e+06	2.70747e+06	2.44509e+06	2.13769e+06	4.21676e+06	4.20739e+06	3.08472e+06	3.08523e+06	2.07616e+06	2.25239e+06	275858	341749	6.23657e+06	6.01961e+06	797714	731959	2.97669e+06	3.00153e+06	2.73937e+06	1.28664e+06	1.77766e+06	2.20349e+06	2.85065e+06	2.8991e+06	536240	967494	272707	266708	1.13572e+06	1.1479e+06	1.28403e+06
Com_2705_pos	Droxidopa	C9H11NO5	213.063	11.147	13577.4	15422.9	16063	15637.6	10234.8	11775.9	9221.25	9432.66	13453.6	13579.3	10392.1	10786	6573.74	6423.08	7064.26	5769.63	6014.76	6949.27	6958.88	6516.32	13935	10540.4	8419.83	7596.54	8308.48	7912.78	8261.31	7605.13	8038.64	7980.09	8557.98	9590.58	8901.4	8079.92	10135.6	7529.28	10825.6	9671.78	10976.5	12418.9	11434.8	9297.03	11753.4	13372.3	17841.3
Com_1269_pos	N-Acetylglucosamine 1-phosphate	C8H16NO9P	301.056	12.287	23208.8	22726.8	29207.7	34179	23384.1	25820.7	15371.1	20147.4	23921.5	18190	30716	33612.1	29605.7	24841.7	26764.6	21502.2	24610.3	34672.3	13741.9	14287.3	16586.3	17201.6	19836.9	20219.2	28589.9	29369.8	18190.5	15137.7	37273.4	34553.8	12536.8	12769.2	17066.4	22894.1	25640.4	23899	17590.5	15787.3	20678.3	24881.9	21905.9	26599.3	13529.2	11618.3	13816.6
Com_4283_pos	4-(3,4-Difluorophenyl)-4-oxobutanoic acid	C10H8F2O3	214.044	9.586	65970.7	72100.5	73385.1	74588.3	76007	73477.2	84341.6	82241	90081.5	91308.9	98576.6	662024	3.99809e+06	3.1281e+06	3.51134e+06	3.60092e+06	497012	1.88431e+06	2.98629e+06	2.9411e+06	5.12883e+06	3.75379e+06	887340	1.54088e+06	6.64239e+06	6.87238e+06	3.37248e+06	3.81627e+06	6.25175e+06	5.69028e+06	969984	2.42431e+06	2.34947e+06	2.11033e+06	1.10258e+06	1.02804e+06	517848	419084	225665	212905	2.35253e+06	1.07481e+06	476330	482061	598012
Com_1075_pos	N-vinylpyrrolidone	C6H9NO	111.069	9.628	30080.7	37491.4	13083.8	9760.17	24508.7	14970.1	16312.1	18724.4	23250.4	20835.9	13853.4	9485.76	7001.07	7220.92	6198.49	8079.29	8500.64	10827.7	6899.5	9769.59	7252.54	8760.51	6049.88	6034.79	9131.23	9122.21	8276.98	8218.93	14920.1	9426.1	13916.5	7802.98	10014.6	6246.6	5809.56	5669.47	9886	13855.1	9959.67	6462.15	11555.2	12566.5	8865.05	13871.1	11670.1
Com_4076_pos	5-Methoxy-3-indoleaceate	C11H11NO3	205.073	3.907	4993.98	4340.43	6354.82	8593.22	10005.4	8439.05	4872.47	5119.13	6600.11	7193.37	7301.84	7324.93	7593.85	6480.91	11371.9	10107.5	9293.22	8751.52	16620	17252.3	11195.3	11380.3	11898.6	11088.1	8008.25	5846.39	5242.62	5389.22	6597.94	6317.11	7854.32	7914.42	5975.59	6429.96	8122.37	8415.92	10241.6	9473.12	7202.3	10922.1	11702.9	12706.1	12611.2	12665.2	14019.5
Com_252_pos	5-N-Acetyl-β-D-Neuraminic acid	C11H19NO9	309.105	16.495	4751.91	4584.5	41382.9	2852.63	2374.27	3278.06	4300.96	4393.91	6508.79	3928.93	7228.43	5485.94	4133.14	2288.15	2067.09	2826.57	4131.23	3597.63	1817.4	1781.2	2562.54	2461.15	2059.47	2031.69	3218.2	2978.99	2070.81	1931.5	3103.58	3415.09	3469.5	1781.08	2200.3	3134.48	7843.47	4781.59	4303.31	17315.6	4415.4	5351.69	2769.16	2757.07	9776.67	9487.12	8655.53
Com_4200_pos	(2Z)-4-Methyl-2-phenyl-2-pentenal	C12H14O	174.104	1.587	13552.5	11297.4	16137.6	12346.7	16138.3	13956.3	9107.57	9072.68	8819.58	9274.68	10558.1	11282.2	12577.2	10319.1	7529.36	7761.76	10381.9	8494.48	7810.47	8625.4	7019.88	5951.24	8123.77	7249.79	15574.5	13485.4	11743.5	9664.87	24735.7	11709.2	7560.27	8303.85	9134.17	9214.45	9584.34	8785.72	7870.42	12287.5	9260.8	8824.17	9942.98	11076.1	11687.4	13318.9	16098.3
Com_4835_pos	12,13-Epoxytrichothec-9-ene-3,15-diyl diacetate	C19H26O6	350.172	0.948	79893.1	77380.3	128388	127457	80086.2	103087	89890.6	102945	153571	138679	134706	150416	155401	121310	94465.8	102279	137620	125449	89102.9	95263	138219	84870.4	126846	141122	82012.3	69407.1	53132.4	59675.9	79570.4	88112.6	89192	234668	75162.7	64544.3	68996	79691.5	142298	4.24261e+07	149949	181498	92541.6	75808	93747	101628	99773.1
Com_1009_pos	Oxymetebanol (JAN)	C19H27NO4	333.193	2.618	1.67453e+06	1.73546e+06	3.32885e+07	3.74664e+07	1.13937e+06	1.02437e+06	2.28879e+06	2.5691e+06	3.38057e+06	3.71541e+06	3.86332e+06	4.10657e+06	4.81841e+06	4.69178e+06	2.00936e+06	2.85349e+06	4.84136e+06	4.87982e+06	3.65375e+06	3.37046e+06	1.69439e+06	1.79737e+06	3.64024e+06	4.06866e+06	2.06942e+06	2.01639e+06	5.03194e+06	4.73286e+06	1.1406e+06	915995	4.68365e+06	4.48294e+06	2.28182e+06	2.35108e+06	2.86801e+06	2.88785e+06	7.99853e+06	7.6399e+06	4.27079e+06	4.61978e+06	5.27823e+06	5.52188e+06	1.02291e+07	9.37708e+06	1.03725e+07
Com_5587_pos	[Similar to: Adenosine 5'-monophosphate; ¤Mass: -348.4374 Da]		695.5	22.426	3482.15	3675.83	4726.49	4363.82	4899.53	5153.51	3862.96	3826.75	3857.76	3879.32	4866.02	5327.47	5189.04	5154.4	3837.75	4173.45	4441.33	4504.68	3682.26	3950.98	3701.98	3803.4	4622.84	4744.12	6837.41	6696.99	4313.58	4348.89	7297.23	6756.75	3891.07	3943.5	4935.94	4723.23	4425.97	4569.59	4751.44	5242.98	5477.63	5967.41	6459.91	7199.82	25812	23885.2	32160.9
Com_5383_pos	[Similar to: N1-(3-Methoxypropyl)-2-(3,4,5-trimethoxy-2-nitrobenzoyl)hydrazine-1-carbothioamide; ¤Mass: 280.2036 Da]		121.917	7.783	3.25885e+07	3.20232e+07	4.02105e+07	3.72502e+07	4.1092e+07	4.36142e+07	2.92298e+07	3.12839e+07	2.75244e+07	2.67799e+07	3.82443e+07	3.3825e+07	4.39443e+07	4.29154e+07	4.05404e+07	3.17616e+07	2.48283e+07	2.58878e+07	2.23256e+07	2.94395e+07	2.98731e+07	2.22128e+07	2.93943e+07	2.72526e+07	3.35122e+07	4.33479e+07	2.91056e+07	2.81245e+07	6.24214e+07	4.12096e+07	2.3766e+07	2.36238e+07	3.91124e+07	3.76793e+07	3.53627e+07	3.71498e+07	2.81294e+07	2.9041e+07	2.94895e+07	3.02672e+07	4.09002e+07	4.39919e+07	1.98642e+07	2.03841e+07	2.26542e+07
Com_5744_pos	[Similar to: 1-Methylhistidine; ¤Mass: 46.0056 Da]		123.079	22.28	6171.09	6514.33	8376.31	7733.58	8682.98	9133.09	6845.96	6781.8	6836.75	6874.96	8623.59	9441.37	9196.04	9134.67	6801.29	7396.21	7870.96	7983.22	6525.73	7001.96	6560.67	6740.41	8192.63	8407.57	12117.3	11868.4	7644.56	7707.13	12932.2	11974.4	6895.78	6988.69	8747.5	8370.53	7843.73	8098.25	8420.54	9291.63	9707.48	10575.5	11448.3	12759.6	3.21803e+06	3.18721e+06	3.43952e+06
Com_2467_pos	Phytosphingosine	C18H39NO3	317.292	22.19	2018.68	2130.96	2740.05	2529.8	2840.37	2987.6	2239.44	2218.45	2236.43	2248.93	2820.94	3088.45	3008.2	2988.12	2224.83	2419.44	2574.74	2611.46	2134.69	2290.47	2146.12	2204.92	2679.96	2750.27	3963.8	3882.39	2500.68	2521.15	4230.36	3917.04	2255.74	2286.13	2861.47	2738.16	2565.83	2649.09	2754.52	3039.47	3175.5	3459.44	3744.95	4173.9	33289.8	26261.7	37933
Com_2424_pos	Glu-Glu	C10H16N2O7	276.095	13.347	15594.6	13207	7094.8	6993.32	3119.58	3844.95	20156.6	84160.3	22523.3	18119	6511.81	9564.58	7206.65	7467.06	21019	14994.9	14449	31708.5	11073.1	8451.84	22430.6	20081.5	5567.54	11533.3	3934.68	12139.1	36051.8	19048.2	6432.32	5355.28	12370.9	15621.9	20646.4	17423.6	52837.3	10228.6	6029.14	10233.8	4655.54	4563.13	2993.92	3772.05	153189	166963	159748
Com_3806_pos	9H-Xanthen-9-one, 1,6-dihydroxy-3,7-dimethoxy-2,8-bis(3-methyl-2-butenyl)-	C25H28O6	424.189	0.852	21329.7	18284.1	26382.5	96669.2	16678.7	17457.3	14275	26222.9	22564.4	20936.1	52257.6	96566.8	43615.6	53278.2	102103	113056	21718.6	43302	146622	123478	92141.5	49181.7	55887.9	28661.8	5732.97	5383.17	8509.92	17376.8	6158.89	14936.5	91733.6	48357.1	106578	63626.4	147534	123301	28162.1	24283.9	51603.5	46676.2	12142.9	30343.2	109588	76963	92202
Com_2857_pos	Diphenyl ether	C12H10O	170.073	1.187	13257.2	16439.2	17649.2	21939.2	21652.7	23318	19977.7	15854	18586.7	15070	21879.2	22687.9	16394.3	22710.3	13452.7	14759.7	15831.9	17470.2	11354.4	10278.5	12047.5	14283.9	16342.4	13446.1	23911.8	27970.2	22278	22579.6	27612.3	29927.4	12293.4	13027.8	13479.2	14621.6	17778.4	16577.4	18797	18211.7	18299.3	20083.1	24876.7	26548.9	19222.3	28734.8	24875.1
Com_5620_pos	[Similar to: 5,5',7,7'-Tetrahydroxy-2,2'-bis(4-hydroxyphenyl)-2,2',3,3'-tetrahydro-4H,4'H-3,3'-bichromene-4,4'-dione; ¤Mass: -588.7328 Da]		1130.85	5.927	4492.25	3972.81	2035.86	2686.23	5696.39	7000.08	8042.53	8590.71	4688.3	5461.29	4482.78	3427.92	10969.1	10725	3002.65	4778.18	4956.66	3251.39	2289.94	2330.79	2057.26	2090.49	2905.88	2842.44	5761.44	12468.5	4734.68	4548.59	104091	10172.6	7856.18	2353.22	7420.11	11888.1	3156.76	4552.19	2228.35	2271.88	5479.39	2362.64	2537.52	4055.85	3138.43	3204.73	3567.22
Com_3650_pos	Apratastat	C17H22N2O6S2	414.09	1.279	18263.6	19688.3	22240.3	16316.3	37788.1	52798.5	22026.3	19628.8	25115.4	29041.7	60932.5	75151.3	39012.6	48036.5	16954.6	17235.5	50770.3	55654.7	13357.6	18404.8	10604.9	10850.7	29805.2	27310.7	44875.7	41075.1	13935.8	13127.5	34234.1	34973.8	21809.2	16209.5	24707.5	23304.1	23175.2	24235.5	30168.9	31064.4	26776.2	31018.8	37903.2	33549.7	23941.9	19485.9	21179.3
Com_1544_pos	Muscimol	C4H6N2O2	114.043	15.294	9074.36	12430.6	10095	12512.2	8808.49	10813.7	10064.9	10243.6	11328.2	7333.21	17905.9	19469	7375.23	4549.87	4186.7	6203.58	6164.04	5336.02	2883.81	4450.12	3892.09	4050.07	4505.19	5584.93	6340.73	3540.57	4641.42	4929.48	5336.31	4328.09	4323.56	3033.46	7262.23	15509.3	24178.8	5374.24	7328.44	10013.7	4737.42	5182.41	6519.96	7904.87	10847.5	10992.3	9414.14
Com_3639_pos	Arecoline	C8H13NO2	155.094	5.929	10854.4	10752.8	9632.89	6721.59	10115.3	9057.69	7750.9	6735.38	8567.47	6619.22	12153.4	12393.4	11132.5	8286.8	7294.55	11904.5	23525.4	20081.3	33415.4	31690	19476.3	19152.7	34089.2	38912.6	9397.6	9129.08	6452.29	6204.69	7056.11	8224.53	18218.4	18061.7	8996.08	9565.03	9950.5	9804.42	12390.6	10974.5	10206.7	10624.1	10356.9	8942.68	27891.8	26388.8	26857.4
Com_359_pos	Thionazin	C8H13N2O3PS	248.038	10.17	161181	309664	153526	274499	454988	832958	345282	449249	461353	576521	462779	899617	507440	615032	687102	773461	636571	444703	770805	842299	692538	1.31256e+06	526825	414309	651893	779320	369720	451752	681650	940744	871463	778470	1.22203e+06	760127	965034	268721	580824	801404	798137	639065	1.33998e+06	1.29851e+06	706246	726319	814998
Com_2130_pos	L-(-)-Serine	C3H7NO3	105.043	16.724	25955.7	10567.8	14828.2	18393.6	19093.5	33597.1	22689.8	17336.9	14559	16520	4164.44	9447.55	16683.9	15678	12657.7	13441.9	17146.8	20378.4	11718.1	9270.55	19744.1	18887.3	18168.8	14795.3	16034.6	20342.3	11545.8	14896.6	15465.8	19654.1	19805.1	13633.8	24513.9	14493	15742.3	9731.98	53084.7	10597.5	12286.9	14288.1	22629	22682.9	33415.7	29536.7	31194
Com_3891_pos	4-Oxo-4-(pyridin-3-yl)butanal	C9H9NO2	163.063	3.211	16108.6	19866.9	16306.1	15281.3	23065.6	18128	19017.1	13390.7	16482.2	13490.3	13113.9	13053.3	27542	22634.8	49013.2	50902.2	14977.5	14091.7	15829.5	12006.1	30872.6	27864.6	12841	11342.3	20155.4	19982.6	21360.3	19969.3	19339	18251.8	14485.9	12240.7	12729.5	12951.5	17680.4	12600.2	26737.8	26124.4	33888.3	16878.5	9961.61	9587.32	8521.74	8178.81	10842.6
Com_5489_pos	[Similar to: Dodecamethylcyclohexasiloxane ; ¤Mass: -222.0549 Da]		666.168	0.805	1.12427e+07	1.07379e+07	7.37249e+06	6.50158e+06	2.04075e+06	1.77804e+06	11322904	9.24563e+06	1.04488e+07	9.92366e+06	1.36674e+07	1.43287e+07	1.57659e+06	1.62295e+06	8.39051e+06	9.33701e+06	5.00344e+06	5.1601e+06	807162	1.01829e+06	760983	715351	6.70812e+06	6.27547e+06	3.58912e+06	3.80035e+06	4.80697e+06	4.26991e+06	3.5437e+06	2.64327e+06	1.59707e+06	984319	1.73354e+06	1.77301e+06	8.44412e+06	8.25339e+06	1.3875e+06	1.0494e+06	5.06531e+06	7.84221e+06	1.30602e+06	1.22632e+06	3.59979e+06	3.96849e+06	4.76587e+06
Com_1407_pos	N~2~-[2-(Carboxymethyl)-2-hydroxy-3-methoxy-3-oxopropanoyl]arginine	C12H20N4O8	348.128	7.996	309243	301051	283839	324253	236091	22665.8	155016	174906	101422	103405	268036	297727	106595	91441.6	87869.6	79487.3	128721	152795	196331	135129	97604.1	83748.8	132220	163830	51966.2	33555.9	28837.6	31799	66881.2	47418.1	97036.8	107713	65124	67135	99008.9	102875	92415.7	113805	92957.7	86027.5	140037	135670	37434.6	33297.8	63080.7
Com_5639_pos	[Similar to: 5,5',7,7'-Tetrahydroxy-2,2'-bis(4-hydroxyphenyl)-2,2',3,3'-tetrahydro-4H,4'H-3,3'-bichromene-4,4'-dione; ¤Mass: -135.9257 Da]		678.047	6.761	513050	477178	628263	574448	189126	193985	230130	224963	222934	234888	179465	174404	771850	758398	2.23104e+06	1.34348e+06	721099	686292	240738	258068	421306	468541	698584	720248	139977	141296	66990.7	76724.8	163202	173528	112748	132970	238659	254411	137655	149536	1.50678e+06	1.7839e+06	1.54721e+06	1.6799e+06	1.84617e+06	1.86348e+06	3.2295e+06	3.68711e+06	3.65179e+06
Com_896_pos	Piscidic acid	C11H12O7	256.058	15.764	2387.25	2487.38	2919.59	2802.09	2749.9	2757.56	2334.91	2238.3	2403.29	2368.01	2704.06	2651.78	2831.21	2758.73	2266.1	2424.26	2513.19	2516.02	2119.68	10725.4	2295.15	2143.38	2158.81	2156.18	3679.76	4829.03	2244.05	2229.64	3718.42	3405.99	13512.6	2137.92	2649.22	3831.11	2569.44	2666.6	2219.86	2259.97	2477.69	2597.35	2898.03	2879.4	2923.33	3007.51	3310.75
Com_4206_pos	4-Hydroxybenzaldehyde	C7H6O2	122.037	7.46	1.36472e+06	701861	469244	411870	1.04577e+06	1.03104e+06	626063	624547	487195	494708	399761	339421	426706	470097	150535	33484.5	665988	563213	434088	598242	647662	372126	937184	954244	100045	74291.3	236557	116884	340984	268125	673142	83996.5	109676	104813	60902.2	63710.5	274429	515239	411327	355509	316582	302829	398687	466955	495491
Com_4432_pos	3,4-Dihydroxyglutamic acid	C5H9NO6	179.043	12.854	6754.46	4524.69	10456.6	4770.78	4499.09	9564.5	8192.76	4078.54	6785.22	3752.16	8064.53	5113.42	2786.05	2859.84	5338.29	2770.01	3392.9	3379.3	3397.07	6611.27	3221.58	3200.39	3672.5	3621.06	3527.33	8169.6	6037.99	5494.11	3584.01	7382.51	4228.23	3060.98	6791.48	7190.66	6322.6	5440.36	6818.11	7657.22	3168.4	6752.01	4882.22	4815.74	3506.4	3969.55	3742.04
Com_4149_pos	4-Oxo-4-(1H-purin-6-ylamino)butanoic acid	C9H9N5O3	235.07	1.111	7014.28	7169.51	9720.12	8579.72	10054.1	11588.6	6819.67	9891.15	6519.57	7182.49	16577.3	10222.7	11126.6	11627.8	10125.2	12938.9	10272.5	13639.2	7036.55	7022.02	7769.98	7624.69	7534.8	7705.04	21399	17940.3	11103.8	12571.4	38768.7	20412.1	6653.54	11045.1	12910.8	10085.3	11195.5	10886.1	7200.6	8576.27	11041.2	13268.4	8658.79	9241.78	9080.87	10420.8	10370.3
Com_4344_pos	1-Aminocyclopropanecarboxylic acid	C4H7NO2	101.048	2.677	5725.34	6938.12	4144.51	4438.97	11421.9	8213.71	5622.1	8970.43	7015.75	8975.29	6783.29	8524.57	6418.52	7030.56	6563.53	7063.3	5707.74	6116.59	5979.79	11597.2	5649.66	5307.64	6455.72	6351.3	7831.78	8148.53	11730.5	7247.17	11411.2	11744.2	5715.72	4663.17	5877.27	10348.3	6490.78	6519.37	12069.9	10698.8	8666.29	8206.87	5571.47	5658.64	6057.77	6619.48	7174.06
Com_702_pos	Salsolinol	C10H13NO2	197.105	6.99	2494.79	3007.65	3384.98	2729.96	2617.03	3523.13	2300.59	3252.2	3792.56	2633.37	2990.29	3992.61	5617.17	4490.17	3470.46	3592.19	2884.98	3110.38	3176.14	3126.75	3943.4	4455.04	4956.07	3345.43	3280.91	3309.93	1840.71	1768.78	3748.3	3926.66	2763.08	3225.67	5451.11	5732.93	3813.16	3492.73	2566.43	3075.13	4542.33	2988.11	3780.23	3703.32	9692.45	15368.8	14079.1
Com_3558_pos	Bensulfuron-methyl	C16H18N4O7S	410.091	11.641	1627.7	3108.45	4279.85	1967.02	1696.65	3449.27	13230.9	1546.55	2677.6	3583.28	3280.4	2291.53	1455.06	4082.84	932.268	1375.79	3332.96	2143.07	1855.29	2972.09	3451.24	962.147	5493.71	3116.29	3200.75	7852.99	1242.93	2330.92	9534.31	1331.35	1009.33	3091.36	3582.06	2652.84	2341.19	4508.52	3645.38	6741.24	28101.3	8017.2	13044.2	8935.29	4030.42	4154.23	3714.3
Com_4395_pos	Flazalone	C19H19F2NO2	331.138	12.694	4323.54	4042.86	4162.61	3884.1	3671.14	3686.18	3692.89	3460.68	2892.36	3055.12	3789.32	4208.75	2045.19	2126.57	1998.85	3787.68	5051.88	3564.68	2887.18	3042.48	2580.21	4100.51	2918.15	4427.43	2453.89	2449.08	1547.08	1689.21	2522.81	2313.84	3917.43	2518.39	2219.41	2189.67	2129.4	2209.25	2257.79	2447.09	2347.64	4026.98	3681.78	3886.13	2652.77	2944.55	3137.69
Com_3265_pos	Choline	C5H13NO	103.1	13.538	554868	494750	571047	460780	544075	506724	281214	412737	298029	266994	446511	494133	1.52775e+06	538361	437843	380338	355441	1.30029e+06	533776	280055	172658	176689	223134	173843	303890	365144	178675	154659	407322	489939	194343	196826	269502	215138	250900	902841	253650	253122	257116	236752	275892	320528	353366	274484	317219
Com_1472_pos	N-(3-Carboxypropanoyl)glutamic acid	C9H13NO7	247.069	1.157	1.34221e+06	1160351	2.00868e+06	1.75323e+06	1.09043e+06	962029	1.10753e+06	1.15573e+06	1.05955e+06	1.22231e+06	1.96446e+06	1.741e+06	1.39485e+06	1.3791e+06	677639	780252	1.10616e+06	1.80133e+06	779458	715410	798697	676103	1.37507e+06	1.25085e+06	1.13583e+06	1.16991e+06	790588	842158	706822	743378	988242	1.1513e+06	966565	949501	1.09029e+06	1.14769e+06	1.28724e+06	1.68457e+06	1.76218e+06	1.58378e+06	1.16244e+06	1.31813e+06	930119	924362	940066
Com_5776_pos	[Similar to: (3aR,8R,8aR,9aR)-8-Hydroxy-8a-methyl-3,5-bis(methylene)decahydronaphtho[2,3-b]furan-2(3H)-one; ¤Mass: 18.0876 Da]		230.054	8.321	126925	132802	141628	137833	140248	144520	133940	135940	137538	141507	165165	174651	104467	85731.4	114626	117956	117090	112440	86357.2	118130	93497.4	96936	77867.9	70390.9	74246.5	74448.1	67514.7	75308.9	81111	98870.3	125847	118391	121952	123069	126487	126984	466948	473311	681101	686275	122695	111200	132361	132385	138686
Com_1778_pos	Methocarbamol	C11H15NO5	241.095	13.926	7774.07	10057	4871.89	6674.12	2820.78	3886.97	6734.37	7567.5	7004.99	6550.54	6110.95	6727.83	7754.36	5741.16	9572.89	9121.93	11105.1	10461.4	9007.49	6448.88	8054.42	7653.49	8502.31	8413.85	3908.8	6689.72	5287.64	5497.82	7139.3	7728.95	13069.9	12585.1	14044.5	15119.2	9273.63	9103.87	15900.4	14843.3	17914	16893	5062.42	6082.75	7384.61	10941.6	11727.7
Com_4081_pos	5-Indolol	C8H7NO	133.053	2.91	13400.5	24328.3	20930.2	19237.3	27952.2	20520.8	17985.9	23108.4	18114.3	22290.3	25799	27134.9	22736.3	17917.1	20022	29624.7	16073.5	22860.7	15474.5	16387.6	27948.5	18957.7	19561.6	15583.6	31236	41653	18539	18599.9	32583.4	27652.9	15812.5	15737.3	22796.3	20544.6	20057.3	28309.1	15944.5	19334.4	19714	17177.4	17503.9	15200	17216.4	17626.8	18866.8
Com_4798_pos	1-Guanidino-1-deoxy-scyllo-inositol 4-phosphate	C7H16N3O8P	301.066	12.22	16256.8	19774	13942.6	14515.8	13839.2	12687.2	12145	15475.4	10004.4	8746.6	12444.9	19910.1	13008	12076.9	37005.5	12237.6	31111	8346.65	14497.1	27537.3	9347.06	11406.8	10203.9	11648.5	22993.8	96252.1	5356.11	16914.1	14860.8	41172.6	16858.7	41093.2	15586.7	142127	39457.6	19525	84923	209823	17437.7	148825	92768.2	126544	8067.08	9114.78	12765.6
Com_6_pos	Zinniol	C15H22O4	266.152	1.657	56694.5	54867.5	156036	136661	28655.5	35790.1	41510.4	33110.7	25093.6	43964	47104.2	50138.6	46134.6	46675.7	38772.8	35655	32372.8	35816.6	44192.3	37254.9	62905.9	61566.7	37282.5	53178.5	50107.5	44816.3	33242.1	43452.4	62889.3	83953.6	29104.2	26466.4	31032.2	56242.2	32666.3	41986.7	41022	26440.7	51991.7	47533.6	32429.8	42120.4	25563.5	25267	30009.9
Com_4234_pos	4-Aminobenzoic acid	C7H7NO2	137.048	14.42	3217.96	3671.64	2738.86	4525.38	5014.05	6395.57	3332.39	4371.81	4393.35	3974.4	3700.8	5384.67	3738.83	10979.1	3725.05	3654.32	20735.1	3313.8	3946.53	3949.77	3940.77	3975.45	4968.38	4926.61	10131.6	5094.12	4672.93	7050.33	6851.87	6793.1	5936.51	3839.47	4746.74	4833.3	3529.49	3504.55	5277.11	5218.52	4745.74	5566.39	6589.12	8505.18	3507.97	3435.11	4217.28
Com_1449_pos	N,N'-diacetylchitobiosyldiphosphodolichol	C28H50N2O19P2	780.252	7.03	2.18833e+07	2.04936e+07	5.61237e+07	5.14876e+07	3.50734e+07	3.35839e+07	2.05683e+07	1.90721e+07	3.2285e+07	3.88807e+07	4.09402e+07	4.52026e+07	1.9483e+07	2.08842e+07	847457	1.68193e+07	1.46914e+06	1.31111e+06	2.2187e+07	2.06712e+07	1.21372e+07	1.32273e+07	1.3923e+07	1.44687e+06	2.97706e+06	3.08786e+06	4.66977e+06	5.66758e+06	9.50726e+07	8.52385e+07	1.5989e+07	1.61248e+07	2.05971e+07	2.71635e+06	2.38059e+07	2.62644e+07	1.49808e+06	1.5261e+06	2.52126e+06	2.56276e+06	1.31447e+06	1.45158e+06	3.36384e+06	3.44999e+06	4.29769e+06
Com_1063_pos	2-[(fluoromethylphosphinyl)oxy]-1-[(1-methylethoxy)methyl]ethyl ester	C25H48FO5P	500.309	11.032	246542	85346.9	533704	629266	123878	260818	871228	906505	713166	2.8653e+06	493602	399484	171718	201303	114295	108006	369475	318780	346000	409673	272811	303028	504135	479201	272766	269563	255836	218808	199931	170812	543773	454550	198599	209100	303738	339926	675431	740453	378805	499216	616967	718517	821817	875166	841884
Com_4287_pos	4-(2-Carboxy-1-azetidinyl)-N-(3-carboxy-3-hydroxypropyl)threonine	C12H20N2O8	320.123	17.655	5547.61	6986.18	5973.63	5584.87	7736.1	9189.01	7639.03	5286.22	5931.63	5551.47	8124.24	6655.72	7078.73	9425.74	6066.48	7256.23	6183.84	5928.16	7878.81	9927.8	10338.9	10104.6	8539.2	7546.9	12265.3	14567.1	9683.96	8248.76	16784.5	12597.9	6464.87	6137.76	7944.42	7959.29	8869.96	6029.92	7582.08	6701.16	9341.41	9898.16	14832.3	20759.4	36002.1	38654.8	51264.1
Com_1904_pos	L-Phenylalanine	C9H11NO2	165.079	4.306	266940	3.78563e+06	8.33821e+06	1.76631e+07	1.61268e+07	1.70793e+07	8.05672e+06	8.29099e+06	1.10487e+07	1.25893e+07	2.55599e+07	2.9787e+07	2.75696e+07	2.61245e+07	1.05998e+07	1.20436e+07	3.07806e+07	4.20335e+07	1.94482e+06	1.05985e+06	898425	986230	1.27755e+07	1.44314e+07	1.66596e+08	1.58336e+08	4.73495e+07	4.82495e+07	9.4344e+07	9.35007e+07	2.46199e+07	2.42658e+07	1.8903e+07	2.16023e+07	2.35799e+07	2.40693e+07	6.6493e+07	6.9297e+07	6.37664e+07	5.23627e+07	1.36025e+08	1.37329e+08	7.35244e+06	6.71624e+06	6.94995e+06
Com_3338_pos	Buclizine	C28H33ClN2	432.235	2.035	4.80934e+06	3.65574e+06	6.57287e+06	7.45242e+06	5.30436e+06	6.39908e+06	4.25506e+06	3.64228e+06	3.98949e+06	4.47959e+06	5.25566e+06	4.43707e+06	2.66412e+06	2.84456e+06	1.90269e+06	2.14659e+06	2.97124e+06	3.0972e+06	1.66816e+06	1.86264e+06	1.94907e+06	2.20382e+06	2.73154e+06	1.34494e+06	4.18537e+06	3.78121e+06	812664	1.8064e+06	3.48155e+06	3.1129e+06	865723	1.55096e+06	2.09108e+06	1.96091e+06	1.49682e+06	2.22905e+06	2.46819e+06	2.08322e+06	3.00863e+06	3.08902e+06	2.46117e+06	3.36542e+06	7.8085e+06	8.05758e+06	5.33467e+06
Com_1054_pos	O-glutaroyl-L-carnitine	C12H21NO6	275.137	7.929	4.53997e+06	4.24567e+06	477499	442639	310100	363845	4.57014e+06	4.49002e+06	5.11477e+06	5.12083e+06	4.44081e+06	4.48081e+06	2.37535e+06	2.37011e+06	3.39848e+06	3.05666e+06	1.96981e+07	1.49644e+07	1.92414e+07	1.81703e+07	1.07463e+07	1.03962e+07	2.7866e+07	1.70053e+07	522042	699224	3.93148e+06	3.65431e+06	486339	395853	2.11e+07	2.46213e+07	5.67975e+06	5.43452e+06	5.99493e+06	5.57928e+06	5.65506e+06	5.4894e+06	4.09422e+06	4.51481e+06	355143	351836	1.40436e+07	1.59579e+07	1.50798e+07
Com_1176_pos	N-Glycosyl-L-asparagine	C10H18N2O8	294.106	14.278	6509.08	13747.8	3221.77	2051.23	2257.61	2443.08	6518.52	8372.99	16567.7	13492.7	41547.9	8002.55	3482.8	3198.65	5202.88	6351.51	5158.56	8453.83	12706.9	8727.19	5670.4	3912.18	4460.77	2949.95	1595.74	1691.61	113457	10736.4	3786.18	35407.1	7336.71	211308	9910.03	9411.89	5610.01	6985.54	8710.82	4471.21	2712.35	3588.26	1247.09	1250.78	85270.2	89489.5	94884.4
Com_4133_pos	5,5-Dichloro-4-hydroxy-1-(3-hydroxy-5-methoxyphenyl)-2-pentanone	C12H14Cl2O4	292.027	10.882	23581.2	24358.1	31025	29123.1	28331.6	32240.5	16732.6	16768.6	15496.2	15558.1	27548.8	18523.1	13464.1	10421.7	7449.5	7452.21	13189.1	8500.07	10203.9	9963.97	10934.9	10908.7	9515.55	9444.53	10267.5	9939.56	6462.22	7016.6	10282.9	10418	12840.7	12021.2	13042.9	12736.3	11223.5	11059.6	11816.6	15662.4	14913.3	22100.9	16477.8	27198.4	14813.3	12018.9	12739.3
Com_4607_pos	2-Acetamido-2-deoxy-D-glucono-1,5-lactone	C8H13NO6	219.074	13.405	7361.31	7293.79	7334.64	7125.27	7404.41	7295.18	7595.41	7342.95	7392.91	7045.3	8466.55	8920.11	9874.18	6912.48	9583.49	6273.9	7710.67	7146.24	9205.04	9103.53	7708.03	7584.92	8020.09	7532.06	11358.4	12309.8	21276.8	11089.2	14568.3	14451.4	14390.1	23553.9	7751.53	6559.68	7147.4	7768.9	38325.9	9502.71	11372	12335.5	9944.06	9754.74	11960.1	13785.6	15892.9
Com_4486_pos	4-Cumylphenol	C15H16O	212.12	0.863	4.55514e+06	4.51436e+06	6.26546e+06	5.37378e+06	4.73497e+06	4.94776e+06	4.78804e+06	4.82745e+06	4.63169e+06	4.316e+06	4.93558e+06	5.89991e+06	5.18756e+06	5.86498e+06	5.83356e+06	5.93085e+06	5.30634e+06	4.93856e+06	4.34698e+06	4.2683e+06	5.66003e+06	5.5016e+06	6.23391e+06	5.694e+06	8.33006e+06	8.22161e+06	4.72042e+06	4.99152e+06	9.42123e+06	7.75865e+06	3.86749e+06	3.78226e+06	5.98616e+06	5.84619e+06	5.77586e+06	5.55394e+06	5.97353e+06	7.43237e+06	6.38292e+06	6.06593e+06	9.11879e+06	8.92821e+06	2.77082e+06	1.42193e+06	3.47731e+06
Com_2329_pos	Guvacine	C6H9NO2	127.063	2.222	21336.8	29666.9	40670.1	40848	37660.4	35974	27944.5	27450.3	40859.1	31636.9	71836.1	67911.9	42838.5	44635	44416.1	45810.9	52016	60733.2	55506	57230.9	38815.4	38639.6	44610.9	36697	29635.4	29114.8	51433.3	38767.7	34528.5	30189.6	37331.6	43407	67005.1	53018.9	35588.5	44970.4	67137.8	48947.3	65520	37851	52922.7	48991.7	27496.7	30023	32150.4
Com_925_pos	Phenylisocyanate	C7H5NO	119.037	1.161	7.95474e+06	7.97133e+06	4.65401e+06	4.62349e+06	3.57183e+06	4.04139e+06	1.12217e+07	1.30912e+07	1.78964e+07	1.82463e+07	9.68187e+06	9.67652e+06	3.3249e+06	3.64515e+06	1.08738e+07	1.16577e+07	1.05709e+07	1.04981e+07	1.19584e+07	1.36801e+07	1.33451e+07	1.43061e+07	5.39076e+06	4.9958e+06	1.36764e+06	1.16879e+06	1.26124e+07	1.00265e+07	1.16304e+06	1.12649e+06	1.7489e+07	1.76396e+07	1.71934e+07	1.71078e+07	7.61433e+06	6.47636e+06	8.49218e+06	8.96266e+06	3.19251e+06	3.15725e+06	1.36727e+06	1.59184e+06	1.1945e+07	1.2397e+07	1.28388e+07
Com_2939_pos	Dihydrouridine	C9H14N2O6	246.085	13.8	6891.28	9022.37	6794.6	7847.04	5888.93	7825.09	6284.73	10178.8	12522.5	8382.07	8341.2	10097.2	7000.58	5834.99	18938.9	10540.7	15161.7	7575.46	28896.9	19059.8	8072.61	57044.8	6399.84	18833.9	17152.9	7800.47	27153.8	44261.1	16656.8	9181.2	15306.9	10266.3	31851.3	9414.58	21193.1	10400.7	18482.2	13533.5	9776.08	10826.3	9458.73	9400.58	34955.5	39572.5	40587.7
Com_1016_pos	Oxiracetam	C6H10N2O3	158.069	12.771	5709.78	5050.37	5804.9	5135.16	4853.34	5992.49	4702.66	4372.13	4180.61	5017.92	4899.8	6046.62	4637.11	4735.86	4306.44	2800.74	3591.19	3587.89	4654.57	3714.44	4025.37	3463.53	4531.45	8986.47	5897.43	5124.56	4052.47	5445.59	3690.08	6054.37	4251.22	3640.12	3519.42	3264.39	2955.82	4713.99	4923.88	3817.43	6144.28	6589.82	5060.68	9297.07	3745.87	3741.01	5811.93
Com_4779_pos	1-Isothiocyanato-8-methylsulfanyl-octane	C10H19NS2	217.095	12.196	9314.61	16355.6	9999.32	10518.7	10132.4	9164.16	21811.4	22005.3	42483.2	52406.8	12453.3	18873	13855.6	13561.5	23843.2	23333	11248.7	13969.5	11543.3	28596.9	22507	18393.3	20974.4	22514.2	16346.5	13059	54036.4	40837.1	14195.2	15289.5	29849.4	36895.4	50589.7	54225.7	26184.3	26676.9	44967.3	149538	37569.4	43939.8	15760.8	19410.7	314641	295251	306718
Com_3103_pos	Deltaline	C27H41NO8	507.283	1	167039	346841	143059	157456	137028	137555	201391	218988	184792	294036	484688	654788	504555	519962	746267	1.04745e+06	1.96962e+06	1.82274e+06	2.69238e+06	2.83906e+06	2.38575e+06	2.44454e+06	1.26245e+06	1.44977e+06	148940	156195	376567	317836	203046	177783	1.80267e+06	1.71605e+06	839327	679609	1.50264e+06	1.59246e+06	2.09736e+06	2.42585e+06	1.4296e+06	1.11808e+06	126091	128820	125076	121758	136950
Com_3325_pos	2-Phenyl-4-pentenal	C11H12O	160.089	0.912	618816	727809	1.39744e+06	279172	1.20181e+06	1.04207e+06	738969	707853	811204	700767	1.00973e+06	1.00435e+06	1.24422e+06	990673	883874	999307	806658	858930	626518	797873	814510	806514	656736	623839	1.61947e+06	1.22736e+06	1.08275e+06	831028	1.42923e+06	1.18165e+06	741748	487437	804335	893967	845409	609548	1.43661e+06	1.22385e+06	1.20762e+06	1.43625e+06	1.85822e+06	1.67945e+06	872694	867193	994189
Com_3693_pos	Aminolevulinic acid	C5H9NO3	131.058	3.667	21925.7	47815	15205.2	10619.9	14841.8	12896.6	41120.2	40568.8	46971.2	44944.3	66737.6	62207.4	51891.1	38842.8	40230	64683.7	50361.2	50497.7	30960.2	23995.4	21010.7	27047.5	15055.5	22583.7	12857.2	11043.4	71525.6	67116.2	15867.6	10482.1	79631.4	84880	53121.9	57422.9	68861.6	69787.4	28034.1	28598.2	29740	21319.6	9636.14	7731.9	24813.6	20230.3	24335.3
Com_812_pos	Pyridoxine phosphate	C8H12NO6P	249.039	12.32	11909.9	11010.1	10735.6	10338.4	9203.74	10121.7	7642.29	7533.76	5538.58	5772.97	9191.39	7931.65	5228.98	6272.22	4717.61	3872.88	6591.99	5710.36	5700.57	6014.02	5069.98	4745.17	7883.07	7523.76	13260.9	7530.14	6000.39	8620.93	7281.48	14807	4994.22	5305.84	6195.47	5996.64	16050.9	8166.92	4546	7430.69	5382.02	8080.07	6675.5	18953.2	9756.34	5253.54	7999.43
Com_4838_pos	12-(2-Hydroxy-5-oxo-2,5-dihydro-3-furanyl)-6,6,8a,12a-tetramethyldecahydro-3H-oxireno[d]pyrano[4',3':3,3a][2]benzofuro[5,4-f]isochromene-3,8,10(6H,9aH)-trione	C26H30O10	502.183	1.179	2.174e+07	1.86034e+07	2.37384e+07	2.39769e+07	2.25316e+07	2.31725e+07	1.39315e+07	1.27929e+07	1.19949e+07	1.11285e+07	1.45431e+07	9.4436e+06	1.21553e+07	1.08632e+07	1.01813e+07	1.04404e+07	9.74392e+06	9.14097e+06	5.19233e+06	5.39767e+06	9.47944e+06	9.54413e+06	8.21185e+06	7.03974e+06	1.07949e+07	1.01304e+07	7.62774e+06	6.5159e+06	1.21422e+07	1.05913e+07	6.86449e+06	6.8545e+06	9.1954e+06	9.26314e+06	1.08725e+07	1.02204e+07	9.33609e+06	9.35979e+06	1.11241e+07	1.14902e+07	1.17374e+07	1.1629e+07	1.77953e+07	1.73568e+07	1.85868e+07
Com_1996_pos	Linamarin	C10H17NO6	247.105	14.135	3103.32	3162.51	3471.08	3206.98	4372.83	4361.23	6844.7	4177.1	5120.05	3327.15	4145.11	4741.18	3749.23	3239.12	4362.46	4466.81	11958.9	62899	7980.07	11174.3	4986.55	4502.39	8251.21	3595.38	5429.74	3589.45	6609.37	4331.27	4360.55	4284.33	13081.9	56097.6	8107.34	5956.76	3520.61	4874.14	8739.6	20381.4	5832.51	6382.04	4533.26	5339.91	7373.5	9193.84	7011.83
Com_4482_pos	3-(1H-Imidazol-2-ylmethyl)-2-[3-(1H-imidazol-2-ylmethyl)phenoxy]phenol	C20H18N4O2	346.145	1.144	4440.24	6000.01	5855.37	6248.8	10917.1	41507.1	21259.4	10042.7	7242.18	7866.71	18095.4	16210.7	7669.9	27418.8	3705.82	6946.56	6293.29	6491.1	1791.25	10268.7	5933.75	1402.68	9025.19	4552.74	18219.5	7364.14	2628.45	13347.7	2786.5	14401.9	6477.45	23874	1989.14	5113.59	4943.83	5371.58	40422.2	4165.29	5798.16	7360.12	14360.1	16497.5	2064.07	2090.31	2289.81
Com_5216_pos	[Similar to: trans-Clovamide; ¤Mass: -20.9710 Da]		380.072	3.314	5.60074e+07	4.50109e+07	2.19809e+08	4.66088e+08	2.48726e+08	2.7811e+08	9.21476e+07	7.68126e+07	8.34098e+07	8.55052e+07	9.14272e+07	1.11159e+08	2.80288e+07	3.33606e+07	6.36847e+06	1.00861e+07	7.87126e+06	6.78659e+06	3.37379e+06	4.2584e+06	3.69541e+06	4.03254e+06	4.48029e+06	4.4432e+06	115641833	1.14351e+08	8.82014e+07	6.48573e+07	1.92694e+08	1.75637e+08	5.04334e+06	5.05962e+06	4.17481e+07	3.96021e+07	2.97417e+07	2.83535e+07	1.79353e+08	2.35475e+08	1.68199e+08	198124160	2.82179e+08	2.80629e+08	4.37374e+06	5.43615e+06	6.36887e+06
Com_2338_pos	Guanosine monophosphate	C10H14N5O8P	363.059	17.078	11361.4	2813.83	5845.76	10211.1	5971.9	4064.44	5610.9	4265.12	7606.79	2710.28	4391.18	6261.69	5748.01	5103.03	23054.7	4695.04	5447.65	4500.77	3211.98	7706.4	7938.39	6005.87	6006.52	8950.07	5922.08	33354.9	8807.99	6235.02	6898.14	11061.6	3292.88	36670.7	6937.55	5129.6	6542.66	24658.8	9381.23	7332.08	8188.83	6098.69	12202.6	12329.2	4155.2	4264.55	5618.84
Com_3895_pos	Riddelliine	C18H23NO6	349.152	0.946	50470.2	49004.7	54416.1	50950.6	59029	62059.4	44703.3	44579	43718.9	42895.4	76430.4	59716.5	60257.9	56097	45411.3	42915.4	80050.6	90888.1	173674	186644	101885	101943	160004	170547	75294.7	73173.5	41265.1	41981.4	82273.8	75591.4	82066.5	67563.8	49804.3	48856.3	111126	104791	69676.8	64934.5	80269	72490.6	64120.8	67156.5	53007.3	55637.8	57303
Com_2794_pos	DL-Glutamic acid	C5H9NO4	147.053	9.817	52338.3	61414.2	66304.4	87131.7	117302	89974.9	61709.7	42139.9	63936.2	62161.1	132276	61389.6	29778.7	40764	21166.7	22673	41645.8	22770.7	4943.52	8507.99	10696.7	13090	15063	12266	31234.4	25864.5	6645.78	4705.3	28071.7	25659.3	13534	10326.1	16425.2	19349.4	27466.9	27642.7	47631.8	44172.5	70871.2	55324	57511.6	73973.9	33355.8	47181.7	49152.7
Com_1707_pos	Miglustat	C10H21NO4	219.147	14.231	939.142	1035.74	1017.3	937.94	907.885	932.272	853.8	767.889	802.894	834.783	1472.12	1153.63	1625.79	1832.23	1504.43	1353.19	1393.44	3438.47	8935.78	2620.37	2983.3	1978.13	1911.34	1830.89	1375.55	1833.55	1173.16	715.497	1341.26	1249.02	700.952	1512.87	1335.79	986.038	1297.51	11828.3	5266.18	4200.52	2374.39	5452.44	1331.46	1165.81	1443.8	2015.51	1842.52
Com_2735_pos	Doxefazepam	C17H14ClFN2O3	348.067	14.42	284796	280857	426738	507942	382483	392012	541088	484575	654371	675478	1.6333e+06	1.83143e+06	1.79121e+06	1.93551e+06	2.28384e+06	2.35799e+06	1.87154e+06	1.99435e+06	3.03056e+06	2.81015e+06	4.39445e+06	4.36519e+06	5.62464e+06	5.01391e+06	1.8164e+06	1.88439e+06	738502	688923	2.73485e+06	2.69682e+06	627454	585246	1.35491e+06	1.30129e+06	1.82671e+06	1.85042e+06	5.1367e+06	5.22785e+06	2.68612e+06	3.00108e+06	6.79087e+06	7.05873e+06	464013	440891	513483
Com_5412_pos	[Similar to: Methyl (2E)-3-[5-acetoxy-9-(3-furyl)-4-hydroxy-3,3,5a,9a-tetramethyl-7-oxododecahydro[2]benzofuro[5,4-f]oxireno[d]isochromen-11b(1H)-yl]acrylate; ¤Mass: 350.1449 Da]		194.086	0.849	64311.6	73246.5	94259.6	49887.9	46447.4	51210.9	58294.3	32879.9	55923.4	37092.5	171814	46570.6	58497.4	43240.1	69456.1	47382.9	193847	60437.6	59146.7	59426.3	54695.2	57726.9	196257	78431.2	10962.4	10478.7	17051.1	14789.9	14088.1	14963.9	115158	37387.7	31662.6	32001.3	13055.2	18244	44910.8	131223	13072.8	32049.9	16881.1	17354.8	35352.5	35917.2	32576.6
Com_798_pos	Rhaponticin	C21H24O9	420.141	0.884	786794	555371	1.05202e+06	1.13048e+06	567626	605200	339631	440503	372595	435796	671783	731020	1.01526e+06	802868	406898	506535	434474	383219	369164	338244	220872	216613	519907	563644	254383	232701	428992	214389	126924	112423	250259	312518	248830	196907	340436	407421	1.09292e+06	1.1022e+06	1.18024e+06	1.05447e+06	532389	497652	314924	298076	438924
Com_349_pos	Thionazin	C8H13N2O3PS	248.038	12.729	31091.6	44430	20607.1	119290	27473.3	25311.1	34725.8	21431.9	17001.9	21316.2	34879.1	67447.3	55163.7	50134.2	41171.9	24067.4	29833.6	63127.1	19367.7	39309.2	21056.7	76187.7	106213	43766.9	68604.4	64771.2	47903.2	83786	59110.2	108401	53425.7	72267.2	52570.4	45096.7	38205.1	139084	77226.6	50575.1	42159.3	52133.4	105520	68513.7	20937	15919.2	20269.3
Com_1392_pos	N2-Succinyl-L-glutamic acid 5-semialdehyde	C9H13NO6	231.074	2.693	52266.3	51865.7	75634	67276.8	56354.6	70472.2	56661.5	56749.3	78727.9	81768.7	83191.3	120568	37312.5	28965.4	27926.5	20330.9	71968	72847.8	45529.3	24745.9	35561.8	33622.3	80593.4	84084.8	20776.5	21375.4	36342.6	22166.7	44649	32437.4	36965.1	38197.3	49559.3	34647.8	16603.9	22038	31038.1	21038.5	24558.4	24170	22078.2	17192.3	23997	17418.4	20777.4
Com_4340_pos	1-Aminocyclopropanecarboxylic acid	C4H7NO2	101.048	8.786	48839.8	46909.3	65269.3	66083.7	72713.3	83102.5	54758.1	55770.8	64718.7	56829.6	57772.2	39635.3	44972.5	35894.2	33246.9	46667.1	54564.5	47335.7	25981.6	25027.1	29552.4	28306.1	37601.1	34553	49092.8	38411.1	16214.7	51336.4	49304.3	44736.3	54558.3	43713.9	40319.4	33640.7	47325	37543.2	43071.1	48282.8	45488.8	47692.7	64506.2	66430.3	245605	243741	260673
Com_1526_pos	N-(2-Cyanoethyl)-L-glutamine	C8H13N3O3	199.095	12.811	3986.14	4039.72	4872.86	5119.98	3562.55	3552.51	5056.33	3489.17	3078.08	7126.07	4761.83	6471.93	4234.17	2808.59	3028.05	2311.51	3025.4	3698.29	4058.08	4938.67	3681	2633.98	3146.61	3925.58	7574.88	4130.43	2037.33	1970.79	3670.29	4670.64	3061.88	3675.67	2400.98	2335.92	2282.22	3090.05	2972.86	3291.87	4654.19	5583.96	8360.51	7244.45	3258.78	3143.89	4822.83
Com_3953_pos	2-Decylfuran	C14H24O	208.182	8.299	12230.6	12771.4	12910.7	12679.8	12861.3	13000.1	12692.1	12417.1	12931.8	12873.1	14632.6	16409.3	6370.45	5950.22	7244.34	7484.37	10671.5	10387.7	7196.67	6858.55	6829.53	6838.16	6183.43	5877.88	5765.57	5553.51	5643.65	5975.98	7021.53	7101.04	11846.9	11334.7	10497.6	10618	10791.3	10975.9	9229.13	9350.1	11518.6	11748.6	8316.39	8551.47	10313.4	9815.82	10390.6
Com_4416_pos	3,5a,9-Trimethyl-2,3,3a,4,5,5a,8,9b-octahydronaphtho[1,2-b]furan-2,8-dione	C15H18O3	246.125	1.038	327483	288904	392689	392063	587133	634854	792648	796007	765869	708953	634992	718911	1.31439e+06	1.33535e+06	760239	725066	1.01869e+06	843205	473005	503179	617394	624375	579736	430386	897685	817740	507214	539490	1.17758e+06	1.12796e+06	867698	768524	875400	1.00543e+06	1.18224e+06	929342	698034	605939	700741	592530	940943	792142	996117	937773	946821
Com_32_pos	Acetylsulfaphenazole	C17H16N4O3S	356.093	9.884	256735	2.23509e+06	6.06118e+06	8.68676e+06	2.74806e+07	1.54516e+07	3.11932e+07	3.17614e+07	3.03747e+07	3.10866e+07	4.61788e+07	5.25437e+07	6.21201e+07	7.07281e+07	4.76539e+07	4.63335e+07	5.19952e+07	3.74356e+07	4.32959e+07	4.44212e+07	1.89978e+07	4.31814e+07	4.96911e+07	5.01362e+07	9.10355e+07	8.94348e+07	2.73266e+07	2.58151e+07	9.18856e+07	8.92762e+07	3.60588e+07	4.01874e+07	4.06172e+07	4.77809e+07	4.83119e+07	4.67251e+07	4.30672e+07	3.1018e+07	5.07285e+07	5.18092e+07	7.22394e+07	8.17765e+07	5.61794e+07	5.5494e+07	6.06243e+07
Com_63_pos	Vibunazole	C15H20ClN3O2	309.125	10.634	2.28605e+06	2.60374e+06	478864	441062	307420	219814	10420492	1.22669e+07	1.3623e+07	1.29191e+07	1.73615e+06	1.85409e+06	5.44934e+06	5.73034e+06	1.82754e+07	1.93488e+07	1.18017e+07	1.1454e+07	1.06415e+07	1.02363e+07	2.11489e+07	2.17773e+07	5.57424e+06	5.61768e+06	325438	441043	1.67263e+07	1.76406e+07	1.20393e+06	1.11163e+06	2.16105e+07	2.28791e+07	1.57751e+07	1.77876e+07	9.0743e+06	8.97991e+06	5.78003e+06	6.03655e+06	2.96896e+06	3.14807e+06	283488	233254	2.25984e+06	1.98842e+06	2.21649e+06
Com_5111_pos	1-(β-D-Ribofuranosyl)-1,2-dihydropyrimidine	C9H14N2O4	214.095	10.31	501935	486506	103489	93166.1	47065.4	55366.1	462545	359174	351752	2.63589e+06	184412	205053	98095.1	87786.6	97004.5	124583	130525	94136.8	131911	147038	186152	152980	187986	137326	58953.3	5663.66	101305	110747	61328.9	76721.9	269734	249233	287302	308311	149616	157593	393089	422696	120292	123319	62624.8	70695.1	125745	116510	129371
Com_4937_pos	1-[(3-Carboxypropyl)amino]-1-deoxy-β-D-fructofuranose	C10H19NO7	265.116	14.674	932.009	3485.65	1012.53	1009.64	1086.13	933.542	943.08	2363.64	819.027	1484.46	2423.4	1464.11	890.431	1232.15	887.865	1013.92	930.578	1960.85	1428.78	1342.3	909.219	1350.44	5953.24	1130.39	9996.84	1589.89	1105.68	1684.64	1504.27	1355.04	2975.67	1750.72	1420.09	1737.65	958.777	1167.68	3206.02	3034.45	2078.61	2112.96	1674.48	3981.44	3648.12	1988.8	2730.92
Com_2058_pos	L-dihydroanticapsin	C9H15NO4	201.1	1.68	11843.6	12319.1	20268.4	28787.5	16982.5	17799.5	13990.8	14400.7	16275.4	24896.5	27616.1	24681	15270.4	13198	12228.8	15965.3	17337.5	14336.1	11923.9	11491.6	9999.9	12615.8	13431	18745.9	28331.1	22640.1	25119.7	31000.5	48040	32925	8224.17	16743.2	15026.6	12181.8	22192.7	14676.8	21617.6	17124.2	21391	20085.5	12029.8	13103.9	16712.1	23700.8	18228.6
Com_2816_pos	DL-Glutamic acid	C5H9NO4	147.053	16.824	357247	14018.2	12754	12490.2	14104.4	15512.9	17878.3	15060.3	20452.9	19873.8	20435.3	16076.2	14507	14364.7	11984.2	14382.7	13694	12566.4	10229.1	11697.7	11827	15899.3	10113.1	9260.03	16157.4	16479.2	14650.2	16058.2	19937.3	16426.3	14699.5	13127.6	16608	14721.9	11827.9	35283.2	17551.5	17625.3	14002.3	52951.5	13945.5	14904.4	99983.4	85396.4	91331
Com_3802_pos	Abietin	C16H22O8	342.132	1.115	10008.5	10046.6	13910.7	13006.1	13093.8	12674.2	10163.9	10473.5	10250.4	13985.6	25169.7	19199.7	17842.2	15074.4	11963.8	10893.9	18077.7	13879.3	12610.9	13469.3	9569.37	9759.38	16240.9	16949.2	18755.9	25067.1	11028.5	9661.83	18026.2	14749.6	9587.54	11540.2	11271.3	11726.7	11945.5	11918.8	15192.6	23651	21869.4	25395.7	31307.6	18063.7	13288.7	14604.1	16489.1
Com_5445_pos	[Similar to: Hydroxy itraconazole; ¤Mass: 370.0215 Da]		350.213	1.195	905245	927904	589166	627812	1.23262e+06	907384	857248	762350	786587	734731	395636	525411	1.69855e+06	1.61891e+06	1.32198e+06	909945	823670	838928	535310	654046	1.86678e+06	1.80738e+06	394720	268898	2.13673e+06	2.03125e+06	1.49907e+06	1.48727e+06	4.21576e+06	3.73324e+06	898929	736553	1.24324e+06	1.11876e+06	1.27721e+06	1.20974e+06	382317	414777	542556	549331	788637	777427	1.10755e+06	1.11155e+06	1.17686e+06
Com_101_pos	Uracil	C4H4N2O2	112.027	1.157	1.18514e+06	1.318e+06	996270	846068	1.96661e+06	2.02368e+06	1.32153e+06	1.2926e+06	1.50131e+06	1.40678e+06	760889	694238	1.69564e+06	1.74885e+06	1.21886e+06	1.3815e+06	1.87344e+06	1.95482e+06	2.40591e+06	3.40017e+06	2.3784e+06	2.33328e+06	2.32574e+06	2.1314e+06	2.72365e+06	2.81258e+06	3.26838e+06	3.40046e+06	2.19412e+06	2.39752e+06	5.23746e+06	4.69037e+06	3.61761e+06	3.7772e+06	2.14097e+06	1.85075e+06	2.31301e+06	2.65712e+06	1.60618e+06	1.59121e+06	4.45454e+06	4.54921e+06	1.17621e+06	1.26243e+06	1.59877e+06
Com_3582_pos	Bambuterol	C18H29N3O5	367.212	1.578	4662.75	5229.89	5565.72	5468.41	6768.67	6786.37	4993.81	4945.21	4453.75	4577.14	4767.81	5182.79	5622.92	5717.07	6783.22	12170.8	4121.55	4304.21	5047.7	3248.37	21750	11085.7	3960.55	4015.68	6645.85	6759.77	4603.76	4411.47	7410.39	7154.55	3819.3	3833.06	5284.02	4692.97	4508.86	4207.23	4544.59	4607.76	4855.55	4821.85	4372.15	4334.29	17688.7	17940.9	32014.4
Com_796_pos	Riboflavin cyclic 4',5'-phosphate	C17H19N4O8P	438.092	0.971	35816	36466.8	46263.8	42063.2	102295	60076.4	60057.2	61348.5	115584	164057	302818	172499	140638	153695	25646.8	30687.9	59421.2	51493.6	105396	84204.7	22320.8	22002.3	120457	96084.2	2.78595e+06	1.23044e+06	1.58303e+06	1.77051e+06	1.369e+06	1.06124e+06	30774.6	35867.9	218169	141423	85769.3	73766.3	519208	479725	364000	351138	898920	1.31763e+06	285064	380760	419973
Com_4513_pos	2-HydroxyFelbamate	C11H14N2O5	254.09	8.105	1.16682e+06	2.95064e+06	127949	155766	2.28641e+06	2.30182e+06	1.77926e+06	1.64848e+06	1.01412e+06	876709	345981	337887	872573	1.00139e+06	1.17627e+06	797382	1.48624e+06	1.88445e+06	2.25972e+06	124368	1.41105e+06	87450.4	1.35899e+06	94684.4	2.00513e+06	1.84947e+06	2.44121e+06	2.7269e+06	1.36319e+06	1.58791e+06	3.46639e+06	3.26607e+06	1.4478e+06	1.88825e+06	1.0009e+06	1.10791e+06	1.02666e+06	1.0343e+06	1.04241e+06	895316	2.07867e+06	1.69158e+06	337190	351388	334626
Com_1363_pos	N-Acetyl-D-glucosaminitol	C8H17NO6	223.105	17.577	4150.14	2626.13	2266.66	2652.48	3180.84	2133.83	7857.89	3489.59	4263.62	3851.54	4445.76	4839	2559.33	2562.72	2277.09	12611	3252.49	8622.93	8804.36	3137.82	2378.54	2098.65	6252.32	1797.73	2665.65	2667.4	2862.38	2429.2	3423.07	3878.17	2487.56	2035.03	3795.75	3145.19	3166.83	3068.83	3139.9	2773.37	2994.58	3482.66	2895.1	2448.11	7684.17	6466.72	9648.55
Com_3099_pos	Deoxyuridine	C9H12N2O5	228.074	13.555	11807.9	10826.1	5863.2	2446.27	2789.6	2437.61	9379.55	11392.9	30168.1	12999	6301.46	5272.89	4600.8	22672.9	10379.5	7290.88	7189.05	6630.62	17902.6	22909.8	10878.3	8546.94	4453.41	5161.03	3688.78	3619.45	53160.9	15756.8	5058.66	5252.73	28260.9	15034.5	42361.8	12878.1	18098.5	8771.09	15649.1	5344.45	6513.42	6634.17	3524.7	6767.4	65754.2	59091.2	65882
Com_2539_pos	Folinic acid	C20H23N7O7	473.165	2.065	592720	544867	998703	1.02921e+06	994936	1.06744e+06	663154	881582	1.11611e+06	962742	989235	1.17593e+06	666523	831640	468522	443976	810069	820452	367449	442368	512216	533376	508509	553258	962271	945648	571338	570229	495626	970043	410395	334592	679880	721599	608260	516278	603454	631099	965898	912605	1.22731e+06	1.04264e+06	1.08655e+06	1.33374e+06	1.31179e+06
Com_5430_pos	[Similar to: L-Glutathione (reduced); ¤Mass: 178.0304 Da]		129.053	9.85	43708.1	41459	49874.4	49732.4	30684.5	42836.2	48662.1	70757.1	37638.9	46746.7	122527	145553	187185	188376	164925	184804	230369	188930	148910	110284	157879	151436	144556	129969	162484	313844	216022	175069	312072	266155	89058.4	218360	123279	97788.6	144396	145042	137880	102420	159633	117849	161205	164043	164166	185160	228643
Com_852_pos	Propofol	C12H18O	178.135	0.959	1.79827e+07	1.76704e+07	1.66406e+07	1.52514e+07	1.68992e+07	1.90754e+07	9.11089e+06	1.70695e+07	1.45713e+07	1.48534e+07	3.21591e+06	1.19261e+07	1.86062e+07	1.72846e+07	9.36775e+06	9.88596e+06	1.32734e+07	1.40564e+07	8.00373e+06	5.34259e+06	1.29012e+07	1.00253e+07	9.84462e+06	1.06578e+07	2.00876e+07	1.57764e+07	1.23407e+07	1.08924e+07	2.09559e+07	1.90947e+07	1.04776e+07	1.08699e+07	1.37541e+07	1.10925e+07	3.94379e+06	1.13154e+07	1.25186e+07	1.28638e+07	1.37852e+07	1.55074e+07	1.77298e+07	1.84558e+07	7.87617e+06	1.09451e+07	1.53341e+07
Com_1853_pos	L-Tyrosine	C9H11NO3	164.047	7.602	8.23824e+06	121810	4.47095e+06	4.40147e+06	1.00575e+07	1.03163e+07	5.45903e+06	5.55432e+06	4.23359e+06	3.63763e+06	3.79344e+06	3.12588e+06	4.45584e+06	4.63318e+06	68883.8	42438	5.28487e+06	5.20647e+06	4.35474e+06	4.34277e+06	969041	72028.4	7.42408e+06	6.76866e+06	5.16722e+06	5.03406e+06	1.66563e+06	1.80851e+06	146762	1.26339e+06	5.4485e+06	5.12506e+06	5.77679e+06	4.70151e+06	2.86475e+06	2.55739e+06	3.871e+06	3.18134e+06	3.59349e+06	4.60406e+06	6.40135e+06	5.97045e+06	577935	641588	709099
Com_3395_pos	Dibenzyl disulfide	C14H14S2	246.055	13.74	3005.78	3062.31	3125.65	2951.36	2724.48	2756.49	2783.8	3867.09	3807.63	5516.77	6844.24	8029.32	3603.33	3980.48	4273.89	2718.8	4472.47	5263.59	4089.18	4729.21	3998.46	4443.43	5005.82	7810.94	9616.9	8090.02	6989.71	8016.04	19381.2	15252.5	3651.54	3309.08	6679.05	4969.48	7833.24	6075.17	11008.4	9289.28	29064.5	24955.7	20574	19934.4	3376.27	3403.39	3801.21
Com_774_pos	Rutin	C27H30O16	610.152	4.678	23912.8	11014.6	19888	22214.6	5889.98	5715.29	5625.29	5029.37	5311.72	5448.67	6501.39	7244.7	5724.64	5610.22	7499.39	8692.25	8342.89	9136.95	11427.3	11045.9	16822.9	15985.6	8701.31	9148.99	7301.71	7027.68	5396.7	5517.09	6768.74	6843.12	6819.09	7328.91	5599.33	6935.54	7077.15	6324.75	8197.03	8060.73	8593.27	9232.82	7336.81	7454.08	20719.6	19739.9	20500.4
Com_1813_pos	Metazachlor	C14H16ClN3O	277.099	12.804	13645	16712	14076.9	13234.1	12535.3	11807.9	37835.4	15557.9	25093.1	20285.2	13224.2	13823.5	7294.27	7291.54	7987.17	16619.9	9384.55	10970.9	9827.91	10142.6	11125	18759.1	10369.3	10278.1	9145.74	11828.7	29376.6	60334.7	9207.74	9079.63	13989.9	16783.3	14993.7	13695.8	7582.48	17186.3	8031.55	10856.8	8561.76	9003.84	13932.4	13868.8	152617	149079	160287
Com_3438_pos	Benzamide	C7H7NO	121.053	4.489	13848.6	12448.4	7243.36	5643.84	8626.87	5576.42	5831.31	6225.31	9016.26	7630.78	10119.3	9319.62	6596.55	4462.82	9844.7	11980.3	8588.95	7004.71	8003.76	10064.6	17883.6	21594.4	10169.5	8427.9	6092.14	6366.8	4138.36	4970.26	7256.71	6525.87	5011.32	6144.83	9262.89	4491.57	5934.74	7147.95	8081.64	8066.76	9297.88	8699.14	7769.82	7349.73	29882.8	27878.3	39292.1
Com_603_pos	Suberylglycine	C10H17NO5	231.11	8.483	772219	905513	140576	122721	359905	342736	2.38501e+06	1.79072e+06	4.33308e+06	4.24557e+06	1.3598e+06	1.63602e+06	117035	119995	113672	116381	846570	1.03419e+06	182739	189801	140260	126283	217962	239011	97652.8	85592.6	151049	145908	114391	91685.1	734964	1.25683e+06	319049	361064	469060	493440	1.10534e+06	625705	1.45156e+06	918170	145595	135653	351130	365961	372829
Com_3056_pos	Diffutin	C23H28O10	464.167	0.879	4.99367e+07	4.10342e+07	4.6929e+07	4.66524e+07	7.05908e+06	7.99229e+06	2.98536e+07	2.91056e+07	3.0228e+07	2.75691e+07	4.98973e+07	4.47935e+07	5.14236e+07	5.24578e+07	3.23706e+07	3.63765e+07	4.11879e+07	4.00563e+07	2.85644e+07	2.95753e+07	2.21895e+07	2.22858e+07	3.77409e+07	3.38121e+07	7.26336e+06	6.88809e+06	2.80094e+07	2.61094e+07	2.196e+07	2.11746e+07	2.87499e+07	2.61877e+07	3.03997e+07	3.11809e+07	3.57956e+07	3.73572e+07	4.10935e+07	3.63673e+07	3.90446e+07	3.80162e+07	6.21195e+06	6.15768e+06	2.09127e+07	1.90553e+07	2.03212e+07
Com_4788_pos	1H-Imidazo[2,1-i]purine	C7H5N5	159.054	16.305	1850.87	2155.23	4599.68	8109.09	2781.56	1635.99	2435.61	1795.12	1551.14	3876.63	3800.61	5650.7	2555.21	2089.12	1554.04	1920.94	2405.31	2949.05	3198.12	2618.33	1006.23	1296.74	2856.25	1600.22	3687.57	2502.28	2420.92	1379.08	1622.32	1715.1	1176.79	1448.91	1610.35	1112.28	1210.07	1538.92	2789.15	1874.83	2181.47	3242.03	2351.63	3465.71	930.816	1110.39	1064.52
Com_3216_pos	CMP-sialic acid	C20H31N4O16P	614.146	13.78	15066	14481.6	6539.41	38444.6	18331.9	22480.5	8060.05	8333.32	33245.2	29811.6	12579.1	21684.6	9938.54	33919.1	10134.9	14175.8	51100.6	65330	32132.1	42496.6	46374.7	31394.2	125368	124987	40896.5	8991.28	9014.76	5019.39	9287.88	15566.6	22022.4	23960.5	39417.3	68434.5	15546.7	16410.7	30903.4	43826	9551.78	23771	76723.3	60807.5	12660.6	17863.5	9122.27
Com_5168_pos	[Similar to: Verrucarol; ¤Mass: -171.9821 Da]		438.134	0.873	2.54105e+06	2.08668e+06	1.22344e+06	1.21428e+06	3.88608e+06	4.20566e+06	1.25265e+06	1.27502e+06	935996	1.02889e+06	1.06556e+06	750078	892533	1.16512e+06	778109	737003	712081	727166	279240	420903	351451	521346	298584	339125	1.36945e+06	1.6316e+06	165289	574507	1.16045e+06	1.0306e+06	574869	581333	828606	796287	804800	735457	457363	403070	605707	2.42789e+06	1.16214e+06	1.22337e+06	1.09913e+06	1.20836e+06	1.15545e+06
Com_5599_pos	[Similar to: 6-Hydroxy-5a,9-dimethyl-3-methylene-3a,4,5,5a,6,7,9a,9b-octahydronaphtho[1,2-b]furan-2(3H)-one; ¤Mass: 18.1133 Da]		230.028	12.974	6249.47	5988.95	19700.9	21863.1	13357.1	11147.1	7706.74	8131.02	11201.4	13089.1	25823.8	24494.3	22991.5	24772.6	14001	10449.4	8184.95	10467.8	6355.73	9053.87	4759.31	4499.9	5139.51	5793.4	7965.65	8433.99	6348.75	5396.82	6083.19	9230.53	4679.54	6670.34	11363.9	6191.13	8605.83	7303.98	6737.06	10238.2	7506.47	7733.62	12816.8	9830.18	5180.34	5752.67	6131.81
Com_5434_pos	[Similar to: L-(+)-Citrulline; ¤Mass: -17.9745 Da]		193.07	10.097	8979.52	31112.4	19829.7	31234.8	43260.4	55349.8	42774	42556.5	47259.7	46351.2	31448.3	36903.1	41740.2	22265.2	33236.9	35245.4	35358.9	35371.3	34730.4	38981.9	38108.9	33837.9	32692.2	23373.8	14682.9	18822	47416.5	50621.5	18433.5	22625.3	35499.4	43194.2	40270.2	57557.5	35999.6	26189.1	21152.4	22635.4	16093.5	14474	28070	27079.2	44551.6	25932.6	35042.8
Com_763_pos	S(6)-acetyldihydrolipoamide	C10H19NO2S2	249.085	12.162	40670.5	72542.3	10163.9	10783.2	10781.4	10874.5	39366.5	53049	54295.7	55802.6	15263	16053.5	10440.7	18078.2	27508.5	39144.4	25417.8	14466.1	29292.8	28368.5	40784.6	63469.6	25393.1	23118	8109.09	9354.14	36079.8	58137.9	15796	10480.9	68887.3	78447.2	47581.2	86311.4	36741.2	34191.3	39846.3	245317	33789.6	33868.9	49459.5	14268.1	172469	154615	146658
Com_652_pos	Simenepag	C23H29NO5S	431.178	4.595	14598.6	10278.2	6776.17	5959.01	5370.28	5456.18	9923.3	10008.4	9220.88	7259.34	8773.69	6251.08	5420.07	5147.79	14708.8	21241.3	10449.1	8689.46	17096.9	13883.6	31499.2	30458.5	9719.64	9253.54	6718.48	6724.89	9639.54	16330.7	5886.78	6077.85	8972.73	7711.9	5464.87	6088.25	7642.57	8862.27	6684.12	8466.7	11369.2	8659.89	6645.39	7414.05	24813	18245.6	24875.3
Com_5831_pos	(9R)-1-[(2R,3S,4R,5R)-5-(6-Amino-9H-purin-9-yl)-4-hydroxy-3-(phosphonooxy)tetrahydro-2-furanyl]-3,5,9-trihydroxy-8,8-dimethyl-10,14,19,20-tetraoxo-2,4,6-trioxa-18-thia-11,15-diaza-3,5-diphosphatricosan-23-oic acid 3,5-dioxide	C26H40N7O20P3S	895.123	7.264	704.29	750.196	919.896	851.295	984.911	1024.27	736.841	688.169	743.625	733.347	888.722	1001.34	841.957	835.011	1850.18	1504.09	908.22	861.111	792.307	762.392	643.56	640.855	1103.87	995.369	1646.61	1572.18	825.028	854.762	6985.61	11359.3	774.395	744.899	927.444	916.348	901.709	869.982	829.538	897.895	945.651	969.668	1311.2	1256.13	861.882	908.112	918.441
Com_4511_pos	2-Hydroxyphenylalanine	C9H11NO3	181.074	4.81	2.35872e+07	2.3806e+07	1.18402e+07	1.18798e+07	5.69826e+06	4.2966e+06	1.72811e+07	1.5105e+07	2.84351e+06	2.15454e+06	8.82264e+06	4.01303e+06	4.02016e+06	3.44099e+06	1.25568e+07	1.27953e+07	1.45303e+07	1.58957e+07	1.17097e+07	1.14737e+07	3.60408e+06	3.38514e+06	1.74431e+07	1.71129e+07	3.04167e+06	3.09175e+06	1.32841e+06	1.39223e+06	1.07586e+06	976566	1.35501e+07	1.34484e+07	3.18837e+06	3.53423e+06	2.49267e+06	2.24682e+06	1.7708e+06	1.62049e+06	2.1939e+06	2.01558e+06	3.15008e+06	3.2491e+06	1.5806e+06	1.65607e+06	1.69064e+06
Com_6057_pos	(+)-Castanospermine	C8H15NO4	189.1	6	5667.8	4056.69	9529.57	11217.5	6218.22	5004.97	4683.28	5744.47	7233.67	8218.13	6488.14	8217.75	4585.29	3888.06	3014.28	4091.49	7583.19	5697.86	4054.87	5370.66	4443.17	5380.69	6765.3	5204.18	4298.35	4543.78	2863.78	3611.31	3646.52	3327.06	3079.48	4695.71	2913.61	3653.25	4636.45	4634.7	9151.92	8892.52	10867.5	8277.2	9462.71	11859.9	8967.98	12385	11252.6
Com_4688_pos	2,3-Dehydro-2-deoxy-N-acetylneuraminic acid	C11H17NO8	291.095	12.491	10701.2	97561.1	62510.6	5324.07	4837.44	5007.56	248030	33306.1	15324.1	17443.7	37181	9864.89	4568.52	25382	9637.75	15301.2	9377.76	20778.8	26863	8583.77	40711.5	10881.7	7067	12732.9	4627.37	4667.43	22096.5	114089	9752.93	3946.32	49334.6	60795.1	11197.7	16005.3	47127.1	22257.4	24902.3	16952.1	45116.9	8644.93	23967.9	4598.98	68549.9	74823.9	85576.9
Com_23_pos	Eugenyl benzoate	C17H16O3	268.109	1.997	4.23463e+06	9.98152e+06	1.80476e+06	1.56074e+06	8.3584e+06	8.82489e+06	4.26118e+06	3.08033e+06	2.32002e+06	1.74183e+06	557366	330561	1.11458e+06	1.18861e+06	956304	992613	313295	279979	107549	90234.6	272380	260619	82597.8	111213	161168	168216	153121	101185	223009	191683	237112	292811	743025	691104	524461	523842	168715	238906	197608	223736	150426	153300	745532	820849	692997
Com_4503_pos	2-Keto-glutaramic acid	C5H7NO4	145.037	1.314	17837.6	11937.6	17472.7	16624.8	16823.4	17783.5	17725	26279.7	22616.3	23282.8	24694.4	33590.2	24475.6	23229.1	14562	16581.5	26523.8	24689.6	14091.7	18306.5	18354.6	24376.5	28907.3	29143.6	28812.5	29471.2	20048.4	17487.7	36826.4	27911.6	21022.5	27479.3	25811.5	25629.5	21284.9	19825.7	33005.9	30413.7	35964.4	42629	40350.8	56642	10492.6	11639.8	14430.7
Com_4913_pos	1-[(3-Carboxypropyl)amino]-1-deoxy-β-D-fructofuranose	C10H19NO7	265.116	10.12	14493.3	22848.9	10264.8	33074.7	9852.75	9215.7	10189	13871.7	18860	25720.5	20681.2	12814.4	10853.2	9956.57	12431.1	11494.3	23976.4	32587.3	18318.7	14506	13860.6	9530.05	12110.3	9446.92	10723.6	11246.6	20077.1	14609.6	9621.07	10737.1	50441.2	34105.8	12764.1	15805.3	19410.1	17827.9	35108.8	83214.2	19489.9	23846.2	12667.2	14508.5	33769.8	39545.2	30244
Com_3993_pos	6-hydroxypseudooxynicotine	C10H14N2O2	194.106	8.432	15455.7	15278.5	23320.2	20530.7	10717.3	12934.9	13464.6	12781.8	15969	16644.1	19633.7	19523.3	11974.9	12221.1	16037.5	16931.6	15672.5	15736.4	18267.2	18171.8	16174.8	16527.8	14340	14389	13960.4	13259	16563.8	15901.8	15004.5	14485.1	13422.5	12447.1	12130.9	12121.5	12795.6	12921.7	14865.1	15854.2	16809.3	18147.1	12749.7	13414.3	27742.3	29204.8	29562.2
Com_4435_pos	3,4-Dihydroxy-12,13-epoxytrichothec-9-en-15-yl acetate	C17H24O6	324.156	1.023	31583.7	32697.3	64634.6	59014.7	155014	46606.8	33975.1	34518.7	67409.1	33819.7	74162.4	63485	73074.4	53229.3	27564.1	81082.9	44959.4	44919.7	49792.4	48251.6	34501.8	29067.4	154710	52535.7	81632.3	131450	68710.2	54907.6	137221	115312	31719.7	43555.6	62541.5	46349.5	46496.2	47953.8	186070	65274.3	188383	71692.6	141520	113289	71748	68682	62846.1
Com_5091_pos	1-(β-D-ribofuranosyl)thymine	C10H14N2O6	258.085	13.875	14714.9	7927.16	3261.77	1592.91	6256.02	2567.47	21804.1	17118.5	31336.3	130464	78852.1	4519.01	4493.7	3823.59	13091.5	14671.3	6488.62	6168.86	10779.5	11977.9	10765.2	9406.74	3780.18	2980.71	3051.31	2081.18	33595.9	29368.6	6592.48	10151	131695	21451.3	15279	20335.4	22344.8	12213.7	6065.6	4786.42	3138.11	3699.87	2177.09	1760.14	146530	141538	147830
Com_4617_pos	2-Acetamido-2,6-dideoxy-α-D-galactopyranose	C8H15NO5	205.095	14.391	2941.85	2435.72	1924.29	1828.25	1667.63	1615.49	1872.45	2829.28	2132.51	2399.52	17386.1	4160.16	1702.02	1807.67	2613.57	4349.28	13595.6	7917.48	3912.84	4875.7	2564.23	2201.8	1692.26	1712.96	2269.37	2163.66	1682.36	2376.18	2772.57	4099.99	3651.21	22084.2	5484.14	3003.09	2127.13	2844.07	7962.58	8661.97	4518.94	8105.32	2876.18	2487.11	2489.72	4578.93	3738.02
Com_3213_pos	CMP-sialic acid	C20H31N4O16P	614.146	14.379	4287.36	6995.53	11821.3	16562.7	9097.68	9379.4	9709.53	5211.4	9510.3	18953.6	5870.18	4538.31	9109.5	11884.8	9642.27	8458.73	16643.3	24978.3	13655.8	13450.5	10831.9	13450.2	28671	22209.5	13836.6	15704	6574.37	5974.63	9665.29	19608.2	4609.17	6070.41	13279.4	10271.4	4195.33	10163.4	27240.7	26765.3	26192.5	27034.7	40577	55765.8	8037.34	7784.56	12945.7
Com_1154_pos	N-Glycosyl-L-asparagine	C10H18N2O8	294.106	11.456	65367.8	74017.5	13907	9460.16	13088.4	17244.7	110526	101705	91182.3	85601	30838.4	32186.1	25437.6	13873.7	39435.7	51544.2	139756	24606.7	33374	35999.2	103586	67697	17553.5	27464.6	4281.03	4174.07	168689	63562.4	17087.4	6175.04	59482.9	49398.6	74376.2	84820.3	46871.3	63142.1	35449.1	45344.8	16408.3	9976.73	5686.16	4573.58	311758	271484	339272
Com_2236_pos	Indican	C14H17NO6	295.105	0.946	57408.2	63668.1	85734.4	73288.7	74840.4	77251.6	80128.7	85910.3	105494	87522.5	511973	367505	363861	404199	200313	194829	492260	513577	1.35725e+06	1.45056e+06	292295	298969	2.39155e+06	2.2706e+06	116945	97041.2	157128	110211	281023	291245	214652	273058	182315	144990	258699	241006	651771	542541	620643	591771	265957	244338	182148	230030	270426
Com_3041_pos	Dihydroartemisinic acid ¶þÇβÇàÝïËα	C15H24O2	236.177	1.124	2.84174e+07	2.40999e+07	3.96506e+07	3.48312e+07	3.93264e+07	4.03361e+07	2.13199e+07	2.15594e+07	2.14048e+07	2.08992e+07	1.66275e+07	1.61894e+07	1.88132e+07	2.08669e+07	2.00054e+07	2.10415e+07	1.45042e+07	1.4113e+07	8.18206e+06	8.3615e+06	1.64702e+07	1.60058e+07	9.15029e+06	8.08776e+06	2.7008e+07	2.80953e+07	1.7456e+07	1.91913e+07	3.62919e+07	31874820	1.2853e+07	1.24695e+07	1.74501e+07	1.69924e+07	1.92977e+07	1.87916e+07	1.1873e+07	1.40959e+07	2.02528e+07	1.93137e+07	1.97903e+07	1.98002e+07	7.18532e+07	7.75303e+07	7.23168e+07
Com_1385_pos	N6-Methyladenine	C6H7N5	149.069	8.25	36307.1	37309.3	58402.1	49379.6	41689.6	84682	50905.4	66999.4	38288.4	45473.6	53749.3	90184.4	206839	197408	182988	200671	39800.9	41912.6	97711.8	99396.7	92877.2	112442	214472	132673	739385	711912	226696	213187	472673	387274	41656.3	48753.3	94977.5	114645	85865.6	70076.9	327209	414368	220935	535425	69978	85527.5	24295.5	26636.3	25274.4
Com_3200_pos	Cormethasone acetate	C24H29F3O6	470.191	5.341	16766.8	13833.8	21330.9	43232.1	20279.1	8152.55	7875.39	7482.09	4951.35	11186.4	31873.1	8637.33	5671.82	6385.36	14458.7	6646.65	9807.24	8610.57	6563.34	12014.9	8240.88	16564.3	11363.7	7049.57	7429.27	7086.3	5126.73	5389.88	15896.6	16544.4	7647.4	16631.8	9235.21	21682.8	19177.7	23677.7	13882.1	9303.17	9074.13	12626.8	15281.6	54594.1	15431.5	12975.2	13471.2
Com_4602_pos	2-Acetamido-2-deoxy-D-glucono-1,5-lactone	C8H13NO6	219.074	1.39	2.48541e+06	2.14139e+06	1.42134e+06	2.71013e+06	2.85308e+06	3.1252e+06	2.83353e+06	2.69337e+06	3.00599e+06	3.05367e+06	4.1439e+06	3.67062e+06	2.78041e+06	2.76016e+06	1.03434e+06	1.0402e+06	2.42849e+06	2.67933e+06	1.37756e+06	1.28886e+06	1.05612e+06	1.10842e+06	2.11921e+06	1.8282e+06	3.41312e+06	2.24961e+06	1.58406e+06	1.68192e+06	2.14996e+06	2.80141e+06	1.55312e+06	1.63949e+06	1.26618e+06	1.37496e+06	1.91254e+06	1.90547e+06	3.60686e+06	3.11628e+06	3.95848e+06	3.65509e+06	3.92117e+06	4.06564e+06	1.48372e+06	1.67075e+06	1.81561e+06
Com_5269_pos	[Similar to: Phloroglucinol; ¤Mass: -0.0129 Da]		126.045	10.231	30343.8	37633.6	29737.9	16797.3	58141.8	33094.2	24278	31611.2	19901.7	19605.2	20180.4	23705.8	13861.8	12701	19574.4	19969	14377.1	13813.5	18651.5	18286	17649.3	17230	15334.7	13686	14722.7	14592.1	13962.1	13787.6	14569	13731.5	18446.2	18357	23458	24056.7	21414.5	22033.2	18392.8	18677.6	17314	16991.6	19885.7	19356.4	21334.8	21129.1	22036.7
Com_4553_pos	2-Amino-6-[(3-carboxypropanoyl)amino]heptanedioic acid	C11H18N2O7	290.111	12.293	11336.4	26022.7	9827.03	10070.5	8940.21	9466.86	53684.5	44557.8	49767.3	56483.9	6864.11	7493.36	5743.39	22149.9	37200.4	53270.2	6016.9	20206	47204.9	9148.66	38840.3	32898	15096.7	5150.34	4231.06	4276.36	49210.1	30723.3	4887.17	4164.73	70649.7	37436.3	48294.8	64175.5	26502.2	16497.9	16622.2	97116.7	9626.19	4470.6	18690.4	5841.24	177712	154553	185595
Com_98_pos	Lophophorine	C13H17NO3	235.12	2.265	620235	678947	403550	368251	282813	257004	2.14629e+06	5.95985e+06	1.52968e+06	5.28673e+06	3.64628e+07	3.91371e+07	6.27803e+07	7.09492e+07	1.8514e+08	6.837e+07	6.70036e+07	7.24458e+07	1.03088e+08	1.19754e+08	6.86211e+07	6.86512e+07	6.27646e+07	8.69579e+07	1.28778e+06	1.00994e+06	1.8269e+07	2.26718e+07	1.77358e+06	2.01321e+06	9.57782e+07	9.96646e+07	4.23114e+07	4.35332e+07	1.17398e+08	1.13764e+08	146622224	4.26578e+07	2.39039e+08	6.3827e+07	1.29856e+06	2.06101e+06	2.71825e+07	3.04742e+07	3.98777e+07
Com_3021_pos	Dihydrouridine	C9H14N2O6	246.085	13.842	1680.68	1681.18	1747.28	2328.71	1621.87	1628.7	1577.06	1589.14	2301.74	3281.32	1943.95	1969.01	1561.74	1874	4766.73	2166.81	9677.65	1511.9	2329.06	3484.07	1576.38	3295.53	1564.19	1670.42	2109.2	2294.34	5192.73	4027.76	2790.68	2502.47	4285.21	2490.36	1684.72	15408.6	1691.78	1600.23	2736.23	1937.27	2557.19	2528.88	2556.33	2729.48	8315.84	8293.91	9689.03
Com_3948_pos	Benzyl formate	C8H8O2	136.052	1.021	2.32206e+06	1.64258e+06	2.23144e+06	2.04613e+06	4.06417e+06	2.62007e+06	1.90554e+06	1.97463e+06	2.19067e+06	2.18644e+06	3.42946e+06	2.84436e+06	2.64406e+06	2.67687e+06	1.87646e+06	2.07089e+06	3.99423e+06	2.76863e+06	1.60076e+06	1.63639e+06	1.85547e+06	261053	2.36941e+06	1.8775e+06	3.16991e+06	2.78225e+06	1.87902e+06	1.57379e+06	2.80021e+06	2.90968e+06	1.73595e+06	1.88553e+06	4.3145e+06	2.29104e+06	2.66694e+06	2.45963e+06	129168	2.99885e+06	3.63372e+06	3.39717e+06	3.84215e+06	3.95875e+06	1.44673e+06	1.76559e+06	1.82875e+06
Com_5060_pos	1,2-Dimethylnaphthalene	C12H12	156.094	0.888	5.85696e+06	5.73942e+06	6.73368e+06	9.59993e+06	7.79893e+06	9.32248e+06	4.85216e+06	5.6301e+06	5.66127e+06	3.06971e+06	5.46489e+06	5.42071e+06	5.64803e+06	7.26587e+06	4.50241e+06	4.26424e+06	4.24825e+06	6.09722e+06	3.4346e+06	1.39933e+06	4.74978e+06	4.54299e+06	4.52027e+06	4.08597e+06	8.45089e+06	5.97685e+06	4.15564e+06	4.16121e+06	7.40796e+06	5.52184e+06	3.89208e+06	3.29226e+06	1.73462e+06	4.58007e+06	4.96683e+06	3.5235e+06	4.67616e+06	4.47346e+06	4.7968e+06	4.9211e+06	7.29029e+06	6.88443e+06	4.07025e+06	3.84957e+06	4.40522e+06
Com_4769_pos	1-Naphthol	C10H8O	144.057	0.9	19112.9	32035.2	51264.7	36466.1	33279.8	31176.4	38780.1	25630.5	42884.1	23059.5	44538.6	25742.9	23911.7	40915.9	22307.9	19989.6	18544.6	21932.1	21530.9	18583.2	26026.5	19634.4	21820.8	20601.2	77446.5	39882.6	26958.2	35471.9	67737.3	58411.6	23183.5	29944.2	33696.4	26571.9	27153.6	23917	34273.3	43015.4	38962.1	41540.7	42311.8	38682.3	27790.8	24254.1	27300.6
Com_856_pos	Prolylleucine	C11H20N2O3	246.158	13.411	3651.29	3489.64	8549.4	5384.38	6950.08	5063.1	4979.14	2940.62	5257.78	6450.24	7247.77	7171.66	5696.46	5917.66	5743.57	3443.49	10881.3	3945.71	3853.47	6740.9	3134.09	4025.01	5035.1	6689.88	7303.29	4273.85	2395.41	3457.58	6417.38	7200.12	4038.9	4665.68	2771.87	2640.19	3197.7	3158.12	5118.6	6656.78	6855.07	7747.35	14004.7	13215.3	18205.9	16923.3	21992.9
Com_643_pos	Sitafloxacin	C19H18ClF2N3O3	409.102	4.779	9607.37	9027.31	19968.1	11774.4	42813.4	34773.9	775.237	787.383	746.057	740.507	991.565	1072.22	917.685	48036.4	969.219	986.307	1134.63	1117.13	1413.12	1541.56	1737.85	1925.46	1246.98	1334.45	6161.05	6549.05	71705.2	840.069	1141.1	1.48505e+06	940.409	882.286	849.077	809.988	1095.93	1020.24	1152.12	2070.71	1495.13	1299.1	1406.03	1133.53	3168.38	2700.93	3249.38
Com_3635_pos	Aristolochic acid	C17H11NO7	341.055	18.56	4.13403e+06	3.67617e+06	5.08767e+06	4.55262e+06	4.87601e+06	4.39506e+06	3.16571e+06	3.06583e+06	3.82434e+06	4.00348e+06	2.08971e+06	2.25951e+06	892993	1.02405e+06	1.31735e+06	1.29004e+06	931274	1.01908e+06	83250	59816.5	144618	117384	30151.8	67974.8	2.4176e+06	1.57419e+06	1.58981e+06	1.54175e+06	2.89047e+06	2.70566e+06	1.91465e+06	1.828e+06	2.32284e+06	2.21195e+06	1.81193e+06	2.25198e+06	361509	583174	749263	487351	710797	652801	25245.7	28416.2	29853.4
Com_549_pos	Talatizamine	C24H39NO5	421.283	17.676	2863.7	3285.99	3498.4	3491.71	6377.04	1014.02	4821.17	1503.18	2286.22	3150.91	3321.06	1310.87	6870.83	5597.09	3857.15	1318.6	3550	931.32	4340.26	5417.27	4375.11	1162.03	2762.61	2347.78	5852.78	6249.02	2090.02	4751.88	8405.85	9553.55	3500.18	1538.49	5228.8	5142.1	6095.45	5439.74	4168.27	1117.25	5448.75	6239.54	5915.73	6560.64	812.682	841.73	867.72
Com_5235_pos	[Similar to: Spiperone; ¤Mass: -0.0290 Da]		395.23	0.917	1.32104e+06	1.28023e+06	1.4903e+06	1.61736e+06	1.6162e+06	1.57089e+06	1.11376e+06	1.0101e+06	1.05694e+06	1.42532e+06	1.7669e+06	1.9555e+06	1.80179e+06	1.53619e+06	1.31261e+06	1.72978e+06	1.77487e+06	1.69898e+06	1.46348e+06	1.3628e+06	1.79424e+06	1.65261e+06	1.74886e+06	1.39103e+06	3.14602e+06	918251	1.95743e+06	1.00346e+06	2.15162e+06	3.01352e+06	1.34279e+06	1.0855e+06	2.05637e+06	1.75998e+06	1.88216e+06	964883	2.45378e+06	1.96876e+06	1.48091e+06	2.04192e+06	3.98048e+06	3.06986e+06	1.48749e+06	3.14463e+06	3.37328e+06
Com_4570_pos	2-Amino-6-[(3-carboxypropanoyl)amino]heptanedioic acid	C11H18N2O7	290.111	14.498	11686.4	21362.6	3057.27	3340.61	2818.95	2852.62	9151.21	9700.35	4327.36	36672.6	3527.18	3317.61	2506.85	2769.47	8569.46	10863.4	10939.2	12090.5	5152.63	3682.05	3314.27	5077.94	2634.57	2695.72	3870.75	4007.62	5261.3	4200.59	4449.12	4395.08	17862.5	43009.9	3437.7	7890.27	3326.64	2760.58	5835.2	4580.65	3672.38	3284.13	3850.17	122838	22439.7	27827.4	28806.6
Com_1370_pos	N-Acetyl-D-glucosaminitol	C8H17NO6	223.105	12.096	27476.8	28733.5	10456	6217.22	6967.64	9997.12	11261.5	13498.3	19445.5	16567.4	73154.1	32381.4	12501.6	12214.1	12259.5	25351.7	11312.8	10080.4	11387.3	15607.7	15514.8	56181.3	15299.1	13900.8	17331	10525.5	17815.2	65171.7	35292.7	11430.8	14626.2	31680.3	20643.4	33563.3	46129.1	45651.8	28717.8	19663.4	35286.9	31232.2	18256.5	12827.7	18139.1	20413.4	17505.4
Com_3764_pos	Acetophenone	C8H8O	120.058	15.8	5027.31	6262.73	5101.07	5153.64	6071.63	6505.46	5427.24	3444.83	4782.65	5822.23	4451.91	5396.68	5998.06	4842.84	5265.07	9010.94	5451.88	7640.55	3726.17	3998.37	4803.77	5134.82	5554.82	7498.79	10199	10653.5	5882.71	5814.96	7459.74	7560.36	15454.4	5967.87	9586.43	7126.5	12896.5	5843.52	7982.56	5593.49	6586.65	7730.72	7002.96	6254.43	5518.79	4269.08	6916.14
Com_188_pos	5-N-Acetyl-β-D-Neuraminic acid	C11H19NO9	309.105	10.121	82347.5	50859.1	15270.1	59219.3	11007.2	11117.2	16085.9	22856.4	33394.6	33046	34586	22279.4	12238.7	11220.2	12291.4	12961.7	18798	22636.9	11978.1	11781.8	10945	10746.6	11567.5	10652.9	12092.6	12682.4	16924	15171.7	14863.3	11715.8	16476.6	13904.1	15688.8	14396.8	23987.8	16580	25725.7	34979.5	26736	44001.3	14763.6	14408.9	27347.5	34624.7	28178.2
Com_2994_pos	Dihydrouridine	C9H14N2O6	246.085	14.62	1184.8	1197.28	1261.36	1237.55	1254.67	1210.87	1074.16	1434.77	3423.66	4275.2	1203.39	1251.74	1117.93	1158.63	1408.61	1251.62	1074.46	1059.3	1942.87	1979.12	1704.12	1384.64	1343.58	1417.97	1554.19	1546.91	2047.49	2201.14	1872.42	1751.9	1118.65	2354.18	1180.92	8968.12	1182.68	1161.82	1507.49	4653.11	1281.09	1349.58	1556.65	1582.08	5587.52	4013.8	4399.72
Com_6046_pos	(+/-)-Metanephrine	C10H15NO3	197.105	2.164	1.18479e+06	944323	867263	769364	3.15477e+06	3.55691e+06	571924	660685	692447	452656	643967	944001	1.14547e+06	1.00644e+06	1.39646e+06	1.36462e+06	490239	417094	184154	194582	641305	705993	248151	237079	1.38096e+06	1.25881e+06	958251	871283	2.67386e+06	2.79998e+06	466022	552900	1.01916e+06	1.0732e+06	969543	956368	598303	605459	724330	671433	510048	461258	259221	249789	307661
Com_2658_pos	Ethanoic anhydride	C4H6O3	102.032	6.166	7004.95	5525.36	6252.22	7039.73	4633.65	5458.6	4983.09	5110.07	4967.7	4900.19	7059.82	7003.28	6852.59	4519.74	5553.79	6293.65	6083.97	6310.04	6670.31	7109.54	7076.89	5342.87	10377	10996.5	6368.6	5464.68	4770.76	4903.99	7246.2	5778.52	4378.64	4554.41	8077.06	6453.8	5944.47	6396.39	4563.23	4882.73	5581.07	5421.42	5971.78	6295.35	9015.79	9404.33	11007.8
Com_194_pos	5-N-Acetyl-β-D-Neuraminic acid	C11H19NO9	309.105	10.154	69242.5	37092.9	14261.4	21010.8	13483.8	12452.8	26533.4	19310.5	26091.2	22697.6	40430.8	24160.8	12384.6	14973.9	13859.9	14045.8	17338.4	17184.7	12492.4	12293.8	12068.6	11977.9	12255.9	10905.1	11159.7	11529.4	11498.6	15317.2	11682.6	11026.6	16173.5	12574.7	16030.1	20695.1	19804.7	25121.7	35307.5	29498.4	26910.7	26923.1	14555.5	15074.1	22776.6	37762.1	35755
Com_808_pos	Pyridoxine phosphate	C8H12NO6P	249.04	10.153	11988.3	13022.9	13456.4	13543.8	15324.5	18745.7	15301.4	24603.7	17104.9	18148.5	32044.6	33201.7	24435.6	14995.5	23515.2	30028.2	18305.5	15459.1	29374.2	24992	36018.5	23172.7	20995.9	17451.6	21051.5	20276.5	13192.4	17408.1	17858.1	33316.5	24761.3	18174.4	48665.1	20374.3	30985.2	49001.4	20845.2	16799.6	32885.5	23171.7	46150.2	67125.8	21327.1	30989.8	29874.2
Com_2941_pos	Dihydrouridine	C9H14N2O6	246.085	12.986	10581.4	7824.25	7687.53	7376.35	7203.59	6959.22	7048.88	8024.01	11596	8557.1	7957.68	8521.08	6292.59	5196.7	6779.77	26009.9	6032.71	6378.14	9767.24	19501.5	11648.9	38809.4	8779.6	8547.08	6070.7	5927.85	15630.7	13028.7	5992.88	6808.29	11368.7	9953.14	11875.3	9468.97	5426.44	5853.97	21715.4	11588.7	5678.06	6877.59	8333.54	8458.1	25029.4	29363.9	28452.7
Com_4300_pos	4-(2-Aminophenyl)-2,4-dioxobutanoic acid	C10H9NO4	207.053	13.92	2187.38	2207.15	2432.73	2247.24	2147.86	2102.37	2914.4	2429.66	3773.37	7362.77	2272.96	3338.19	2599.27	2361.94	2428.44	2223.45	2865.48	2557.85	2659.13	3181.83	1998.2	2033.23	2150.31	2012.96	2826.49	2615.48	3185.92	2457.54	3381.86	3072.59	4498.02	6826.31	3980.83	2541.27	3510.7	2803.59	3059.26	2931.69	3002.94	3104.96	3200.01	3282.97	7362.9	10311.1	9862.35
Com_3531_pos	Bensulfuron-methyl	C16H18N4O7S	410.091	9.81	5100.66	4959.71	6226.99	6220.82	4522.58	5447.91	3284	6412.25	4303.3	4317.02	8482.95	18073.6	17957.5	50843.3	28339.2	29799	85472.9	26849.6	8563.91	10460.5	25794.2	7046.04	42631.7	13554.8	79796.8	40345.7	14164.1	5988.17	33296.9	117565	14924.4	10118.7	20905.8	21694.6	40852	21102.3	33371	22186.2	54066.2	14863.5	64794.2	50742.9	18809.4	34886.9	17088.8
Com_4543_pos	2-Amino-9-(2-deoxypentofuranosyl)-3,9-dihydro-6H-purin-6-one	C10H13N5O4	267.096	13.463	19891.8	26481.8	18809.6	21082.6	8056.45	29745.9	45630.2	77857.8	72645.9	91239.6	56628.5	30697	65621.2	48047.3	90573.2	56374.6	71950.9	73968.7	85764	63269.3	58194.4	49200.1	57835.5	56878.5	44429.6	39906.8	107761	70665.5	64535.6	51293.9	76662.9	68601.2	78598.7	69803.7	53845.8	48057	98148.6	65526.1	89496	74654.7	44090.3	50522.3	96520.4	112851	116802
Com_1902_pos	L-Phenylalanine	C9H11NO2	165.079	7.199	3.47557e+06	3.43047e+06	7.00011e+06	6.85939e+06	5.20514e+06	5.27409e+06	2.47463e+06	2.23802e+06	2.76338e+06	2.85906e+06	9.65647e+06	9.09361e+06	6.52498e+06	1.22299e+07	7.9061e+06	7.76001e+06	1.2697e+07	1.28926e+07	2.60291e+07	2.91128e+07	1.53111e+07	1.54675e+07	4.73518e+07	4.09515e+07	5.00003e+07	5.30526e+07	2.25334e+07	1.61892e+07	4.17483e+07	4.11035e+07	9.10428e+06	8.49803e+06	4.95703e+06	4.66806e+06	8.39758e+06	8.19524e+06	1.82027e+07	1.81292e+07	1.60246e+07	1.8053e+07	4.54878e+07	4.24308e+07	2.97857e+07	2.82848e+07	3.10568e+07
Com_587_pos	Succinyl proline	C9H13NO5	215.079	2.003	23107.5	30100.1	52642.7	63639.5	29498.3	19360.9	25485.7	26690.3	30714.2	31826	45729.9	27280.3	22266	16755.1	10709.8	16538.1	10496	9354.81	14955	8215.23	6322.57	6147.62	7321.03	11689.9	11709.5	12855	28971.5	18396	13300	13996.9	9107.6	8888.5	11296.1	9065.73	6762.74	6965.7	30122.2	62954.1	29064.2	48347.6	16638.5	16417.4	16103.4	19517.6	14103.5
Com_1265_pos	N-acetyl-L-2-aminoadipic acid	C8H13NO5	203.079	10.385	396429	385235	422122	401592	419859	503412	478236	511689	575375	579675	908179	893734	6.92773e+06	6.74772e+06	3.50221e+06	5.20508e+06	5.57505e+06	5.31612e+06	2.20611e+07	2.25446e+07	21308580	1.9833e+07	2.86368e+06	5.40549e+06	9.37086e+06	9.24118e+06	5.30736e+06	5.63684e+06	1.25586e+07	1.19774e+07	1.44763e+07	1.76691e+07	2.11377e+07	1.31619e+07	1.39095e+07	2.31279e+07	6.39161e+06	2.19711e+07	4.2609e+07	4.16434e+07	2.64166e+07	1.56708e+07	473973	536835	573591
Com_2086_pos	L-(+)-Valine	C5H11NO2	117.079	11.592	14980.7	11298.7	15649.6	11121.3	12581.2	11920.5	6486.03	8443.06	11261.1	7543.67	7574.95	8169.78	7715.43	5727.27	8166.53	7473.42	8319.32	9498.72	10469.1	6437.95	8958.56	8210.24	15670.9	61441.8	13252.6	7344.39	7001	9230.21	8749.07	6133.13	10950.7	9122.05	9684.57	10840	6182.04	7829.06	6631.46	6490.86	8702.07	5750.73	12905.5	14590.1	12314.6	10364.9	12719.6
Com_1388_pos	Protizinic acid	C17H17NO3S	315.094	1.07	20720.8	19116.2	17788.6	16484.1	13968.9	13612.4	15977.1	15947.6	19485.9	16828.9	37819.9	24985.1	16604.4	23792.9	13499.5	16840.5	41264.2	21274.3	16454.8	22293.1	18335.2	13015.9	16837.6	22696.6	13466.4	12616.4	15627.6	12552.8	17357.5	15773.7	22312.7	16493.8	15383.9	19487.2	20594.5	15523.2	23979.5	25958	33244.6	21115.3	13085.8	14937.2	23203.1	21220.5	25715.4
Com_146_pos	Trimetozine	C14H19NO5	281.126	2.382	6.56273e+07	1.48916e+08	6.5809e+06	6.44616e+06	2.36641e+07	2.43316e+07	2.65413e+08	312353975	3.02305e+08	2.91823e+08	1.99596e+08	204116525	1.03231e+08	8.36985e+07	5.74491e+07	8.27647e+07	3.98695e+07	4.84816e+07	1.48269e+07	1.34048e+07	2.17212e+07	2.2839e+07	1.04898e+07	1.00773e+07	6.96587e+06	6.69488e+06	302675275	2.90191e+08	5.67023e+07	4.3425e+07	1.78272e+08	1.00449e+08	2.49468e+08	2.39596e+08	2.09257e+08	2.2131e+08	9.35372e+07	9.63253e+07	1.49014e+08	1.2298e+08	1.11208e+06	1.04785e+06	2.2546e+06	2.91761e+06	2.97426e+06
Com_945_pos	Phenethylamine	C8H11N	121.089	2.061	433234	639796	2.25569e+06	2.02971e+06	669206	637484	4.14175e+06	3.22793e+06	3.45636e+06	3.15166e+06	6.29896e+07	5.1001e+07	9.21708e+07	7.27398e+07	3.28171e+07	3.38622e+07	5.11637e+07	5.0067e+07	3.60998e+07	3.67778e+07	2.79589e+07	2.69523e+07	7.44477e+07	7.47593e+07	1.85905e+07	1.87381e+07	8.12222e+06	8.34162e+06	2.47306e+07	2.50423e+07	3.7307e+07	3.61379e+07	3.44843e+07	3.67285e+07	5.22141e+07	5.45607e+07	5.23945e+07	4.49265e+07	4.98808e+07	4.65818e+07	1.13396e+08	1.08728e+08	2.83193e+07	2.71288e+07	2.96501e+07
Com_3001_pos	Dihydrouridine	C9H14N2O6	246.085	12.758	6230.22	5572.81	6051.62	5675.32	5315.07	5439.04	5600.29	5095.55	8060.26	5403.4	5713.69	6269.64	8553.16	6256.64	4756.52	4109.22	4004.39	4608.73	7678.92	10342.7	6974.94	26210.6	4401.33	4569.99	3887.64	4778.26	46025.5	18236.6	6302.82	4740.26	4302.7	8848.13	7311.21	5106.51	5473.87	7577.29	5719.92	9084.44	3715.97	3980.95	5609.89	5950.35	20822.4	16613.4	17312.7
Com_441_pos	Thionazin	C8H13N2O3PS	248.038	15.648	3919.82	3735.16	7769.24	6875.56	4940.72	4126.2	4949.71	3681.12	7379.66	4110.14	11829	15922.6	8977.74	11213.1	4838.73	4083.22	4482.18	7695.34	3953.24	5835.67	6649.28	5252.6	7372.39	7155.16	8483.47	9860.92	7857.31	4568.51	6778.23	7387.29	5054.05	2900.99	5047.43	9998.8	5334.87	3683.26	10091.2	14060.4	14317.1	15831.2	39214.4	14855.3	5176.54	5287.49	5789.19
Com_3422_pos	Benzoquinone	C6H4O2	108.021	4.897	7552.6	5739.78	7333.97	6868.26	4434.88	5375.35	5743.72	5688.9	6274.72	5517.04	11302	7737.24	6811.85	5109.52	4849.68	6775.94	5587.34	8573.25	13450.8	8983.08	11851.7	8253.95	7268.35	6139.68	10839.2	7343.09	5317.82	3745.87	12176.1	8789.95	5579.83	5126.39	8038.67	5933.46	7860.75	8945.96	7069.36	5293.3	8765.08	7283.57	10914.9	9059.37	15069.6	16874.1	18642.1
Com_3777_pos	Acetophenone	C8H8O	120.058	13.689	3555.04	2496.61	1686.46	2147.75	3040.56	2724.16	2618.44	1975.8	2628.91	2272.64	2741.05	3167.59	21690.5	2460.09	3118.05	3440.99	3103.19	2667.56	3262.4	2321.92	2764.81	5187.4	2896.48	2058.84	4708.25	4947.27	3170.57	2910.87	11227.8	5635.38	1694.65	3320.27	2931.62	2821.05	2769.34	4962.09	3920.22	3090.38	3973.64	4140.98	3357.11	12936.5	2340.18	3220.91	2722.9
Com_3455_pos	Bensulfuron-methyl	C16H18N4O7S	410.091	15.741	1574.68	1599.12	3776.77	1803.15	1788.24	1839.38	1542.39	1431.47	1535.02	1598.7	17912.5	1753.46	1778.26	1760.03	1486.52	1672.64	1610.69	1599.59	1369.12	32840	1462.47	1489.38	1773.75	1336.21	2962.65	2251.42	1456.66	1409.73	2449.67	2286.19	8882.73	1395.29	2499.42	3885.91	1689.59	1704.11	2531.02	1471.38	1573.53	6186.26	1883.55	2880.27	1831.1	2921.97	2171.99
Com_2013_pos	Linamarin	C10H17NO6	247.105	10.491	10962.7	11715.8	13563.1	13450.5	15893.6	14162.8	13179.9	12603.4	26378.3	13306.6	14610	16716.7	10035.9	9929.21	11551.3	8480.13	9943.52	9400.24	16136.8	12938.6	15052.8	6314.99	22351.1	14685.4	9331.29	9370.73	16882.6	13050.9	11243.6	11763.1	16929.9	11842.3	13786.7	13021.8	11067.2	12196.6	15645.5	74477.4	15186.6	11452.2	17719.9	9685.86	9630.46	10720.8	13226.5
Com_1261_pos	N-acetyl-L-2-aminoadipic acid	C8H13NO5	203.079	8.219	2.74344e+06	3.47132e+06	412053	342541	355412	446074	935358	971244	722343	849870	3.8145e+06	1.19858e+06	2.32437e+06	2.47093e+06	2.33139e+06	2.41815e+06	1.09622e+07	8.97979e+06	1.01347e+07	1.2346e+07	5.31379e+06	2.67588e+06	7.46727e+06	6.49354e+06	1.59435e+06	1.74938e+06	1.45266e+07	1.36506e+07	1.71745e+06	1.5381e+06	8.33459e+06	8.78055e+06	2.60952e+06	2.49036e+06	4.79475e+06	3.88468e+06	1.72437e+07	1.7212e+07	1.1323e+07	1.18804e+07	1.21197e+06	1.29962e+06	326034	420102	350373
Com_3204_pos	Condelphine	C25H39NO6	449.277	0.98	37642.7	40261.1	51777.3	46536.9	60499.1	58627.6	40217.6	43614	41528.7	43213.4	127539	103699	147322	114047	128024	128418	397690	310661	755682	690297	359802	362436	729088	568239	65098.6	64828.8	44767.8	46955.6	79731.8	73386.5	312466	252222	171489	150136	320394	323349	734448	755389	362736	442546	59317.8	59877.5	54827.4	58035.8	59704.9
Com_4790_pos	1-Hexadecanoylpyrrolidine	C20H39NO	309.302	0.882	48670.8	66965.1	80917.1	80437.2	98664.4	97431.6	76301.9	73885.8	402196	358436	1.2453e+06	1.39178e+06	161299	152685	103401	130335	178781	162636	122554	151464	107835	108215	250702	303718	265406	265377	159654	163887	353258	321273	105358	116263	177762	188183	174852	177820	187232	221423	232060	143163	256726	299985	51470.5	122054	102876
Com_4091_pos	5-Hydroxytryptophol	C10H11NO2	177.079	3.708	622530	642993	439756	398476	292714	302508	401556	451608	369773	286654	509710	516158	1.06515e+06	1.10044e+06	2.60202e+06	4.39828e+06	604693	811636	1.29685e+06	1.22044e+06	641645	879650	592528	790491	634405	573103	482752	590650	617320	524365	511646	645947	994073	930386	409752	415047	340625	292780	397639	404179	260712	268732	455962	414957	520074
Com_4545_pos	2-Amino-6-[(3-carboxypropanoyl)amino]heptanedioic acid	C11H18N2O7	290.111	12.616	4065.04	29114.2	4012.08	3864.33	3434	3430.63	8167.9	10796.1	5858.16	5562.34	3494.02	3701.25	12827.8	2177.81	3498.44	8042.52	6186.35	3481.35	3339.66	3246.09	8740.49	15164.5	7868.88	3915.59	2014.36	2162.34	4681.68	25766.2	2203.91	2084.41	5139.84	12666.9	8404.63	6505.44	3943.92	5598.87	2714.72	3760.94	2950.65	3126.94	3369.39	3480.07	24537.5	19730.7	21597.4
Com_1959_pos	L-Norleucine	C6H13NO2	131.095	7.783	1.56175e+06	4.44193e+06	3.10227e+06	7.97492e+06	2.70645e+06	3.86582e+06	1.56022e+06	1.73688e+06	2.1974e+06	2.86571e+06	4.42491e+06	3.78272e+06	1.21571e+06	1.27914e+06	617471	4.63835e+06	3.28722e+06	3.33871e+06	526774	568494	476908	442418	2.09937e+06	1.86039e+06	1.21762e+07	8.0098e+06	3.45712e+06	2.54646e+06	3.95615e+06	3.89235e+06	3.03274e+07	3.23656e+07	5.80295e+06	5.06227e+06	9.52621e+06	9.97761e+06	5.72041e+06	2.77753e+06	2.47469e+06	2.65275e+06	1.22706e+07	1.34386e+07	1.84651e+06	1.97838e+06	2.31683e+06
Com_4201_pos	4-Hydroxyphthalic acid	C8H6O5	182.021	10.655	25684.8	21207.5	38723.5	29523.2	33910.8	36602.5	27597.7	22338.1	22720.8	12640	22344.6	11942.9	8376.59	7978.49	5721.74	5978.37	6529.83	6543.13	6080.49	6007.18	6978.71	6703.23	6566.02	5470.71	8508.22	5783.56	5284.05	5410.78	5704.03	5669.96	6970.55	6996.99	7201.64	7425.12	6575.61	6903.66	7101.41	6685.68	8400.68	8877	9048.52	10346.6	12901.7	14364.1	14251.8
Com_647_pos	Sinapinic acid	C11H12O5	224.069	14.784	3014.75	2880.73	3112.96	3156.04	3161.25	3156.79	2793.73	2830.73	2614.77	2609.17	3119.68	3716.25	4364.27	5393.06	2737.93	3798	3080.1	3981.66	3805.09	4026.27	7749.02	5190.75	6496.66	5806.35	6664.82	5490	5181.95	3340.62	7397.16	7743.04	4075.38	4008.1	13271.7	7593.66	6209.27	5069.25	5374.43	5059.68	6346.22	5846.42	9851.98	7025.16	3140.97	3529.49	3786.45
Com_1684_pos	Miglustat	C10H21NO4	219.146	11.277	5773.4	5527.52	7803.89	7421.36	6070.26	7107.35	3938.47	3836.93	4005.25	4904.79	9678.62	6125.26	5477.77	5983.46	4895.67	5297.32	9882.38	11705.4	17721.8	11261.1	11931.1	11077.1	10110.7	16388.6	5214.31	5419.54	4996.79	7512.44	6152.72	5321.99	5160.89	3968.4	4770.41	11859.3	8160.03	6970.65	11253.5	7899.93	8632.74	14092.9	8676.69	6361.04	15757.2	8747.91	8987.44
Com_3360_pos	Pentosidine	C17H26N6O4	378.203	2.109	2.16096e+06	1.9041e+06	3.06813e+06	2.17542e+06	1.38364e+06	2.75892e+06	1.73326e+06	1.92868e+06	2.15316e+06	2.08498e+06	3.2421e+06	2.52625e+06	1.69293e+06	1.74495e+06	1.37282e+06	1.45526e+06	1.6138e+06	1.51362e+06	894307	929857	1.3655e+06	1.48013e+06	1.30684e+06	1.22607e+06	2.19796e+06	2.0376e+06	1.45054e+06	1.08179e+06	2.07321e+06	1.91627e+06	977331	909720	1.30954e+06	1.15071e+06	1.25247e+06	1.39062e+06	1.29449e+06	1.17079e+06	1.95522e+06	1.92078e+06	2.32054e+06	1.86391e+06	3.37648e+06	3.63883e+06	3.60075e+06
Com_1422_pos	N-{(2S,3R,4E)-3-Hydroxy-1-[(3-O-sulfo-β-D-threo-hexopyranosyl)oxy]-4-octadecen-2-yl}icosanamide	C44H85NO11S	835.587	7.545	18059.3	24263	29769.6	31363.5	22829.8	36517.4	19583.6	13815.4	11986.4	8417.72	9275.06	5704.75	19969.2	20326.3	32577.4	35097	2138.19	11140.6	9483.64	1780.56	6566.8	7291.57	2874.29	2769.06	6156.06	6147.71	2102.77	2786.3	24126.5	23483.1	1401.19	1499.21	18873.5	15977.6	16945.7	21293.5	1661.12	1793.8	1808.93	2775.67	2272.09	2272.61	1694.87	1783.25	1949.45
Com_4071_pos	5-Methylcytosine	C5H7N3O	125.059	13.396	13875.2	12442.5	7378.91	8093.47	4610.36	5196.82	20306.7	19477.4	20093.8	22098.1	21380.2	23715.8	8034.83	5781.76	6155.14	6823.53	7512.95	10776.2	9361.12	10228	14208.3	13539.8	9554.05	9254.23	7077.62	7180.53	5921.52	5424.74	9138.27	10115.3	8997.51	8519.09	11511	13611	12014.3	16999.5	9341.26	11979.6	7270.22	7919.54	6288.29	12345.3	5764.26	5390.35	6098.89
Com_4147_pos	Indole-3-pyruvic acid	C11H9NO3	203.058	1.013	64104.9	79754.2	129324	122846	77262.4	98334.5	69513.9	69296	48019.7	44006.2	93423	98400	85057	90254	92339.7	115545	41134.4	33545.8	55321.5	51484	67409.6	71154.6	32095.5	38256.2	115145	94454.7	63672.7	79501.1	115979	97754.5	33287.8	31241.4	85548.9	76618.1	61851.5	61216	39059.2	44865	71689.8	87414.9	53694.5	58555.7	84259.2	90366.9	86416.4
Com_3836_pos	S-2-Propenyl propanethioate	C6H10OS	130.046	12.208	18008.3	25283.4	16643.4	17633.3	16717	24596.4	15118.9	14878.7	10415	10555.5	13226.8	14558	7321.36	7414.73	7143.37	9236.01	10943.1	10533	11485.3	11802.4	9990.36	9376.94	8871.39	9585.49	8721.72	18912.8	5441.35	5476.86	8820.36	9566.01	13102.4	11794.5	15742.4	20960.9	7714.35	7675.81	7996.01	14523.5	9720.33	13326.9	14436.2	10588.8	10323.9	11063	12488.9
Com_2352_pos	Guaiacol	C7H8O2	124.052	13.443	2850.38	2390.89	2466.8	2725.58	2598.78	2337.63	2472.28	2246.73	2438.12	2450.47	3285.96	3290.64	2523.53	6643.22	5463.69	2304.52	2828.64	2094.63	8218.86	7093.27	3977.76	3698.83	3634.36	4340.43	3057.66	3992.45	2970.38	2117.21	4323.62	4549.01	3102.76	3919.7	2293.19	2459.25	3505.65	2910.29	27203.7	2925.21	2977.63	4525.94	3741.38	10108.1	2677.08	3458.42	3246.21
Com_5770_pos	[Similar to: (3β,5Î,9Î)-28-Hydroxy-28-oxoolean-12-en-3-yl 3-O-β-D-galactopyranosyl-α-D-glucopyranosiduronic acid; ¤Mass: 399.2646 Da]		395.181	0.971	101211	107813	157746	164206	661098	575499	411609	389687	966953	951189	3.03924e+06	1.33229e+06	2.71875e+06	1.77242e+06	159593	384088	1.26901e+06	1.09961e+06	1.27098e+06	1.07605e+06	101155	67552.7	1.13966e+06	1.02172e+06	2.03031e+07	1.96182e+07	1.17254e+07	1.16483e+07	8.78908e+06	1.45588e+07	314292	265557	1.52315e+06	1.23382e+06	577174	673666	4.18631e+06	5.85577e+06	4.55937e+06	5.72422e+06	1.0541e+07	1.25307e+07	2.80917e+06	2.98461e+06	3.19529e+06
Com_1584_pos	Maleamic acid	C4H5NO3	115.027	10.346	8966.97	11647.2	11101.8	12144.4	10707.1	12444.4	15037.9	7689.1	8896.85	9398.15	8003.13	9546.93	7562.66	5277.05	15108.9	7533.73	7081.63	6152.81	9725.34	8339.71	9905.46	9211.54	8727.25	5350.16	7163.93	11962.6	9220.59	9086.75	17535.4	9505.54	8597.4	9859.25	10951.7	14712.4	9353.3	9575.18	7363.96	9056	6093.02	5570.37	13142.4	10190.4	8833.42	10159.4	8858.72
Com_650_pos	Sinapinic acid	C11H12O5	224.068	12.424	13740.6	16644.2	11412.3	13957.6	10142.1	10647.5	13911.6	11915.7	14734.2	11571.2	14914.6	15476.4	9667.55	5580.6	6639.18	9105.36	12135.1	9318.61	18909.5	11133.9	12132.9	9014.37	7526.31	9997.17	8361.53	9832.42	5759.25	14396.7	9316.32	6900.91	15077.9	12643.2	15872.5	10006.9	10516.9	9378.76	15514.7	11530.2	14240.1	6893.1	8032.94	10408.7	6589.57	8933.52	6733.38
Com_2117_pos	L-(-)-Serine	C3H7NO3	105.043	13.485	14276.8	13541.5	32184.9	26453.9	25268.1	30940.7	36031	23444.3	35851.7	17402.9	13050.6	11677.7	45044.4	21996.9	42522	32768.5	22830.9	32601.1	21526.3	17370.9	25201.1	19285.8	25277.3	21136.9	27065.1	24378	33601.5	34632.3	28157.4	33057.2	27813.1	23222.3	37720.6	36518.8	18887	18979.7	74023.1	16216.4	27186.5	13122.1	38904.3	35876.6	24238.1	23127.5	34489.7
Com_3228_pos	Clavulanic acid	C8H9NO5	199.048	1.066	673286	512284	203630	207233	271180	298836	306070	199844	447081	390850	248468	247590	318346	359600	355859	420503	272521	230355	388762	205668	440299	156926	211373	222538	194070	196941	416371	521487	257704	279758	279382	252261	298467	659601	451691	431279	232230	211371	190426	162441	242762	275551	327430	462033	494158
Com_2336_pos	Guanosine	C10H13N5O5	283.091	2.526	39195046	4.19203e+07	4.817e+07	4.6572e+07	7.54638e+07	7.69649e+07	5.23613e+07	5.22234e+07	5.70145e+07	5.56809e+07	2.87446e+07	2.95816e+07	3.39954e+07	3.39125e+07	1.6194e+07	1.70867e+07	3.85359e+07	3.92745e+07	3.17059e+07	2.98628e+07	2.25254e+07	1.99634e+07	3.12659e+07	3.13697e+07	4.91275e+07	4.7183e+07	4.52128e+07	4.69275e+07	6.12308e+07	6.04404e+07	5.15134e+07	5.22517e+07	4.03248e+07	4.06516e+07	3.08008e+07	2.79841e+07	2.42904e+07	2.62378e+07	1.80229e+07	1.84045e+07	5.2366e+07	5.4132e+07	3.34254e+07	3.55932e+07	3.89348e+07
Com_1653_pos	Miglustat	C10H21NO4	219.147	15.747	3927.87	7275.82	9575.18	9758.23	10320.2	7078.45	5927.87	5923.51	6893.79	5648.54	22456.1	5179.02	6859.76	6621.86	6496.58	6701.65	7395.49	4549.85	8430.67	9870.14	8028.52	7269.42	10567.5	9337.42	11177.2	7588.56	4744.32	5735.17	10103.2	11546.9	22596.2	7501.22	7399.88	8339.66	9829.93	11696.7	11704.3	8980.47	8767.11	13566.5	9094.57	10279.9	1.7885e+06	1.80818e+06	1.71097e+06
Com_3326_pos	Butylparaben	C11H14O3	194.094	1.748	4063.13	7153.26	4191.93	4076.77	5975.54	5332.19	3875.95	4271.25	3409.95	3595.97	4209.95	5414.93	5913.91	5951.63	5275.61	5452.11	5211.9	5709.42	5115.27	5473.14	4870	4626.09	7529.42	5965.39	8399.26	7694.17	5578.77	6197.61	9109.79	8080.41	4011.76	4589.36	5530.69	5330.36	4943.18	4765.38	6028.3	6713.79	6731.9	6638.06	6257.74	6686.56	2160.89	2209.2	3083.26
Com_1597_pos	Maleamic acid	C4H5NO3	115.027	10.945	13360.6	15688.7	26547.8	22116.9	28375.8	21339.8	15573.2	31820.8	15099	19756.4	55179.2	32193.8	21882.9	14705.9	12314.1	18352.9	17107.1	17406.4	9641.51	11337.5	12178.4	10891.9	14415.5	10063.7	19598.8	86628.6	19312.1	13617.7	18585.2	20881.9	13909.6	10696.7	36417.8	14115.5	18492.2	11148.2	15564.5	22365.2	16333.7	37778.8	21868.5	25903.1	37089.8	18027.1	18601.5
Com_4135_pos	5,5-Dichloro-4-hydroxy-1-(3-hydroxy-5-methoxyphenyl)-2-pentanone	C12H14Cl2O4	292.028	11.485	5719.36	5655.35	8983.46	8151.4	6843.43	7343.93	5429.32	5395.1	5613.03	5754.98	7727.79	8917.98	6975.27	7370.16	5944.88	5857.9	7990.79	7648.82	5455.65	5793.61	4873.28	4801.32	5582.69	5530.66	8324.46	8111.74	5434.59	5446.33	8478.58	7790.93	4660.81	4976.33	5720.36	5493.25	5639.87	5741.74	6674.23	35401.7	8118.09	17087.4	8416.95	11049.1	10964.9	11453.2	13272.8
Com_1131_pos	N-methylethanolamine phosphate	C3H10NO4P	155.034	15.789	3620.49	4208.75	6073.14	5329.62	3262.87	4289.68	4819.86	4622.98	6720.37	4472.46	4785.97	6311.57	2861.85	2502.56	2647.16	2277.73	3092.41	3529.99	1820.81	2549.25	1879.08	1955.21	1887.37	1809.78	4154.06	3005.39	2176.34	2881.47	4088.57	3934.85	2607.84	2680.96	3689.09	2711.33	2607.3	2808.95	2159.98	2224.7	2490.32	2759.9	2855.97	2757.44	3912.78	4925.98	4308.53
Com_3462_pos	Bensulfuron-methyl	C16H18N4O7S	410.091	16.758	2830.83	2845.5	3427.73	3379.36	3318.01	3468.66	2753.99	2627.07	2719.1	2764.35	3473.03	3607.19	9540.53	3538.11	2585.3	5015.1	2901.09	2877.36	2501.24	2597.23	2591.12	2585.16	3215.82	2744.84	4219.15	4092.32	2830.11	3158.78	4221.76	4042.02	2392.1	3270.48	17319.3	2926.32	6960.8	4606.69	39191.6	3118.67	3184.63	3343.96	3647.83	3772.48	2420.81	2750.06	3080.84
Com_3830_pos	2-((4-Nitrophenoxy)methyl)oxirane	C9H9NO4	195.053	7.759	12290.5	12262.6	17995.5	17653.8	5043.24	4707.5	9106.2	10904	14416.5	14228	33997.1	34347.6	7945.7	8419.09	6263.23	5478.18	16179.4	13166.9	4432.42	4706.04	4622.73	5096.25	5155.2	4989.35	4618.37	4627.94	4286.99	4533.13	5494.66	5304.94	6026.89	6851.7	7380.95	6853.07	12070.9	11275.2	14930.8	14242.3	21726.4	18162.9	4362.49	4677.66	9048.02	8776.65	9544.48
Com_2459_pos	Glipizide	C21H27N5O4S	445.176	8.234	46305.6	32049.6	49706.5	82117.6	98236.2	88375.8	61691	60537.2	32875.6	49837.3	123603	89813.9	20927.7	48485.4	47626.2	60179.4	88246.4	90742.1	43735.6	135665	40508	53323.8	117673	116807	1.38345e+06	1.57366e+06	90496.1	88020.2	160598	135048	29982.4	30017.8	62648.5	55107.8	52857.2	72909	157968	170712	195447	276162	2.9745e+06	1.87839e+06	24782.3	27691.5	24879.6
Com_5739_pos	[Similar to: 2-({[2-Acetyl-5-(tert-butyl)-3-thienyl]amino}carbonyl)benzoic acid; ¤Mass: 197.5794 Da]		147.524	16.887	1049.03	829.577	1035.46	1014.1	1871.62	4769.74	1999.92	765.49	973.043	842.142	1011.96	1027.18	1172.72	979.012	744.084	788.05	831.752	814.544	737.365	777.486	774.11	926.572	859.537	834.532	1271.81	2984.71	875.117	1759.01	3674.23	3910.27	736.525	707.343	860.324	848.526	2350.58	988.496	927.199	916.305	958.631	1087.29	1079.49	1106.79	737.134	827.532	931.508
Com_4270_pos	4,5-Chrysenedicarboxylate	C20H12O4	316.075	12.219	16498.9	12118.8	8544.93	8659.68	8481.59	7775.53	19337.9	9928.9	32592.5	50597.9	6400.47	6820.81	6259.6	6718.59	7985.44	17886.4	5471.68	5051	8168.59	5511.26	10040.5	4811.6	6577.21	4726.42	4390.82	4629.06	25557.5	25791.2	4300.3	3979.06	26223	8404.14	17297	33533.9	10777.7	10118.7	10038.2	27816.3	4804.84	4868.49	4960.6	5192.25	151315	162281	171859
Com_4021_pos	β-Neuraminic acid	C9H17NO8	267.095	12.421	24421.7	29143.6	10283	16036	11759.7	14080.5	68187.8	34141.4	100878	40346.7	10416.3	30345.4	15893	15520.5	60628.5	43010.8	24088.1	25449.2	109648	19036.7	36619.3	93049.4	28485.8	25008.4	7024.88	10095.1	50815.1	135337	22207.1	8824.69	51460.5	44941.6	184178	56183.9	61863.9	25150.9	35242.9	38293.8	32904.2	21463.4	10147.8	14624.6	187021	171857	183527
Com_4784_pos	1-Hydroxypyrene	C16H10O	218.073	1.017	850868	842109	762593	702461	1.17027e+06	1.30952e+06	907618	936553	916349	904649	881734	741848	1.06416e+06	1.34234e+06	1.36609e+06	1.2256e+06	791794	997796	402133	397288	703397	817434	412848	400851	978879	1.01647e+06	727871	621762	731784	689475	517983	630542	1.4856e+06	1.36887e+06	1.0177e+06	639339	632574	612995	834913	767790	884163	914007	149330	177291	191431
Com_2622_pos	Ethyl N-acetyl-L-tyrosinate	C13H17NO4	251.115	13.331	2667.52	2631.81	2702.79	2691.12	2569.73	2567.42	2504.27	2408.6	2431.21	2321.43	3127.28	3127.5	2530.48	5375.56	5886.85	2141.28	2879.48	11796.1	17000	5535.74	17436	4679.9	4861.39	2647.58	3092.04	2692.8	4219.71	5653.48	12800.5	3144.22	2215.15	27829	2304.64	2240.08	3269	2563.3	2969.53	9775.25	12465.7	17508.5	3399.49	3480.67	2677.03	2926.92	3214.94
Com_173_pos	Trehalose 6-phosphate	C12H23O14P	422.082	6.041	4744.97	4237.1	4829.79	5223	3381.77	4508.78	4244.75	3647.8	4554.74	3978.05	7011.95	6522.35	7370.36	5140.1	6475.15	6883.5	5613.72	5960.53	6046.24	6678.93	6434.71	6717.12	6963.5	7594.46	8466.56	7126.36	4350.8	5381.02	9020.05	8101.74	8120.93	6415.29	5827.13	6464.04	4984.62	7433.95	6034.34	6279.87	6560.88	5956.04	6910.26	9529.35	6151.58	7131.23	6589.58
Com_5535_pos	[Similar to: Choline; ¤Mass: -100.9871 Da]		204.087	9.969	59475.8	105822	461241	679162	1.46539e+06	775095	1.91538e+06	2.23243e+06	1.73316e+06	2.00285e+06	2.46027e+06	3.23793e+06	3.57891e+06	2.35275e+06	2.73854e+06	3.36991e+06	2.83221e+06	2.66638e+06	2.50173e+06	2.34548e+06	2.32335e+06	1.47607e+06	3.16854e+06	3.14999e+06	5.47403e+06	2.20903e+06	1.12727e+06	2.34292e+06	3.75931e+06	3.69126e+06	2.22838e+06	2.69349e+06	3.14763e+06	3.02691e+06	3.0518e+06	2.97116e+06	2.15361e+06	2.12422e+06	2.67677e+06	2.62294e+06	4.18242e+06	4.30397e+06	2.24491e+06	2.38953e+06	2.4334e+06
Com_2640_pos	Ethyl N-acetyl-L-tyrosinate	C13H17NO4	251.116	15.631	2135.7	2151.96	2612.38	2487.77	2538.91	2524.52	2113.75	2009.9	2028.29	2271.33	6577.42	2542.29	2707.78	2562.36	2019.11	8169.45	2228.43	2598.97	2918.03	16968.7	24083.6	2444.31	3439.08	4046.25	4401.72	3251.56	2728.38	2537.01	3789.31	3091.02	2433.28	1975.39	3565.6	2750.92	5491.77	2340.01	4148.43	4121.31	3774.76	18972.8	3374.58	3248.24	3797.56	3809.83	3970.71
Com_2496_pos	γ-Aminobutyric acid	C4H9NO2	103.064	3.095	2.78617e+06	2.46231e+06	5.58943e+06	5.91733e+06	3.46322e+06	3.18262e+06	2.21558e+06	1.94048e+06	3.35708e+06	3.37648e+06	3.48854e+06	4.70133e+06	4.53417e+06	4.65205e+06	3.17739e+06	2.36588e+06	8.6305e+06	9.19725e+06	3.27198e+06	3.027e+06	215377	156534	6.2555e+06	5.63257e+06	1.19781e+07	1.20614e+07	7.12179e+06	7.4474e+06	3.07179e+06	2.74713e+06	4.38442e+06	5.04963e+06	2.94329e+06	2.838e+06	2.17114e+06	2.24368e+06	2.09139e+07	2.9527e+07	1.31112e+07	1.90426e+07	9.65446e+07	8.312e+07	209266	202118	258728
Com_1073_pos	N-Carbamoyl-L-aspartate	C5H8N2O5	176.043	16.305	1886.86	1903.89	3241.8	2831.78	2160	3311.96	2551.73	2172.95	2398.47	1833.77	6391.36	6124.1	3150.86	5117.98	1662.46	2280.21	3863.62	2794.1	3917.93	2634.6	2759.93	3352.09	4509.07	14877.8	4796.26	4903.89	1893.51	4739.46	6707.71	14999.8	3439.09	2575.97	5629.84	2017.84	7336.36	2726.27	6154.04	6719.66	5703.64	29477.8	6446.19	6957.68	1627.42	1941.38	2096.26
Com_1062_pos	Eupatoriochromene	C13H14O3	218.094	1.008	509674	502498	1.04705e+06	793838	1.34261e+06	1.19217e+06	686473	816627	1.04672e+06	1.008e+06	1.44147e+06	1.4911e+06	1.47901e+06	1.36004e+06	320498	485884	1.16553e+06	1.24071e+06	777129	613401	394400	422144	1.06893e+06	1.13113e+06	1.80768e+06	1.85454e+06	1.20969e+06	1.06105e+06	1.54795e+06	1.74867e+06	529442	580827	754265	743207	797917	896812	2.84959e+06	2.51432e+06	2.60635e+06	2.81062e+06	4.26972e+06	3.78081e+06	569259	586466	606289
Com_3320_pos	Caprolactam	C6H11NO	113.084	8.383	767582	951196	3.47653e+06	2.85749e+06	2.41018e+06	1.56025e+06	849409	646309	1.2254e+06	1.16774e+06	1.11216e+06	1.49994e+06	815252	239145	192879	175790	666451	673961	145223	143932	142516	136763	1.27613e+06	189992	357492	326617	208810	213804	1.31199e+06	345612	785597	771528	264149	254369	281577	710714	298347	278728	690357	462932	1.27991e+06	1.46284e+06	360850	272185	292220
Com_4205_pos	4-Hydroxyphenyl hydantoin	C9H8N2O3	192.054	9.485	4003.38	4148.98	4441.75	4355.59	4174.06	4524.72	4740.55	6611.09	6734	10798	3359.16	14233.5	63500.2	148304	39529.1	4807.03	4593.48	4430.6	15738.8	91744.7	18824.8	19294.2	18461.6	17230.6	27943.4	31776.6	59771.4	40905.1	195366	246246	5119.31	5106.72	10734.6	5276.19	23900.7	26625.3	21556.9	81888.4	68182	30363	6189.95	6291.23	78298.3	68861.3	100437
Com_4422_pos	3,4-Dihydroxyphenylacetic acid	C8H8O4	168.042	11.793	5292.8	6537.17	8836.84	8163.33	7899.9	7589.97	5312.48	6936.4	5139.18	8297.14	7141.6	11672.8	4798.06	6265.49	4685.67	6096.71	6637.46	6704.87	12372.9	9902.18	9307.26	7565.02	7404.06	9055.61	8410.27	8659.8	4731.36	5160.86	6669.74	7044.92	8138.6	7777.53	6613.03	9076.54	7851.22	7673.46	4527.52	8700.17	8092.2	9209.85	11120.6	15716.8	10960.6	8179.86	10956.3
Com_4533_pos	2-Amino-9,10-epoxy-8-oxodecanoic acid	C10H17NO4	215.115	8.152	456656	384191	168197	140905	175430	205315	2.26195e+06	535342	455467	418226	471135	582616	1.52882e+06	1.81565e+06	1.0509e+06	2.20127e+06	3.04493e+06	1.38979e+07	9.4522e+06	1.12681e+07	6.47243e+06	6.73719e+06	1.79867e+07	1.32163e+07	223918	227421	1.21238e+06	1.20992e+06	286454	283403	1.71117e+06	1.02418e+07	3.31185e+06	2.76534e+06	3.94862e+06	820890	815591	956619	1.4206e+06	1.97054e+06	232337	238885	264545	323016	244418
Com_4005_pos	6-Acetamido-2-oxohexanoic acid	C8H13NO4	187.084	1.306	2.36949e+07	2.02349e+07	2.68734e+07	2.99902e+07	2.09411e+07	2.40556e+07	2.23045e+07	2.38434e+07	2.35767e+07	2.53834e+07	2.30242e+07	2.06848e+07	1.87594e+07	1.97401e+07	1.20238e+07	1.18899e+07	1.6648e+07	1.54626e+07	1.2111e+07	1.20534e+07	1.4893e+07	1.45734e+07	1.49566e+07	1.43468e+07	2.16162e+07	2.19788e+07	1.64835e+07	1.86258e+07	3.47193e+07	2.93449e+07	1.12123e+07	1.17293e+07	1.42509e+07	1.54872e+07	1.67983e+07	1.66693e+07	1.54869e+07	1.79472e+07	2.54307e+07	2.52524e+07	2.6671e+07	2.60155e+07	1.43305e+07	1.60097e+07	1.56297e+07
Com_3277_pos	Chloralodol	C8H15Cl3O3	264.008	10.791	115347554	3.16691e+08	5.83853e+08	501567589	3.20754e+08	2.52566e+08	1.55303e+08	6.70693e+07	4.38278e+07	4.74788e+07	4.40016e+07	3.41178e+07	1.63043e+07	1.58077e+07	6.36119e+06	6.45255e+06	8.48359e+06	8.61368e+06	6.28781e+06	6.06784e+06	3.02551e+06	2.94008e+06	1.15502e+07	1.12144e+07	1.89002e+07	1.90861e+07	6.96844e+06	6.92381e+06	1.58453e+07	1.62471e+07	3.8589e+06	3.55157e+06	7.19868e+06	6.8833e+06	1.00021e+07	1.0057e+07	1.62711e+07	1.63117e+07	2.07188e+07	2.09215e+07	2.28192e+07	2.43171e+07	3.01368e+07	3.06299e+07	3.23474e+07
Com_2312_pos	HexoBarbital	C12H16N2O3	236.115	4.554	4169.26	4767.1	6290.41	5440.9	4508.5	4560.69	4671.77	4068.65	4097.69	3908.36	5280.75	5444.12	4406.22	4383.63	5624.62	8086.4	6245.59	6103.58	8650.06	9598.4	15111.1	14424.1	7737.53	7131.21	5635.11	5959.94	3742.96	3750.29	4948.78	4961.34	5853.01	6113.15	4583.69	4760.65	5853.51	5053.48	5670.29	6166.93	6662.48	7445.67	5863.25	5594.11	28326.5	32261	37896.8
Com_3637_pos	Argininosuccinic acid	C10H18N4O6	290.121	8.442	66994.8	53136.5	94032.6	1.38646e+06	54555.8	61577.8	31773.4	40369.5	28334.1	34739.7	95693.3	66257.1	36349.8	34907.9	21349	32634.6	46053.9	37696.7	24376.4	16467.6	18272.6	17639.4	23433.7	21665.8	29708.6	28111.8	14917.8	18833.5	61774.6	50886.9	37357.3	32200	35044.7	28529	38025.1	38664.6	25281.2	23701.2	36457.5	33300.7	38278.3	36972.1	33970.9	25926.8	37721.8
Com_975_pos	PEG Diethylhexanoate n10	C36H70O13	732.45	22.415	1681.25	1774.76	2282.04	2106.93	2365.59	2488.21	1865.11	1847.63	1862.6	1873.01	2349.4	2572.2	2505.36	2488.64	1852.94	2015.02	2144.36	2174.94	1777.86	1907.61	1787.38	1836.35	2232	2290.55	3301.23	3233.43	2082.68	2099.73	3523.24	3262.29	1878.68	1903.99	2383.16	2280.46	2136.94	2206.28	2294.09	2531.41	2644.7	2881.17	3118.96	3476.21	41689.8	56347.1	45081.3
Com_2720_pos	D-Ribosylnicotinate	C11H13NO6	255.074	11.115	366175	361500	24993.8	22241.1	21315.6	31379.4	234333	218627	267842	292582	34281.5	36681.3	6672.37	6307.25	7686.13	10139.3	6156.05	10212.9	39564.7	34747.9	67672.6	62192.6	85613.2	47943.3	7801.18	7667.53	8315.72	8776.62	8012.31	7700.16	131633	65837	110640	95118.8	77425.4	80095.7	109651	121329	47492.2	61033.2	8903.48	9316.58	16958.8	11571.6	18622.2
Com_3039_pos	Dihydrosamidin	C21H24O7	388.153	0.871	249355	177741	227819	243079	134472	126409	138161	148763	141143	162963	191907	150952	149312	187220	144568	195985	145423	147509	120876	89106.3	118796	116099	135330	107680	87205.6	97206.3	79996	97877.7	120530	118605	101322	135047	134808	115032	114598	149237	152830	101301	54989.1	47300.2	127266	159083	62301.9	109597	99488.7
Com_2409_pos	Glu-Glu	C10H16N2O7	276.095	13.45	36866.1	28981.2	5600.04	7772.28	4198.66	17945.5	33229.8	24278	28694.9	26661	8922.89	8968.89	7194.16	78223.1	36672.9	16258.3	10170.7	10346.2	20850.1	12940.9	26497.1	33539.6	8003.78	11256	3904.31	4563.27	54054	68841.6	11137.3	7021	24641.3	43850.4	25733.6	36342.7	12015.5	12735.5	31033.7	17304.8	8207.54	5004.21	3882.01	9360.62	190236	181038	191937
Com_2891_pos	Dinoseb	C10H12N2O5	240.074	9.548	7.24892e+06	6.91288e+06	1.00811e+06	935884	1.03178e+06	1.13064e+06	1.26168e+07	1.28834e+07	1.26001e+07	2.17239e+07	1.19638e+07	1.00676e+07	3.41345e+06	2.50661e+06	6.89094e+06	8.07174e+06	1.67112e+07	8.83461e+06	4.01169e+06	4.38816e+06	7.5395e+06	7.34749e+06	6.60059e+06	3.81814e+06	244668	441580	1.25508e+07	1.23431e+07	452641	449718	1.91212e+07	1.35088e+07	1.47021e+07	1.46402e+07	3.35198e+06	3.05106e+06	1.0727e+07	1.12271e+07	1.61499e+06	1.83973e+06	407777	450831	4.40208e+06	4.87191e+06	5.51513e+06
Com_324_pos	Thionazin	C8H13N2O3PS	248.038	10.313	62821.9	116095	403698	176633	103036	98312.7	141259	128846	140630	138533	282534	380631	394812	151390	101148	174980	139751	144894	290681	285010	236980	265287	124491	157118	362578	261157	120443	110197	168565	639872	211991	187994	267984	240122	715610	352955	201192	172247	416620	215071	381354	418457	274504	213926	171207
Com_4162_pos	4-O-(β-L-Araf)-cis-L-Hyp	C10H17NO7	263.1	8.881	3.5092e+07	3.58696e+07	6.64962e+06	6.61103e+06	4.79287e+06	4.19003e+06	3.48234e+07	3.531e+07	3.98112e+07	3.9872e+07	3.11152e+07	3.34337e+07	2.17848e+07	2.20354e+07	3.70948e+07	3.80418e+07	5.10918e+07	5.05844e+07	3.40732e+07	2.57248e+07	3.78175e+07	3.61161e+07	2.98064e+07	2.96435e+07	2.44204e+06	2.27416e+06	3.42453e+07	3.27494e+07	6.54346e+06	5.98593e+06	5.84477e+07	6.09096e+07	4.14541e+07	4.38157e+07	4.10103e+07	4.03602e+07	3.19943e+07	3.34441e+07	2.93439e+07	2.687e+07	1.97541e+06	2.06141e+06	1.86175e+07	2.15314e+07	2.03681e+07
Com_3359_pos	Sarpicillin	C21H27N3O5S	433.169	18.992	11849.4	8942.73	51067.9	41349.1	11384.6	9686.31	13342.6	11256.7	17037.3	21904.4	107817	22056.6	8428.5	9857.4	13177	9413.02	9079.47	7331.7	153964	86998.6	43761.6	53057.6	160361	103044	17652.2	13317.8	13035.5	9215.85	13462.2	15864.9	12503.7	12962.4	8620.7	10786.2	8532.94	10911.5	94399.9	105917	109801	93847.8	24112.8	13978.5	9842.69	10679.5	10988.6
Com_2089_pos	L-(+)-Citrulline	C6H13N3O3	175.096	10.031	24261.7	23779.1	28575.4	28083.8	26886.2	22379.2	28842.2	31049.9	31641.3	32544	31789.9	38575.2	62416.9	6.12823e+06	34551.2	34976	1.94292e+07	2.28696e+07	31151.2	30401.9	30503.4	29996.6	33647.8	1.08966e+06	3.37376e+06	2.45703e+06	3.36515e+06	6.75767e+06	4.90496e+06	4.74092e+06	30133.7	31715	39268.2	37343.1	35460.8	34811.2	28246.7	34326.5	33708.3	32630.8	45904	46389.9	1.32375e+06	1.12989e+06	1.27761e+06
Com_5513_pos	[Similar to: Demoxepam; ¤Mass: 12.9900 Da]		273.061	8.022	257175	263543	143655	109104	109600	122464	482603	445221	829195	737783	791908	786435	778059	749806	566418	545087	787063	1.53382e+06	2.33578e+06	2.10611e+06	650192	106164	1.43117e+06	1.31482e+06	71733.4	72605.9	3.19751e+06	2.1917e+06	87797.1	66518.4	1.5977e+06	1.70511e+06	613246	413492	715896	704576	5.27489e+06	4.75791e+06	1.95453e+06	1.9272e+06	76222.5	107196	491731	541767	652474
Com_2508_pos	Gallic acid	C7H6O5	170.021	1.093	21813.8	24684.4	26335.1	25195.5	30047.1	33915	20167.3	19137.3	19272.2	16344.3	63355.3	38733.7	29380.6	27831.3	21324.1	31183	45762.2	29785.4	19293.1	25927.2	25663.2	22465.8	24959	17890.1	41744.8	37185.7	23173	16436.9	41173.9	31613.8	18257.1	18871.9	31826.9	21935.2	20188.7	33146.5	25783.1	22171.8	23490.5	39661.8	30341.9	27814.7	23425.6	26477.9	25932.4
Com_2055_pos	Lenperone	C22H23F2NO2	371.17	0.876	95663.4	147300	193749	152252	110047	147022	194224	195386	184034	183632	66904.2	271590	335145	285993	336116	344265	201392	190265	171517	205342	425807	425751	372938	288474	937918	880839	182914	212678	578001	500784	121561	155019	314673	240058	297155	290281	287145	240292	328104	318735	700545	874139	75690.9	115495	108216
Com_4899_pos	1-[(3-Carboxypropyl)amino]-1-deoxy-β-D-fructofuranose	C10H19NO7	265.116	17.275	2901.87	2932.25	3472.15	5147.68	3451.36	3584.05	2724.75	3232.24	2654.18	8402.68	5330.17	5462.68	3766	3155.43	2601.69	2742.12	6600.68	61067.8	4202.99	5118.69	7028.7	7449.04	3013.5	4587.76	4400.41	4276.27	5340.24	3331.21	4217.65	4057.46	4425.55	10308.4	3900.08	3092.67	3253.43	3797.2	8658.22	6484.94	7615.55	4549.97	94698.3	4711.96	10468.7	6084.17	7785.46
Com_657_pos	Simenepag	C23H29NO5S	431.177	5.755	14832.2	13044.3	20600.1	15152.7	17047.1	10881.5	11437	14926.2	9641.7	7330.57	11755	12762.1	16079.5	11999.5	22708.2	23752.6	15798.4	4933.16	10612.8	17338.9	24245.8	21978.4	13628.3	14249.3	12574.4	15645.3	15524.5	12493.1	9302.47	8585.98	11116.1	15283.3	10451.3	12348	15916.2	14355.1	14813.9	13742.7	11172.1	12601.5	13388.1	12681.6	26749.2	25911	13203.2
Com_3816_pos	9H-Purin-6-amine, 9-[5-O-[hydroxy[[hydroxy[3-hydroxy-2,2-dimethyl-4-oxo-4-[[3-oxo-3-[[2-[[(7Z,10Z,13Z,16Z,19Z)-1-oxo-7,10,13,16,19-docosapentaen-1-yl]thio]ethyl]amino]propyl]amino]butoxy]phosphinyl]oxy]phosphinyl]-3-O-phosphono-β-L-lyxofuranosyl]-, ion(4-)	C43H64N7O17P3S	1075.33	9.476	570006	429088	1.98086e+06	1.89298e+06	300937	318684	129585	123768	134686	149664	273264	303179	365376	391372	6.36066e+06	4.98638e+06	1.13739e+06	688508	504704	506909	1.81481e+07	1.68271e+07	250408	248795	218009	19629.4	329316	335496	227247	116337	119803	147412	219342	286179	31815	31379	109730	107570	212281	363891	265763	16145.4	46870.6	74738	64835.9
Com_3661_pos	APM	C7H13NO4	175.084	8.954	1.04451e+06	1.07397e+06	2.37952e+06	2.07476e+06	1.63712e+06	1.73456e+06	1.51267e+06	1.33192e+06	1.75398e+06	1.83848e+06	1.13972e+06	994328	863799	987759	941093	860476	743520	799660	1.12442e+06	939938	818983	814100	929764	1.01725e+06	751424	785565	1.50298e+06	1.38151e+06	1.1422e+06	1.04362e+06	930533	822185	808471	795555	1.70769e+06	1.78491e+06	1.04945e+06	1.16809e+06	8.17096e+06	1.04114e+07	2.70404e+06	2.55055e+06	1.63829e+06	1.65747e+06	1.89953e+06
Com_1934_pos	Lotaustralin	C11H19NO6	261.12	4.124	11094.7	9736.02	6588.05	5526.31	5479.84	5394.01	14741	10935.4	31383.6	25243.9	33748.7	21608.3	17772.3	20296.3	14100.1	13370.9	32498	22955.1	46409	70843.9	27650.4	36989.6	122316	119078	7670.64	7647.19	8420.1	11031	7963.51	7688.93	32535.9	33294.5	9976.06	10873	15700.2	11764.7	15749.8	8897.54	8744	9553.95	7292.21	7750.33	22130.5	34310	25710.8
Com_363_pos	Thionazin	C8H13N2O3PS	248.038	14.491	7034	5915.8	9955.29	33116.9	5352.48	4864.43	7356.83	9182.44	29413.2	9707.45	29964.4	57510.4	12024.2	29484	7804.88	9351.01	14176.8	61632.6	13129	12768.4	3928.2	3492.69	13758.6	14374.3	41730.2	15778.8	12006.7	13435.7	12672.3	26995.1	11200.6	9842.99	6322.87	4908.18	11130.2	10079.4	27032.5	37072.5	34654	24461.3	29879.4	35330.6	3033.04	3329.91	3594.68
Com_2905_pos	Dinoseb	C10H12N2O5	240.074	15.713	7088.43	8396.38	6105.6	5938.92	6379.67	7306.69	10127.9	10228.9	12940.1	10670.9	7763.35	5840.27	8847.79	6248.71	9328.16	8590.5	6027.18	9768.84	8923.02	8070.37	11673.8	9553.25	5948.48	4997.6	7979.46	8405.26	8277.7	10166.3	9649.33	10022.5	22151.1	5802.99	16722.9	11131	9985.27	7095.42	6373.73	5867.44	5336.93	5693.06	6283.97	6422.73	26404.7	27409.6	31257.2
Com_4893_pos	1-[5-(6-Amino-9H-purin-9-yl)-4-hydroxy-3-(phosphonooxy)tetrahydro-2-furanyl]-3,5,9-trihydroxy-N,N,N,8,8-pentamethyl-10,14,19-trioxo-2,4,6-trioxa-18-thia-11,15-diaza-3,5-diphosphadocosan-22-aminium 3,5-dioxide	C28H50N8O17P3S	895.218	7.932	23946.9	17759.6	29922.8	21344.7	28203	36321.2	28328.8	9468.6	9910.43	20778.2	11884.8	12045	10654.1	9730.29	8002.91	2631.21	2514.86	2386.22	2586.1	2539.12	2515.65	2426.11	3194.32	3457.19	21831.1	14931.8	6533.4	5425.42	3613.04	3493.44	9135.66	6202.88	2252.17	2179.46	1972.22	2166.68	2620.02	2752.21	2670.58	2874.79	11277.8	6816.27	2568.14	2623.75	2872.64
Com_3135_pos	D-(+)-Maltose	C12H22O11	364.098	4.622	40824.1	29393.5	60979.3	20057.1	13848.6	9065.31	19818.4	22232.7	20515.1	21417.6	33023.2	20742.2	23674.9	29400.9	43010.1	50108.8	55284.3	49044	109049	144909	454129	344782	90933.7	75962.2	48361.2	97261.6	18957.3	31924.7	37051.8	33694.3	95772.2	47496.8	45856.7	80938	41781.6	89495.8	76794.8	102102	35644.8	50878.7	99489.8	57539.7	536997	571568	638903
Com_4863_pos	Captopril-cysteine	C12H20N2O5S2	336.082	4.829	3332.31	3485.81	20963.7	9482.98	3794.68	4297	19828.8	16500.9	3701.47	3851.77	4982.74	4431.32	2971.06	2312.88	21704.7	5723.29	7295.62	6155.98	8205.32	8444.64	2685.29	2269.77	2531.02	2326.17	6263.85	5769.72	4427.92	4092.41	2293.35	4817.12	14698.9	7798.01	19629.2	10995.5	12401.3	6963.5	10650.4	4031.01	3396.17	14571.2	12887.8	5056.63	2035.04	2088.2	1905.52
Com_3331_pos	Butyl acrylate	C7H12O2	128.083	0.966	70579.4	71861.8	92609.4	83460.3	106511	105922	75487	73937.3	75201.5	73845.4	92772.3	75642.5	89358.5	87116.5	53848.2	60473.9	83812.8	70677.9	274188	263565	50274.9	49906.6	99999	91882.6	108103	113624	198076	193980	128331	119851	74562.6	65708.4	78399.9	94227.9	89756.5	86596.8	479362	380156	162688	277796	104359	113675	115103	151177	119263
Com_5517_pos	[Similar to: D-(-)-Glutamine; ¤Mass: -1332.4411 Da]		1478.51	9.261	12809	13116.6	16004.5	15708.1	13236.2	37248.9	13332	13089.9	13802.5	13750.5	14439.6	146268	377182	378652	17213.7	26695.5	92840.3	76796.1	16302.2	15776.6	18136	17194.5	318251	214567	246816	494705	17905.2	18147.4	87004.3	90606	13031.2	14356.6	14859.3	15045.8	27102.9	104985	111509	402420	12121.7	38627.8	17019.6	16988.9	38085.8	39217.9	38098.1
Com_99_pos	Urocanic acid	C6H6N2O2	138.042	2.137	518274	320329	269647	350286	442772	542951	858108	734023	1.06966e+06	1.69318e+06	789533	913931	792852	881246	493468	576695	815600	863604	519729	432140	366812	337172	434119	357426	1.53952e+06	1.41879e+06	3.07694e+06	2.52037e+06	4.16131e+06	3.44824e+06	896677	948351	7.10174e+06	7.35814e+06	2.16064e+06	2.04403e+06	384819	360930	583964	464047	830840	809296	3.03256e+06	3.23413e+06	3.44913e+06
Com_2768_pos	DL-Histidine	C6H9N3O2	155.069	12.162	8996.95	104712	4926.18	30355.3	33857.8	16609.5	94430.8	98739.5	22674.8	23527.1	13426.7	9567.05	23916.5	24404.1	52884.2	54814.3	107106	90737.2	82015.2	82542.4	101414	90150.7	9690.95	18727.8	13262.4	13360.8	16161.5	11874	10123.1	10198	109411	128225	15443.8	17114	5785.27	5357.32	5758.13	4814.3	7357.12	6175.74	6454.8	8606.67	131453	134195	150399
Com_920_pos	Pheophorbide A	C35H36N4O5	592.267	0.848	19823	19239.5	28046.1	27176	17367.9	16253.5	15747.1	14282.4	23988.2	16619.2	84089.4	58564.7	18386.1	16362.3	15549.8	15771.8	15737.9	15625.6	13315.3	13812.6	14267.6	15133.5	14806.1	15873.4	6909.94	6270.31	5004.5	4080.94	6794.04	5910.67	8204.55	8889.88	9118.66	6494.29	7617.34	7104.5	10053.6	5589.9	6910.03	9112.79	9527.88	8942.89	11013.3	18239.4	15159.5
Com_1400_pos	N2-Succinyl-L-glutamic acid 5-semialdehyde	C9H13NO6	231.074	3.624	7947.95	7628.38	19157.3	14106.3	25175.2	28107.7	26578.7	33892.6	34107.4	30966.9	41779	38808.3	22593.9	27550.5	23831.2	15168.1	24321.3	31625.2	14430.1	11339.2	20984.7	14646.8	11299.3	15332.8	25979.3	30286.4	13526.7	11549.5	22518.5	19675	29668.9	13039.3	19243.4	29390	18163.5	21102.1	18026.3	15439.5	25851.4	25503.5	35385.3	41510.1	11747.4	11003.5	10832.2
Com_1019_pos	Oxiracetam	C6H10N2O3	158.069	12.409	8475.02	8469.83	7993.02	8335.46	7171.67	7378.07	9075.79	6087.22	4797.38	5445.67	6014.39	6840.41	3538.33	4274.96	3183.84	3286.26	6792.96	4859.61	4908.83	4819.25	4009.94	4172	10879.6	6418.97	5948.97	5292.16	4448.45	4629.87	6924.58	4105.21	4244.81	4884.73	3525.04	4458.58	3297.21	3290.4	4477.31	5553.38	5181.78	6023.85	11630.5	6235.01	5268.74	4955.04	4790.36
Com_4114_pos	5'-Acetylphosphoadenosine	C12H16N5O8P	389.072	13.782	3433.12	3377.95	3753.02	3380.45	3482.25	3200.11	5397.26	5774.36	8078.89	8881.5	7518.54	10844.7	3484.84	3679.94	3270.06	3239.44	4082.11	4745.39	4137.48	5776.81	4358.19	5898.87	3315.95	4468.02	4124.62	4097.95	3501.62	3116.41	6615.46	5020.81	6281.77	5266.71	5299.07	4847.74	5562.56	5510.91	4033.66	6957.33	11878.5	10101.5	5190.41	5625.98	4283.53	4516.86	4685.64
Com_5139_pos	O-Propanoylcarnitine	C10H19NO4	217.131	8.965	4813.68	4973.61	7645.59	6876.46	4632.66	4895.92	5309.75	5169.39	5784.66	5954.21	7976.26	7114.37	4933	4630.86	4339.97	4372.68	7163.72	6642.94	9296.08	11316.3	9764.99	7011.56	13256	11901.4	14878.7	10200.4	12204.2	9414.88	5883.28	8755.53	7560.76	10356.8	6575.68	9392.87	6027.94	7697.88	6622.18	10075.7	6838.19	6807.99	8544.49	14376.6	8176.56	10906.4	9273.25
Com_5759_pos	[Similar to: 1,1,5a,7a,9,11b-Hexamethyl-7-methylene-3,8,11-trioxo-3,5a,5b,6,7,7a,8,9,11,11a,11b,12,13,13a-tetradecahydro-1H-isochromeno[7,8-g][2]benzoxepin-12-yl acetate; ¤Mass: 106.0660 Da]		352.164	0.93	1.15636e+06	1.37686e+06	1.56692e+06	1.44688e+06	1.96012e+06	1.82973e+06	835995	1.24905e+06	1.36399e+06	976773	1.16465e+06	1.30485e+06	2.46167e+06	2.45422e+06	1.6305e+06	2.16422e+06	1.70336e+06	1.64792e+06	918354	1.16693e+06	1.17164e+06	1.2498e+06	1.37926e+06	1.00542e+06	2.50784e+06	2.75313e+06	1.35037e+06	1.22e+06	2.00621e+06	3.38707e+06	1.1913e+06	930922	1.62695e+06	1.63294e+06	1.2151e+06	1.22544e+06	1.69865e+06	1.35758e+06	1.31981e+06	1.38611e+06	2.10075e+06	2.13873e+06	657077	980499	1.19608e+06
Com_3334_pos	Butenylcarnitine	C11H19NO4	229.131	3.436	67485.3	90419.2	15546.3	14632.9	11377.5	8260.15	141037	119233	85946.5	100202	108154	145790	25028.9	35999	16255	41680.7	30389	28906.5	12070.2	10755.2	9615.33	7686.66	12356.8	7746.21	9245.61	14240	10975.2	10560.9	9061.86	14080.1	48633.1	52145.5	26595.5	35837.2	65310	63013	26287.2	39748.9	37938.1	28869.2	8044.01	7521.16	7898.41	8725.17	6714.67
Com_3945_pos	Benzyl formate	C8H8O2	136.052	3.601	964472	1.09411e+06	2.4817e+06	2.26288e+06	549830	619327	756975	794047	644242	585644	659296	722470	1.34004e+06	1.23717e+06	1.28967e+07	1.40726e+07	1.02623e+06	1.10374e+06	771132	677632	7.59096e+06	7.60268e+06	619757	618140	1.07018e+06	1.02509e+06	562352	512130	1.27214e+06	1.33052e+06	1.09872e+06	1.18617e+06	1.15298e+06	820732	674920	558458	474680	452000	556254	543998	544493	530406	565531	1.56595e+06	1.67688e+06
Com_5895_pos	(2S,3S)-2,3-dihydro-3-hydroxyanthranilic acid zwitterion	C7H9NO3	155.058	10.534	37834	30763	13041.2	11778.4	11122.7	10315.4	26252.9	34497.3	26034.2	28645	19375.8	24559	9029.08	9066.17	7315.24	11438.7	8488.98	7035.97	9876.62	12437.7	13629.7	9050.85	10231	8126.92	8905.46	8571.02	12457.2	16311.4	10159	11276.5	29485.7	22344.6	32847.5	22952.9	20452.5	24679.6	26064.7	15583	14458	13156	9781.56	9880.12	16471.4	15205.6	15171.1
Com_5669_pos	[Similar to: 4-(1,3-Benzodioxol-5-yl)-3-[4-(tert-butyl)phenyl]-5-[(1-methyl-4-nitro-1H-imidazol-5-yl)sulfanyl]-4H-1,2,4-triazole; ¤Mass: 156.9489 Da]		321.193	2.603	1.38183e+06	1.72364e+06	1.9565e+07	2.20681e+07	731476	761459	1.4831e+06	1.29145e+06	1.79819e+06	1.71857e+06	3.09219e+06	3.13749e+06	2.00767e+06	2.0056e+06	1.7566e+06	1.82997e+06	1.80502e+06	1.75792e+06	861512	978805	965040	1.04099e+06	1.34422e+06	1.3691e+06	1.47178e+06	1.16339e+06	1.61031e+06	1.2998e+06	1.32979e+06	1.60625e+06	1.33185e+06	1.15329e+06	1.57859e+06	1.23967e+06	2.05318e+06	2.29687e+06	2.37021e+06	2.157e+06	2.75128e+06	2.79035e+06	1.38701e+06	1.37419e+06	5.31746e+06	5.04637e+06	6.59056e+06
Com_2775_pos	DL-Glutamine	C5H10N2O3	146.069	18.949	3179.26	3117.85	3125.57	4436.68	16756.5	6426.4	3651.28	3428.26	18050.3	4078.26	3412.63	2620.84	2055.1	4213.16	2820.48	9989.73	3126.5	3362.58	2970.36	3887.7	3740.14	5228.72	4243.38	3974.67	15775.1	8159.29	3476.72	5199	4280.19	6986.75	2204.16	2891.68	4561.84	4670.29	3147.63	1834.49	3838.47	2502.23	3412.91	3594.79	4195.62	6687.03	4191.86	4408.52	4896.36
Com_3104_pos	Deltaline	C27H41NO8	507.283	1.246	60331.3	114205	112026	84315.7	303212	366582	770983	943888	926289	856553	684912	778265	1.16447e+06	1.33647e+06	953966	1.09846e+06	925137	987802	888406	885927	824730	908131	1.1498e+06	1.29842e+06	557079	428982	543715	505359	1.15314e+06	1.13626e+06	1.08957e+06	1.15275e+06	1.88707e+06	1.72942e+06	1.54301e+06	1.36837e+06	524920	530255	525023	618748	939641	1.10352e+06	42313.5	41631.5	47608.4
Com_1854_pos	L-Tyrosine	C9H11NO3	181.074	7.458	9.94692e+06	9.55587e+06	4.35165e+06	4.34322e+06	1.02098e+07	9.8348e+06	5.53873e+06	5.30759e+06	4.28875e+06	3.69268e+06	3.81881e+06	3.47948e+06	4.35277e+06	4.44666e+06	5.23476e+06	5.28135e+06	5.12482e+06	5.0155e+06	4.21586e+06	4.11252e+06	4.67204e+06	4.46308e+06	7.11714e+06	6.81418e+06	4.94744e+06	4.79727e+06	1.91418e+06	1.79388e+06	2.13423e+06	1.76891e+06	5.12341e+06	4.9677e+06	5.66458e+06	4.57755e+06	2.78998e+06	2.46504e+06	3.85677e+06	3.33871e+06	4.05629e+06	4.62289e+06	6.15721e+06	5.72754e+06	7.61633e+06	6.06204e+06	8.3126e+06
Com_5748_pos	[Similar to: 10-Nitrolinoleate; ¤Mass: 59.2947 Da]		265.931	17	2705.58	2894.75	3273.12	3212.56	3476.11	3226.28	2535.21	2559.72	2514.97	2575.83	3138.32	3340.3	4754.66	3958.54	9052.34	3930.96	2665.62	2590.45	3157.99	3617.94	4314.89	4641.41	2619.72	5153.63	6186.66	5007.73	2662.52	3311.34	5199.36	4955.56	2150.9	2326.15	2875.47	3435.97	2902.47	2767.42	3200.58	2884.54	3210.24	3326.57	3544.89	3577.22	2470.95	2833.43	3077.79
Com_3652_pos	Apraclonidine	C9H10Cl2N4	244.027	12.213	12490.8	16866.3	16053.5	17058.1	16330	19914.5	11139.3	11222.7	14183	19854.7	21304.5	23604.3	18205.5	18342.1	12753.8	14198.6	11340.4	13007.5	11590.4	13235.5	9395.3	11792.5	22906.9	18452.2	29976.2	26437.3	17401.8	16408.1	28717.4	24328.5	9871.54	9610.07	14257.8	14953.4	15722.3	23902.5	19010.3	20600.6	41505.3	30095.6	26688.8	30880.4	13071.3	11597.4	13379.2
Com_1442_pos	N-[2-(4-{[(2E)-4,6,7-Trihydroxy-3,7-dimethyl-2-octen-1-yl]oxy}phenyl)ethyl]benzamide	C25H33NO5	427.235	1.671	136327	159334	240432	205355	51669.8	52584	164300	205871	261920	188160	108169	165336	220769	142920	1.07238e+06	1.21822e+06	787091	816803	307298	334942	610532	557455	1.1979e+06	517492	181535	203917	259253	336691	283551	253256	248479	221681	317190	297150	313719	274901	312778	680778	1.0115e+06	1.07669e+06	348094	328325	548646	545721	611667
Com_5375_pos	[Similar to: N3,N4-Dimethyl-L-arginine; ¤Mass: 0.0663 Da]		202.077	12.142	5164.12	9247.53	6099.03	11839	8373.56	6880.89	7117.4	8288.53	5101.34	4881.44	7913.45	11512.8	6985	8896.95	10777.7	9677.98	25833.6	21228.8	6771.96	8195.57	5757.19	5303.44	6585.11	4565.34	5324.4	7192.93	3712.64	4163.58	5595.64	6529.58	5463.77	7786.32	4896.39	5337.7	5618.09	4013.98	7387.45	6250.99	5079.86	5709.49	8817.03	7927.99	5776.85	6143.42	6273.37
Com_5185_pos	[Similar to: UDP-N-acetylglucosamine; ¤Mass: -202.1726 Da]		809.254	18.311	3.13965e+06	1.9991e+06	6.47064e+06	6.47847e+06	4.92571e+06	4.76495e+06	530204	656896	1.69772e+06	1.93602e+06	31984.3	179116	205187	194117	737514	374775	483888	421093	15874	16033.3	15973.8	16256.8	18263.7	18298.6	30030.8	27312	18005.3	17280.3	37345.4	30326.1	202784	215075	95724.3	69929.7	71748.3	101229	20026.1	20054.6	21846.6	22601.6	25806.7	24096.2	19566.6	22726.9	23168.3
Com_4434_pos	3,4-Dihydroxyglutamic acid	C5H9NO6	179.043	12.208	7346.19	10840.9	13575.8	7448.85	7091.87	11372.4	6482.62	12389	11034.1	8081.89	9620.47	14037.2	6527.24	3404.61	7615.91	8471.73	4692.15	9860.24	4913.59	9098.98	4183.8	4020.61	3803.84	8856.75	7617.4	8176.15	3801.29	6056.39	3781.96	7434.45	6811.44	9414.18	4629.94	8003.11	8874.44	7500	3428.5	8499.07	4106.4	7217.18	11060.2	4540.22	10112.5	9629.65	9992.65
Com_484_pos	Tetrahydropalmatine	C21H25NO4	169.075	2.237	63301.9	25763	27886.4	26136.2	24417.5	35106	67776.4	75087.1	83915.9	90951.9	128247	93168.5	87710	118072	52490.1	57166	82040.9	55445.3	41502.1	29922.3	109167	86740.8	55121.5	68586	40991.4	44194.1	35804.9	35437.5	49031.1	51110.4	61239.6	47013.2	106806	100345	83588.8	75602	36630.9	38347.9	43866.1	43089	36146.2	35302.2	154668	187175	219059
Com_4497_pos	2-Oxo-8-methylthiooctanoic acid	C9H16O3S	204.083	1.043	14197.1	13908.6	22407.4	20504.3	19277.1	17314	14758.5	24226.8	20814	20083.3	28089.5	25288	17445.7	21583.5	12156.2	13164.5	24030.6	24397.2	13576.1	15125.3	12269.3	11642.2	21709.1	14784.5	20775	19396.8	12965	14081.7	25701.5	23303.9	21188.5	22802	27600	17504	20292.7	20192.1	15964.7	13711.7	16485.9	21124.6	19625.4	15938.5	19703.9	20047.2	21347.4
Com_5897_pos	(2S)-4-Methyl-2-({[(3S,4S,5R)-2,3,4-trihydroxy-5-(hydroxymethyl)tetrahydro-2-furanyl]methyl}amino)pentanoic acid (non-preferred name)	C12H23NO7	293.147	13.737	2655.65	2783.01	2783.99	2562.62	2427.08	2457.97	2603.02	2380.09	2338.83	2446.61	2998.57	3225.02	2384.24	2341.37	2133.29	2192.57	2804.76	3520.76	3054.69	5835.99	3553.03	3147.72	3194.14	3945.22	3168.59	3087.43	2600.46	2042.01	4237.68	3957.82	10583.1	15748.9	2637.08	2491.99	2848.95	2509.49	2874.75	2855.39	3865.77	3985.42	3914.17	3885.31	4026.07	4411.62	4094.28
Com_3142_pos	D-(+)-Maltose	C12H22O11	364.098	4.03	8.00068e+06	5.95536e+06	6.29449e+06	5.62168e+06	7.16219e+06	3.65426e+06	9.17743e+06	8.16338e+06	8.70553e+06	7.9067e+06	1.35754e+07	7.57863e+06	1.57145e+07	1.21659e+07	2.61052e+07	2.47045e+07	2.95182e+07	2.76037e+07	3.70812e+07	3.75025e+07	1.27372e+07	1.19639e+07	4.95233e+07	4.93317e+07	1.19429e+07	1.40303e+07	5.77061e+06	6.1632e+06	1.09856e+07	1.20624e+07	3.14316e+07	2.99722e+07	1.93046e+07	2.43477e+07	1.6994e+07	1.68315e+07	8.03621e+06	7.81644e+06	6.66162e+06	6.8471e+06	8.59742e+06	1.0598e+07	2.07663e+07	2.30832e+07	2.23767e+07
Com_5667_pos	[Similar to: 4-(8-Isopropenyl-3,4,8,9-tetrahydro-2H-furo[2,3-H]chromen-3-yl)-1,3-benzenediol; ¤Mass: 206.1085 Da]		118.028	2.299	1.40155e+08	1.10122e+08	3.03375e+08	2.7899e+08	1.36305e+08	1.53571e+08	1.59766e+08	1.62837e+08	2.13408e+08	2.01819e+08	2.24468e+08	2.11298e+08	2.25548e+08	2.37254e+08	1.73009e+07	1.23451e+08	2.79866e+08	2.60789e+08	2.59374e+08	2.7739e+08	2.12672e+08	1.76361e+08	3.62595e+08	3.0088e+08	443425765	4.51145e+08	2.6824e+08	2.74913e+08	6.22854e+08	6.13681e+08	2.57358e+08	2.5755e+08	1.66032e+08	1.58856e+08	1.88182e+08	2.07595e+08	2.39919e+08	2.20028e+08	1.87714e+08	1.92198e+08	2.19107e+08	1.66636e+08	2.83893e+08	4.31812e+08	4.41726e+08
Com_2818_pos	DL-Glutamic acid	C5H9NO4	147.053	10.235	63874.1	44454.6	91256.5	99391.3	59650.5	66427.4	38379.7	40606.1	104438	84764.1	95381.9	63050.1	56850.1	42661.5	34136.1	42806.2	106608	61659.8	30393.6	22795.9	31625.1	28425.6	31923.2	46506.8	74922.5	52333.6	33690.9	47595.4	62369.1	56556.4	29960.6	43367.5	42586.6	52577.8	53701.6	33262.1	52474.3	57946.5	62626.3	106927	74163.2	84134.5	47348.6	62170.7	60453
Com_5208_pos	[Similar to: Trigonelline; ¤Mass: 0.0276 Da]		137.02	9.898	2.84864e+06	469086	2.2185e+06	3.513e+06	1.08312e+07	5.86578e+06	1.45178e+07	1.54797e+07	1.34238e+07	1.35742e+07	2.19888e+07	2.55698e+07	3.19602e+07	3.39357e+07	2.44116e+07	2.42233e+07	1.6607e+07	1.93394e+07	1.81871e+07	1.28942e+07	2.15478e+07	2.26291e+07	2.28456e+07	2.78028e+07	3.58898e+07	4.47605e+07	2.667e+07	1.8432e+07	4.17123e+07	4.15095e+07	1.87998e+07	2.00553e+07	2.37295e+07	1.31447e+07	2.4289e+07	2.37917e+07	1.60655e+07	2.26519e+07	2.4199e+07	2.56023e+07	1.94579e+07	2.42273e+07	3.09914e+07	3.13078e+07	3.36887e+07
Com_2304_pos	Hippuric acid	C9H9NO3	179.058	11.209	30479.2	23395.9	10245.4	9988.89	7203.31	13730.7	11862.8	10457.1	12479.4	14042.6	14688.8	10127.7	9385.18	6371.79	5243.5	7987.7	8520.05	6293.85	9464.73	9006.81	12926.8	13016.2	11590.4	9308.62	13305.8	12592.5	11493.9	9315.22	11787.5	12820.8	10231.8	13651.1	9805.37	9956.62	7882.84	7733.47	17856.8	19385.2	15401.7	12925	11868.4	12353.6	7140.46	9078.39	8343.69
Com_1393_pos	N2-Succinyl-L-glutamic acid 5-semialdehyde	C9H13NO6	231.074	12.197	3003.87	4293.4	2624.86	2586.55	2659.8	2392.65	22328.5	8575.56	3082.6	3724.93	2980.98	3516.86	3970.27	11386.7	2012.91	31148.2	4740.31	2399.13	3973.6	3277.37	5281.08	4970.09	3391.58	3029.34	3931.25	2592.28	5965.05	12108.5	2580.61	3470.78	33127	5063.85	2983.04	4711.3	4816.74	4535.33	2317.68	58339.2	2575.94	6714.1	3783.82	4735.63	8900.68	9469.08	7979.17
Com_2804_pos	DL-Glutamic acid	C5H9NO4	147.053	16.309	14220.2	12706	56297.5	6790.26	6106.95	25113.9	26084.4	18835.2	20909.3	19853.8	23841.8	10123.3	8067.14	8914.63	11240.8	13727.4	11840.6	9191.54	14845	10680.1	21295.6	15627.8	7949.9	31305.4	6587.87	4357.17	20191.7	21579.4	10823.4	7879.05	32855	23503.9	33754.4	15834.7	23528.3	12731.8	11722.9	8401.59	8663.26	22579.1	4730.37	3433.42	134078	133732	165953
Com_243_pos	5-N-Acetyl-β-D-Neuraminic acid	C11H19NO9	309.105	11.636	46492.9	40743	39868.5	31433.3	153482	22228.6	125719	39605.4	58625	38823.4	77139.5	41139.8	25177.9	15238.3	34436.1	83870.7	50556.2	38365.1	16742.6	19408.2	119328	34199.8	19896.1	12214.2	22776.7	16258.1	26443.1	39404.1	69954.6	18438.1	20001.3	27669.4	37783	24197.6	37591.9	37632.9	31738.1	31621.2	116004	78920.3	16961	16506.9	62372.7	83829.8	72359.4
Com_4445_pos	3,4,5-Trihydroxy-1-cyclohexenecarboxylic acid	C7H10O5	174.053	6.081	3486.41	3367.8	3567.3	5642.74	2968.31	3078.46	3185.83	4097.48	3872.8	4831.61	4501.29	4347.62	2964.25	2766.79	2544.73	3030.29	4511.24	4204.11	4041.51	4087.28	4045.95	4878.07	3846.32	4018.86	4625.63	3672.86	3928.85	2602.86	3477.5	3372.68	3855.45	2975.69	3332.49	3493.09	3986.99	4004.29	3435.74	4405.42	4211.71	5252.01	5070.69	4410.65	4911.65	5687.52	5384.49
Com_771_pos	Ryania	C25H35NO9	493.23	0.935	98542.4	190583	42092.7	43761.1	43674.3	42724.5	113897	132738	162971	135116	141831	123525	83910.2	43780.1	103249	140986	188101	222657	413047	438150	185173	223704	258628	235402	58762.6	59888.2	114733	82555.1	64209.4	58994.2	417458	448650	136085	194431	184689	259002	183030	140701	87921.9	81555.4	56715.6	58696.4	198188	131632	175616
Com_5345_pos	[Similar to: N4-[5-(Methylthio)-4H-1,2,4-triazol-3-yl]-3-(2,6-dichlorophenyl)-5-methylisoxazole-4-carboxamide; ¤Mass: 42.0100 Da]		340.991	8.004	1.18153e+06	1.27856e+06	250087	275516	177640	189225	1.474e+06	1.50071e+06	1.74289e+06	1.44506e+06	1.72026e+06	1.87492e+06	751949	965223	1.5561e+06	1.58764e+06	1.53737e+06	1.32015e+06	1.40852e+06	900500	759637	743614	185808	160793	107752	82494.5	2.89602e+06	2.8195e+06	192303	216203	1.6169e+06	1.67893e+06	1.66527e+06	1.61324e+06	1.725e+06	2.04648e+06	1.7311e+06	1.83619e+06	1.17488e+06	1.04165e+06	74817.7	77183	279408	289452	330597
Com_5109_pos	1-(β-D-Ribofuranosyl)-1,2-dihydropyrimidine	C9H14N2O4	214.095	9.389	731033	848703	584168	658855	547556	519901	1.55211e+06	1.68237e+06	2.4232e+06	2.26863e+06	1.01653e+06	1.2506e+06	1.26904e+06	1.28231e+06	4.40036e+06	4.84302e+06	3.76591e+06	3.51926e+06	4.50383e+06	4.65158e+06	4.1191e+06	5.19692e+06	2.52153e+06	2.55426e+06	323355	887292	5.1781e+06	6.5554e+06	925518	970498	2.70024e+06	3.84375e+06	2.75325e+06	2.52257e+06	890905	880611	1.63799e+06	1.88833e+06	661967	792835	665897	721205	4.00816e+06	4.14016e+06	3.77974e+06
Com_1360_pos	N-Acetyl-D-glucosaminitol	C8H17NO6	223.105	15.237	2149.25	2820.61	2154.73	2044.77	1950.07	1952.37	2514.03	7272.86	2755.08	2495.97	7767.63	5223.83	3195.4	2415.89	3550.62	5188.63	2244.19	2150.61	2678.68	3676.44	13149	3007.73	2113.39	1687.65	2462.22	2687.78	1589.97	4825.18	3175.29	2888.93	4035.59	2366.63	2137.68	10980.5	40973.1	2782.94	2261.27	1946.33	4036.76	2631.31	2364.91	2121.35	7606.1	11639.6	11060.9
Com_198_pos	5-N-Acetyl-β-D-Neuraminic acid	C11H19NO9	309.106	18.55	3954.37	4654.49	3819.71	3742.92	3115.85	2993.11	4074.34	9542.95	5302.85	3760.39	4649.07	3615.83	2657.5	3046.07	2327.92	2828.77	2603.43	2769.51	2424.96	1722.09	2297.81	1648.53	1984.66	1924.98	3324.71	2884.87	2161.83	2017.37	3784.18	3600.41	2624.36	2734.25	3180.66	3561.05	5642.82	3822.36	3177.54	2177.63	2698.94	2543.01	2609.94	2703.83	7351.45	8148.7	9431.22
Com_156_pos	Trimazosin	C20H29N5O6	435.21	2.7	1.12949e+07	8.97499e+06	3.63945e+07	3.41349e+07	1.04339e+07	9.95355e+06	1.14945e+07	1.22909e+07	1.44104e+07	1.36939e+07	1.29133e+07	1.41149e+07	1.27932e+07	13066550	1.1432e+07	12314128	1.23471e+07	1.25246e+07	2.52965e+06	2.22253e+06	9.71578e+06	9.0539e+06	3.79006e+06	3.97645e+06	3.92483e+07	5.1636e+07	9.52446e+06	9.79044e+06	3.38992e+07	3.6337e+07	6.35642e+06	6.29633e+06	8.78329e+06	9.1564e+06	2.66767e+06	6.54008e+06	4.19881e+06	4.38759e+06	1.09393e+07	1.00586e+07	1.19182e+07	1.22919e+07	1.33131e+07	1.35642e+07	1.64907e+07
Com_2572_pos	Famotidine	C8H15N7O2S3	337.043	3.998	26320.7	15099.1	3425.54	3992.29	3004.93	3043.67	11460.8	7797.22	4516.81	4128.32	6050.19	5558.45	5141.44	4993.94	9504.05	7264.02	7450.41	7354.09	11478.6	12393.1	13520.3	14621	8270.24	8387.57	5031.14	5033.28	3722.98	4334.15	5016.73	4594.82	6238.7	6564.03	5025.95	5322.41	6206.74	5869.01	5117.85	5177.06	6033.39	5924.14	4802.92	4664.18	12553.6	10930.3	12008
Com_4312_pos	3-Pyridylboronic acid	C5H6BNO2	123.049	10.949	25264.7	12296	17964	21441.2	12269.6	21553	9277.76	8788.51	9377.25	11380.4	10954	8954.71	6077.79	7451.63	5613.07	9124.64	8915.23	8334.6	5199.12	10171.3	7375.9	7271.71	12768.9	8320.31	8180.23	7632.23	9707.43	8774.86	7218.18	8104.07	10273.7	8098.76	11123.5	6406.13	6778.62	9417.06	9598.01	9956.82	7865	12153.6	13941.7	16395.8	9772.04	13682.7	9646.86
Com_3261_pos	Choline	C5H13NO	103.1	9.243	3.85824e+06	3.45531e+06	5.47584e+06	5.35075e+06	6.28396e+06	6.70792e+06	3.40888e+06	5.19851e+06	3.73593e+06	3.91047e+06	6.11751e+06	7.50814e+06	3.87614e+06	3.29931e+06	4.71928e+06	6.56647e+06	2.64053e+06	2.8925e+06	4.65231e+06	3.26017e+06	4.59658e+06	2.56954e+06	2.07979e+06	2.81694e+06	3.33885e+06	4.06206e+06	2.97077e+06	1.70964e+06	4.5616e+06	4.89197e+06	3.54311e+06	2.83212e+06	3.56186e+06	6.33544e+06	7.50164e+06	8.40905e+06	2.96468e+06	5.0164e+06	4.66165e+06	8.38236e+06	7.4205e+06	4.00552e+06	6.65706e+06	7.70284e+06	7.5865e+06
Com_2226_pos	Indole-3-carbidol	C9H9NO	147.068	1.099	21526.4	18623.6	40836.5	25095.4	27455	30072.6	17742.4	20407.6	18314.8	21407.8	24072.9	20191.8	21124.9	19330.6	23168.1	18927.9	18993.7	19056.4	16966.3	21275.9	18662.9	16556.6	25804.8	23666.4	67861.2	61908.6	24779.7	19959.7	41125.3	46047.5	18609.8	18384.1	17988.7	24802	24454.2	20611.3	18468.6	22515.5	19779.8	19258.1	25150.4	31619.8	18528.8	19803.1	27432.8
Com_2026_pos	L-Glutamic acid	C5H9NO4	147.053	7.922	264547	335629	1.25083e+06	849187	273537	259783	233946	194416	184233	206523	197447	202916	9.42057e+06	7.92382e+06	1.7419e+06	1.97561e+07	5.3121e+07	5.09624e+07	8.45631e+06	7.09868e+06	1.22443e+07	1.24825e+07	1.4634e+07	1.57708e+07	2.0161e+06	2.33304e+06	200314	155942	111150	94582.1	105770	111548	104911	104330	100677	83010.3	322742	1.58952e+06	4.28116e+06	4.58877e+06	6.64566e+06	7.55653e+06	1.24989e+07	1.21202e+07	1.35725e+07
Com_1184_pos	Triadimenol	C14H18ClN3O2	295.109	22.556	13395.1	14140.1	18181.7	16786.6	18847.4	19824.4	14859.9	14720.7	14839.9	14922.9	18718.5	20493.6	19961.1	19827.8	14763	16054.3	17084.8	17328.5	14164.8	15198.5	14240.7	14630.8	17783	18249.6	26302	25761.8	16593.4	16729.2	28070.8	25991.7	14968.1	15169.8	18987.4	18169.2	17025.7	17578.2	18277.7	20168.6	21071.2	22955.3	24849.8	27696.1	544574	594088	712910
Com_3053_pos	Diflucortolone	C22H28F2O4	394.196	17.081	1421.03	1260.92	1658.97	1548.12	1841.16	1927.18	1226.26	1264.49	1432.88	1257.36	2065.55	2428.08	1442.29	1467.9	1676.23	1503.51	1371.8	1731.5	1293.13	1416	1250.7	1593.08	1330.89	1296.4	2297.92	51749.6	1991.33	1845.41	2015.38	2400.89	2026.18	2200.66	2403.98	1715.29	2062.29	1351.64	2169.3	2472.1	1711.81	1622.33	1897.5	1862.61	1248.51	2294.46	2033.42
Com_55_pos	Vigabatrin	C6H11NO2	129.079	16.823	19360.4	4513.79	6438	6549.91	6936.61	6478.95	6812.01	6042.58	5616.69	6643.7	6373.47	6205.14	5118.31	5952.33	3691.12	4555.51	6371.31	6515.61	4817.96	4672.04	3706.95	4931.92	4547.37	4064.42	6714.34	7929.73	4579.83	4206.11	6418.59	5134.99	4216.91	4574.13	5840.54	5619.42	4248.26	4868.69	6422.09	6192.18	5517.33	9346.77	7582.55	7358.05	3282.38	4710.15	4747.72
Com_2949_pos	Dihydrouridine	C9H14N2O6	246.085	14.872	3679.75	2420.86	2785.03	2783.73	2618.65	2651.9	4039.66	3562.93	20556.4	2762.59	2538.72	2802.5	2390.97	2729.71	2383.99	3054.08	2905.8	2786.22	8314.21	4568.45	3018.36	6945.5	2259.24	3373.97	3441.94	3458.29	4591.32	4277.71	15643.6	4137.07	3114.75	6870.44	4483.78	9328.02	5083.32	3091.83	3125.22	3631.54	2626.6	2660.17	3033.7	3069.33	10965.3	18297.6	12235.1
Com_3927_pos	7-Methyl-6-oxo-9-(D-ribofuranosyl)-6,7-dihydro-3H-purin-9-ium	C11H15N4O5	283.105	1.159	9543.09	11011.3	8846.12	11094.9	7888.4	7502.81	9937.79	14424	17544	10751.5	16856.9	18403.6	9700.53	9039.79	7329.9	9652	11126.5	15451.6	21510	15979.9	10133.5	16582.9	15090.2	16519.3	8397.94	8028.97	11521.2	13343.8	10478.3	9495.24	7503.21	15641.6	9842.18	13899.2	11094.4	12118	11871.3	15180.7	20271.7	11745.6	8116.57	8059.9	17607.8	9975.14	18375.6
Com_4450_pos	3,3',3'',3'''-[3,8,13,17-Tetrakis(carboxymethyl)-3,17-dimethyl-2,3,6,7,8,13,14,17,18,22-decahydroporphyrin-2,7,12,18-tetrayl]tetrapropanoic acid	C42H52N4O16	868.337	1.038	38464.5	36973.7	58213.3	53751.8	47501.6	47804.9	34455.3	35097.5	35662.1	36690.5	41979.6	61630.4	47494.9	46789.5	32497.2	34428.5	40279.8	37700.2	35180.1	35434.6	32804.4	33456.7	39859.6	35902.3	167369	204347	42201	38981.7	95367.2	97529.4	36043.3	35813.7	45296.2	42692.1	43936	44127	36636.8	39710.3	55962.9	40837.2	55157	56171.8	55940	53044.4	60496.7
Com_4601_pos	2-Acetamido-2-deoxy-D-glucono-1,5-lactone	C8H13NO6	219.074	8.76	1.01319e+07	1.01724e+07	3.50614e+06	3.39136e+06	3.99661e+06	4.25223e+06	1.23991e+07	1.19295e+07	1.82492e+07	1.81061e+07	2.48135e+07	2.57625e+07	1.21055e+07	1.20442e+07	1.81085e+07	1.91641e+07	3.16481e+07	3.07148e+07	3.62865e+07	3.57985e+07	1.89702e+07	1.82229e+07	3.07448e+07	3.16183e+07	1.33734e+06	1.24061e+06	3.25244e+07	3.27282e+07	3.74031e+06	3.77347e+06	2.61515e+07	2.72372e+07	1.54863e+07	1.5747e+07	2.48069e+07	2.28836e+07	4.81911e+07	4.96297e+07	5.5046e+07	5.83835e+07	1.84969e+06	1.96831e+06	1.72978e+07	1.79781e+07	2.02572e+07
Com_4918_pos	1-[(3-Carboxypropyl)amino]-1-deoxy-β-D-fructofuranose	C10H19NO7	265.116	14.053	3776.52	2963.85	3586.44	3137.43	2954.24	2884.35	3606.6	8521.42	4113.86	5374.05	4601.99	5526.31	4449.44	3123.33	3467.62	22407.7	20777	16788.9	6543.67	5079.47	3914.75	2882.81	6259.84	4642.89	3769.54	5298.31	8325.11	4801.3	4058.03	19562.5	6082.31	7439.29	4968.21	3503.18	3720.76	6568.14	11416	14823.1	9803.65	19533	3915.52	3771.74	7342.11	7984.5	8530.9
Com_4230_pos	4-Aminobenzoic acid	C7H7NO2	137.047	0.892	131508	177446	253219	235408	280693	268042	147059	130562	244116	252733	295384	280925	247521	277186	176358	183077	359608	341986	581518	396906	422756	361928	680593	527972	672734	547765	1.75154e+06	451504	240949	410936	207027	220780	208345	153691	161309	181934	364801	277225	413129	461805	579598	477654	214680	221322	223573
Com_2209_pos	Isodesmosine	C24H40N5O8	526.289	9.53	30446.3	31164.7	35012.9	34410.3	34050.8	34696.2	37177.3	39144.3	39306.8	41065.6	46193.2	272464	147254	36526	254417	532042	392989	429887	32224.8	32678.9	192308	171460	166453	65934.7	52362.3	50139.5	93463.6	231364	54319.7	52723.3	144600	150134	119558	147446	32113.5	31442.8	510619	619960	87606.4	39285.7	54193.8	55308	58062.7	64957.2	84087.8
Com_4488_pos	Naphthalene-1,2-diol	C10H8O2	160.052	1.614	70831	77893.7	111594	134277	123413	126866	42772.2	64533	71471.7	77207.4	82165.7	75124.1	64418.5	55989.5	43722.7	38012.9	45698.5	42456.5	50575.6	37265.6	14626.6	29569.4	39662.2	45867.5	90976.2	76877.2	71150.2	64336.4	101803	81276.6	66301.8	63461	87896.9	76208.5	54240.3	58700.9	78308.1	70410.6	73598.3	88742.7	68236.4	63763.8	65488	62603	68333.8
Com_3707_pos	α-D-Glucopyranosyl-(1->4)-α-D-glucopyranosyl-(1->4)-D-glucopyranose	C18H32O16	504.169	3.282	11075.1	12606.6	9586.34	14249.3	10589.8	11164.3	19082.2	8609.91	13522.1	11703.5	19840.1	18789	17167.8	20671.2	10462.8	13209.9	20971.5	18237.1	15985.3	16636.2	9314.68	13006.8	15015.2	12262.8	21984.8	24189.4	20068.5	11942.2	22571	19757.9	13191.9	14823.5	13662.8	14500.4	16744.4	15101.9	12820.9	11688.4	22715	19318.3	19056.1	23219.4	7930.61	9900.49	10464.1
Com_20_pos	Formiminoglutamic Acid	C6H10N2O4	174.064	7.923	912877	929558	1.42414e+06	1.24747e+06	1.29187e+06	1.3494e+06	628222	842060	807809	945906	814817	845713	758253	727819	463962	451970	950045	877967	310460	319824	371634	407875	328515	333222	928318	1.14471e+06	602278	612216	542544	371041	727986	639775	664806	649834	433431	535367	592485	549032	245830	450009	1.11089e+06	842575	375691	385882	523655
Com_4177_pos	4-Morpholinylacetic acid	C6H11NO3	145.074	13.221	16613	18797.4	20576.8	15824.1	15684.3	15206	13383.5	11479.6	13033.3	55137.2	10001	9519.05	6295.31	7494.43	7728.78	10061.1	8881.1	9513.93	8565.16	8550.54	8989.13	10984.9	9232.73	5839.67	11720.3	14308	7895.68	7233.07	13286.8	5752.1	12275.8	11849	9715.33	7148.28	6810.15	6313.95	6934.72	4196.04	6508.65	8712.94	15659.6	9855.23	15817.7	13644.5	14397.8
Com_2023_pos	Libenzapril	C18H25N3O5	363.181	5.254	1098.22	1133.88	1781.16	1760.64	1091.62	1076.72	2493.42	2034.21	1371.22	1180.67	1917.67	2041.72	1183.74	1166.31	1364.56	1290.5	2260.35	2113.89	1942.39	1866.36	2084.94	1687.52	2577.33	2206.8	1423.07	1450.49	953.866	1076.61	1455.12	1361.05	2618.57	7281.87	1163.29	1231.43	1337.59	1389.14	1355.18	1353.62	1603.75	1561.56	1336.09	1451.63	3303.08	3574.65	3688.6
Com_4425_pos	3,4-Dihydroxymandelic acid	C8H8O5	184.037	1.757	12431	13613.6	16168.2	11964.1	22379	15425.4	5649.06	5703.72	7136.79	9228.09	8074.43	5915.23	8956.27	6017.82	6291.43	5818.76	7792.24	9000.55	5528.99	5485.47	4947.07	4906.23	6646	5727.25	9790.27	8625.7	7793.65	6132.96	13044.3	8163.99	5182.25	5855.45	8430.19	6058.89	5236.16	6915.65	6452.42	6867.6	8294.6	10572.9	7792.41	9846.28	1844.52	2002.88	2122.24
Com_4400_pos	Isofraxidin	C11H10O5	222.052	14.21	1665.28	1747.56	1731.87	1737.55	1703.15	1620.8	2851.41	2555.7	3657.89	3512.51	7546.63	5291.14	2514.46	2804.29	3659.48	3911.79	4544.54	5757.74	1899.31	2357.65	1868.1	3209.39	1435.71	1702.23	2883.5	1957.34	3976.62	3500.97	2377.61	2767.39	1269.97	2911.02	1661.51	1565.2	2202.99	3862.92	4494.74	3996.54	9193.67	7768.29	2050.9	5159.46	1862.59	2029	2815.94
Com_5196_pos	[Similar to: UDP-N-acetylglucosamine; ¤Mass: 201.9697 Da]		405.112	15.116	517.003	507.188	917.423	1124.9	553.446	568.93	722.143	689.97	573.842	828.352	4025.44	5191.58	1689.35	464.424	445.732	838.028	2252.55	557.06	1131.95	567.213	477.105	447.148	1309.29	1174.75	688.221	684.751	1166.03	712.67	1435.49	3558.61	773.934	1123.22	2732.55	542.18	523.647	924.049	1862.69	2592.83	19023	843.515	3079.59	1791.77	482.664	562.305	571.325
Com_3951_pos	Nicotinuric acid	C8H8N2O3	180.053	0.931	78348.7	75262.6	64708.5	56394.7	115874	103294	214954	199954	324650	349897	95493.2	119814	67337.4	103666	114181	143474	123263	140028	269269	290735	167602	162115	66236.9	109738	87220.5	89078.8	73860	208333	93829.2	87668	225740	349380	334149	104729	95756.3	91384.4	91051.6	80851.7	60777.6	61788.9	84359.8	87306.1	81242.3	115228	93518.4
Com_2231_pos	Indole	C8H7N	117.058	1.444	4.59725e+07	9.31491e+07	6.76583e+07	6.46982e+07	1.80761e+08	1.87598e+08	1.16144e+08	1.2935e+08	1.14828e+08	107957607	1.1246e+08	1.16388e+08	1.75635e+08	163077714	1.22082e+08	1.30399e+08	9.75624e+07	104958371	7.33312e+07	7.39822e+07	7.96887e+07	8.1034e+07	1.1603e+08	1.12105e+08	2.49818e+08	8.51641e+07	1.23273e+08	1.19458e+08	2.17424e+08	2.64249e+08	8.75956e+07	8.35615e+07	1.30557e+08	1.32881e+08	1.08102e+08	1.09361e+08	1.0089e+08	1.07508e+08	122824144	1.19752e+08	1.64715e+08	1.7053e+08	1.96159e+07	2.2877e+07	2.19671e+07
Com_2298_pos	Homo-L-arginine	C7H16N4O2	188.127	12.612	7.52101e+07	1.15783e+08	1.50754e+08	1.5093e+08	141540099	1.1629e+08	8.22803e+07	8.10293e+07	6.08978e+07	7.14878e+07	7.68616e+07	8.0769e+07	1.34344e+07	1.54746e+07	4.02763e+07	3.10111e+07	5.8613e+07	6.03901e+07	6.61388e+07	6.2873e+07	5.60836e+07	5.6353e+07	4.84185e+07	5.22278e+07	1.42535e+06	1.24933e+06	1.43498e+06	1.49111e+06	1.692e+06	1.39756e+06	5.21761e+07	7.11887e+07	3.85793e+07	5.01412e+07	2.84243e+07	2.88451e+07	6.28409e+06	6.48002e+06	1.69622e+06	1.83093e+06	4.01692e+07	4.89497e+07	1.03493e+07	9.03672e+06	1.07594e+07
Com_24_pos	Eugenyl benzoate	C17H16O3	268.109	1.007	498803	472280	353259	359652	817100	861161	563677	649285	575323	543959	463218	413106	958066	1.2402e+06	806530	1.07555e+06	448855	880444	231451	209417	655401	467478	239652	269169	496282	489159	390332	500022	672592	580730	321738	356920	1.45365e+06	1.17232e+06	588135	531024	356707	355394	457389	450309	740638	479732	99349.4	110187	112516
Com_3051_pos	Diflucortolone	C22H28F2O4	394.196	0.939	901318	1.30826e+06	1.07765e+06	1.33219e+06	9.37047e+06	6.70144e+06	6.3823e+06	7.28801e+06	1.26956e+07	2.89003e+07	1.27046e+07	1.10188e+07	1.28968e+07	4.81508e+07	9.30175e+06	1.47106e+07	1.00401e+07	1.34476e+07	1.02687e+07	7.27962e+06	1.02319e+07	1.14944e+07	3.69665e+07	9.24369e+06	1.01519e+08	9.50129e+07	5.19101e+07	4.12712e+07	8.47705e+07	8.50121e+07	3.0148e+07	2.94777e+07	4.83993e+07	4.54944e+07	3.25078e+07	3.27194e+07	5.53383e+07	4.32022e+07	4.68156e+07	4.93012e+07	7.88798e+07	9.40899e+07	5.8713e+07	4.01078e+07	6.02092e+07
Com_2030_pos	L-Glutamic acid	C5H9NO4	130.026	8.018	4.04208e+07	5.26836e+07	8.11298e+07	8.06537e+07	6.59498e+07	6.57977e+07	3.40097e+07	3.6001e+07	4.41349e+07	4.08855e+07	7.50237e+07	7.51371e+07	39431328	3.25909e+07	2.06446e+07	1.97897e+07	5.32207e+07	5.10879e+07	8.50035e+06	1.9936e+06	1.22847e+07	1.25223e+07	1.46776e+07	1.58141e+07	6.92819e+07	6.96461e+07	1.3422e+07	1.41734e+07	3.72576e+07	3.55014e+07	1.55669e+07	1.38537e+07	2.15382e+07	2.18204e+07	2.54797e+07	2.45857e+07	4.27246e+07	4.35975e+07	8.25685e+07	8.28117e+07	8.40886e+07	8.00876e+07	4.74633e+07	4.84563e+07	5.1491e+07
Com_4875_pos	Captopril-cysteine	C12H20N2O5S2	336.082	4.611	8724.28	14483	11905.6	30750.4	7808.3	13272.8	6350.86	9994.76	12395.4	8235.66	10247.7	8664	5737.73	9410.68	12243.3	8031.75	8879.1	15463.5	8516	7209.4	4862.66	2801.3	5200.08	10848.5	10709.6	12759.5	7363.32	6448.3	5906.06	9281.23	21966.4	7923.69	18643.4	32449.1	8057.29	42159.4	23941.9	10134.9	22372.1	10142	16562.3	39246.1	2822.43	3431.17	3446.42
Com_2251_pos	Pyrimidifen	C20H28ClN3O2	377.188	0.887	4.96743e+06	6.18621e+06	9.83149e+06	8.90133e+06	1.66188e+07	1.67952e+07	1.07237e+07	1.10625e+07	9.49569e+06	9.76954e+06	8.86097e+06	7.67724e+06	1.02209e+07	1.12678e+07	6.24169e+06	6.37487e+06	4.91917e+06	5.04475e+06	3.59992e+06	3.44458e+06	7.07583e+06	6.88192e+06	6.1585e+06	4.59859e+06	2.40377e+07	2.37224e+07	1.14165e+07	1.08658e+07	2.30585e+07	2.2292e+07	7.44295e+06	6.60297e+06	9.8594e+06	9.44774e+06	8.14518e+06	7.97218e+06	1.03186e+07	1.05094e+07	9.90875e+06	9.76215e+06	2.1806e+07	2.26357e+07	2.70151e+07	2.72689e+07	2.82433e+07
Com_1945_pos	Lotaustralin	C11H19NO6	261.121	13.554	6267.5	7310	8834.15	8080.35	6425.85	5855.81	6178.27	6989.96	8890.08	7561.38	7760.1	7905.5	15447.1	14452.1	8409.39	8467.32	12209.1	7672.85	21724.3	21143.4	9568.58	8732.17	10579.9	11411.3	9495.23	10116.5	10602.1	7121.99	11104.5	9523.02	43940.7	9561.75	8529.38	8452.75	9880.25	12085.1	9533.54	9409.24	13578	16075.8	8948.13	10912	10254.2	13275.8	9527.9
Com_5979_pos	(2R)-1-[(Hydroxy{[(1S,5S)-2,3,6-trihydroxy-4,5-bis(phosphonooxy)cyclohexyl]oxy}phosphoryl)oxy]-3-(stearoyloxy)-2-propanyl (5Z,8Z,11Z,14Z)-5,8,11,14-icosatetraenoate	C47H85O19P3	1046.49	7.465	19470.1	20751.6	25439.4	19134.2	24896.9	27846.1	11467.8	16060.9	12717.9	6605.17	10660.6	9086.73	18753.8	17925.8	27986.3	10189.1	2343	1677.54	6604.33	6567.31	12057.1	10173.3	2562.68	2064.8	10529.1	9758.4	7211.42	8136.19	27226.5	24094.1	3361.8	4238.42	19476.7	16502.1	21751.9	21564.1	2264.03	2417.94	3656.66	5020.29	2005.99	2102.19	1570.67	2436.89	1779.12
Com_2405_pos	Glu-Glu	C10H16N2O7	276.096	16.124	7752.12	7447.03	3943.99	2899.6	4288.5	22520	12110.2	17394.5	11571.3	9405.22	6465.29	5890.1	11085.1	3910.36	7861.94	6825.57	7216.84	6745.85	6874.85	5768	8979.47	8314.79	5704.42	8017.98	5957.19	4177.89	9535.4	11422.8	6127.51	6133.03	9370.68	43064.7	9216.04	21498.9	6647.26	7336.48	8312.78	6471	4069.41	4471.42	3460.85	2563.14	72335	68517.4	81293.3
Com_4010_pos	6-Acetamido-2-oxohexanoic acid	C8H13NO4	187.084	1.48	1.19584e+07	1.1159e+07	1.94985e+07	1.77873e+07	9.05724e+06	1.0927e+07	8.2638e+06	8.39842e+06	1.02403e+07	1.12005e+07	1.07012e+07	1.09525e+07	8.26222e+06	8.27359e+06	5.71621e+06	5.74458e+06	7.94821e+06	7.76795e+06	4.7411e+06	4.63594e+06	4.56203e+06	4.923e+06	6.13673e+06	6.56808e+06	8.31058e+06	8.65055e+06	6.11242e+06	5.27764e+06	9.58088e+06	8.20061e+06	5.39803e+06	5.5469e+06	5.24103e+06	5.15123e+06	6.93062e+06	6.16422e+06	9.35705e+06	1.60576e+07	1.14788e+07	545294	1.14142e+07	1.17641e+07	4.55594e+06	4.37089e+06	4.88116e+06
Com_5847_pos	(5Z)-5-{[(1Z,2R)-1-[(Carboxymethyl)imino]-3-({[(1aR,7aS,10aS,10bR)-1a,5-dimethyl-9-oxo-1a,2,3,6,7,7a,8,9,10a,10b-decahydrooxireno[9,10]cyclodeca[1,2-b]furan-8-yl]methyl}sulfanyl)-1-hydroxy-2-propanyl]imino}-5-hydroxypentanoic acid	C25H36N2O9S	540.217	1.327	1.59848e+06	1.5123e+06	2.56322e+06	2.34262e+06	3.05043e+06	3.28491e+06	2.32827e+06	2.03436e+06	2.47191e+06	2.7148e+06	3.84538e+06	3.75521e+06	2.9216e+06	3.4447e+06	877834	839041	3.0169e+06	3.024e+06	1.46926e+06	1.27802e+06	871259	898504	2.35935e+06	2.28179e+06	4.54337e+06	4.38813e+06	3.07465e+06	2.31056e+06	3.10695e+06	3.12609e+06	1.99034e+06	1.91351e+06	1.9254e+06	2.06866e+06	1.97534e+06	2.20956e+06	5.40569e+06	4.40589e+06	4.61081e+06	4.95513e+06	5.36142e+06	5.23195e+06	6.98898e+06	7.3898e+06	7.65844e+06
Com_3819_pos	9H-Purin-6-amine, 9-[5-O-[hydroxy[[hydroxy[3-hydroxy-2,2-dimethyl-4-oxo-4-[[3-oxo-3-[[2-[[(7Z,10Z,13Z,16Z,19Z)-1-oxo-7,10,13,16,19-docosapentaen-1-yl]thio]ethyl]amino]propyl]amino]butoxy]phosphinyl]oxy]phosphinyl]-3-O-phosphono-β-L-lyxofuranosyl]-, ion(4-)	C43H64N7O17P3S	1075.33	12.309	5376.76	5239.27	5807.52	10283	4471.85	4555.25	3603.75	3631.49	2594.26	2680.23	3222.87	3664.16	1670.52	1773.94	4399.76	9808.26	2591.53	2509.72	2641.94	2735.92	7805.9	7161.63	2443.69	2569.09	1997.71	2105.69	1349.48	1294.89	2111.35	2017.76	2336.01	2515.64	2260.89	1921.53	1867.11	1833.39	1809.02	1982.11	2157.16	2242.75	2672.38	3019.96	18105	12706.5	17061.1
Com_2174_pos	Fenhexamid	C14H17Cl2NO2	301.064	11.327	5068.25	2388.68	3497.11	3457.16	6309.24	7171.47	2814.09	2080.11	2069.1	2066.51	2846.96	3118.51	3355.34	3634.21	1908.68	2101.81	2148.32	2174.42	1936.39	1931.02	2100.14	1932.78	2107.92	2180.85	2718.38	2600.3	1789.24	1715.55	2791.74	2693.7	1743.94	1802.02	2342.69	2735.62	3869.37	10229.2	2421.89	2629.36	2975.57	2969.06	3092.38	3184.63	4126.3	4875.25	4420.38
Com_2627_pos	Ethyl N-acetyl-L-tyrosinate	C13H17NO4	251.115	11.663	7307.56	4385.3	6188.1	5885.86	4803.22	4961.61	5009.71	5142	4895.32	4950.76	6162.12	6133.14	4302.7	5710.26	14892.5	13455.3	11986.9	4602.57	6922.73	7682.11	8444.22	5827.21	11360.8	5672.58	6119.39	5751.54	5376.14	10410	6594.13	5754.42	11143.4	8538.35	13044.6	5081.86	6287.69	11256.9	9000.92	6825.33	22516.2	19868.2	6341.77	6078.49	7918.21	7978.08	8405.17
Com_3957_pos	3-[(1R,2S,6R)-5-Oxo-7-oxabicyclo[4.1.0]hept-2-yl]-L-alanine	C9H13NO4	199.084	1.777	14200.3	10507.4	30042.1	31773.1	17161.1	15525.1	8276.67	7346.05	12906	11615.6	12354.1	18528.5	7126.8	9797.18	8443.81	5597.02	8543.1	9693.17	9873.7	7548.66	7160.32	5643.89	7007.19	8634.62	15464.8	14823.3	14927.3	12547.8	23176.9	21009.6	8894.53	7446.66	12638.4	9718.9	9120.75	9823.78	11858.5	9510.68	9921.33	8232.17	8739.41	8228.94	5312.33	5206.37	5799.67
Com_5617_pos	[Similar to: 5,5',7,7'-Tetrahydroxy-2,2'-bis(4-hydroxyphenyl)-2,2',3,3'-tetrahydro-4H,4'H-3,3'-bichromene-4,4'-dione; ¤Mass: -83.9639 Da]		626.085	6.069	1.09978e+07	1.13701e+07	1.32662e+07	1.21365e+07	1.02525e+07	1.05756e+07	1.84832e+07	1.79761e+07	9.00247e+06	14504773	1.86007e+07	1.62655e+07	2.14224e+07	2.21985e+07	1.04888e+07	1.34733e+07	1.22694e+07	1.21774e+07	1.25928e+07	1.33712e+07	1.18024e+07	1.17665e+07	1.479e+07	1.44843e+07	1.91705e+07	1.98805e+07	6.23457e+06	6.95877e+06	1.31055e+07	1.28163e+07	8.03346e+06	9.08709e+06	1.65186e+07	1.89752e+07	1.48445e+07	1.88812e+07	1.86551e+07	1.87234e+07	1.86806e+07	1.84028e+07	2.55797e+07	2.48856e+07	8.99442e+06	9.09171e+06	1.03387e+07
Com_4555_pos	2-Amino-6-[(3-carboxypropanoyl)amino]heptanedioic acid	C11H18N2O7	290.111	6	8262.16	6858.32	5350.48	5351.9	4425.49	4453.68	6499.96	7971.32	7509.88	10183.9	5885.02	5396.14	4772.71	4337.55	5085.43	5998.33	5035.72	4425.03	6271.06	6122.44	6404.92	6579.31	5380.98	6670.49	5736.8	5597.55	6276.6	5252.97	5174.99	7049.13	8113.9	7216.25	6794.25	7427.97	4735.71	5016.62	6102.3	6286.03	5897.17	5177.67	6705.59	8659.12	10477.9	7901.16	12586.1
Com_1605_pos	Mimosine	C8H10N2O4	198.064	2.574	73703.7	64783.1	14198.8	14891.3	22922.9	29340.8	18680.2	24143.4	11557.1	14218.8	11159.4	14729.8	11332.8	11803.6	12955	14047.3	12912.3	12419	12045.9	12214.1	11148.6	14398.9	12835.9	12489.5	14374.8	14627.5	10653.5	12002.7	13243.1	12687.3	10126.7	12608.9	13168.8	12706.8	13140.1	13323.5	12772.9	14586.2	15580.8	16861.5	10268	10264	14187.2	15445.1	15097.3
Com_5893_pos	(2S,3S)-2,3-dihydro-3-hydroxyanthranilic acid zwitterion	C7H9NO3	155.058	8.132	8230.18	9943.23	9796.18	10569.6	10250.7	12324.7	17013.2	12612.1	14008.2	12721.7	15835.7	18602.9	37009.2	32262.6	17859.1	24233.8	22964.9	27930.6	61232	58461.5	34918.1	39818.1	32000.6	37718.7	58407.6	69040.3	19712.5	26724.4	31025	461691	13299.2	14752	13473.8	12907.6	15026.3	13505.8	903618	31203	27833.4	1.55974e+06	43692.4	46502.9	7397.42	7938.11	8437.08
Com_5008_pos	1-[(3-Carboxypropyl)amino]-1-deoxy-β-D-fructofuranose	C10H19NO7	265.117	3.184	16053.9	18593	107661	113486	84927.1	82306	159161	237658	760494	713159	335435	586750	17698.9	15053.2	12894.6	13407.5	12055.1	14509.5	12137.4	15328.4	9187.68	9100.33	11335.4	15253.9	17624	16973	739668	780735	19499.5	16802.9	30446.7	21458.4	192116	150093	27967.1	32076.4	725276	1.66377e+06	122877	530958	28696.5	27629	7399.21	7164.02	8100.92
Com_3698_pos	Altersolanol A	C16H16O8	336.084	0.866	271469	327933	344963	230385	102264	125716	140611	204728	218528	249692	385089	357496	329342	295320	226064	241701	316148	282084	208741	224122	122860	179031	272855	288283	62024.3	71485.9	132234	94835	51071.3	61199.1	158998	207643	206313	111915	246501	218416	273100	227312	341190	331436	87398.1	82848.4	106895	181263	142669
Com_2561_pos	Flosequinon	C11H10FNO2S	239.043	0.95	19952	19372.7	30432.4	20168.7	36055.9	25187.3	51269.3	34288.7	27270.9	31865.8	98097.9	86098	160654	141854	99936	80158.7	268974	197280	310495	310460	194624	187677	496364	505142	27942.7	28370.4	16219	16596.2	32524.7	29707.6	56405.8	125997	130831	124382	105923	22874.7	53997.2	29142.6	28581.6	43228	23461.4	24384.2	59026.2	120230	133365
Com_5298_pos	[Similar to: Oxethazaine; ¤Mass: 265.3156 Da]		201.999	9.54	200066	213511	308651	429572	1.66286e+06	805257	2.50257e+06	2.85598e+06	1.52113e+06	1.59344e+06	5.97614e+06	9.00564e+06	7.25654e+06	8.01511e+06	4.95014e+06	4.43104e+06	7.10476e+06	6.66757e+06	1.07378e+07	1.11172e+07	6.83565e+06	6.62314e+06	1.19492e+07	1.04284e+07	1.12572e+07	1.18273e+07	6.51886e+06	6.18045e+06	1.59832e+07	1.5499e+07	9.48088e+06	9.79866e+06	8.87434e+06	9.15376e+06	1.39352e+07	1.50146e+07	7.69741e+06	7.92967e+06	8.99484e+06	9.35051e+06	6.7671e+06	7.15642e+06	9.06615e+06	9.5603e+06	1.0486e+07
Com_993_pos	Panthenol	C9H19NO4	205.131	2.3	103465	106264	111465	116783	105148	99014.5	176997	122729	173263	154407	803291	984408	1.34899e+06	1.22335e+06	190206	325650	449770	468301	779306	671616	192233	257067	576080	612868	177501	220939	681007	644932	332829	393672	2.68309e+06	2.45127e+06	1.6766e+06	1.68748e+06	2.62209e+06	2.68947e+06	2.18786e+06	1.88417e+06	2.60499e+06	2.68028e+06	149753	153866	155269	163213	181071
Com_5906_pos	(2S)-4-{(E)-2-[(Carboxymethyl)amino]vinyl}-2,3-dihydro-2,6-pyridinedicarboxylic acid	C11H12N2O6	268.069	1.978	1.08497e+06	588706	676491	476522	1.23366e+06	1.38189e+06	279730	228981	193351	233472	75096.6	71175.3	91774	95992.4	63179.7	86765.4	61258.2	57018.1	55143.7	45683.2	40117.2	54794	42158.8	62753.5	79917.9	85978.1	126492	48785.8	61562.7	73937.5	72876.9	39690.8	54031.6	64686.8	52190.3	52106.6	99999.3	126836	117300	129891	83733.4	81308.1	105769	178741	115035
Com_4407_pos	3-[(4Z,7Z,10Z,13Z,16Z,19Z)-4,7,10,13,16,19-Docosahexaenoyloxy]-2-[(1Z,11Z)-1,11-octadecadien-1-yloxy]propyl 2-(trimethylammonio)ethyl phosphate	C48H82NO7P	815.587	7.675	182761	228131	218908	263174	189425	197755	128947	118115	297389	312723	39795.2	53016.7	87900.8	52745.9	208126	247355	273159	263783	22576.9	22004.3	21537.9	21170.7	22715.3	23087.2	30596.7	30572	20513	21053.3	39224.7	36846.5	23394.4	22943.3	22727.2	23114.1	22602.1	22165.8	20652.9	22953.3	23675.1	24128	52857.9	43607.1	103940	102649	117056
Com_1167_pos	N-Glycosyl-L-asparagine	C10H18N2O8	294.106	12.812	123598	119708	64221.9	90488.1	56481.6	54526.1	182152	133688	212166	144921	117312	78588	103453	93880.4	63772.4	128340	76079.5	89677.6	324707	118717	69309.6	93838.8	71705.8	57919.2	86710.3	566787	101882	403987	84703.5	54209.6	105921	85302.7	179116	101386	91149.6	81924.6	83745.7	74997.5	49173.5	86342.1	122482	55792.5	635977	578399	632066
Com_4546_pos	2-Amino-6-[(3-carboxypropanoyl)amino]heptanedioic acid	C11H18N2O7	290.111	14.277	9895.6	32934.1	2102.61	2004.87	4402.91	1823.82	3634.55	3553.53	67536	35176.7	1970.46	2783.76	4076.02	1702.94	3270.06	3708.87	12691.7	8062.52	2685.92	2856.54	3438.06	8440.4	1730.56	2657.21	2391.59	2308.7	29800.1	3958.53	2831.01	7844.15	4865.3	83359.4	3409.12	11973.1	1850.38	6108.49	3113.95	3088.56	2038.15	2120.22	2323.36	2404.26	16642.5	21440.4	20221.1
Com_1028_pos	Oxaceprol	C7H11NO4	173.069	3.594	29487.4	33736.4	104668	92574.4	37385.5	40786.3	31749.8	42972.8	53493	53478.3	79011.2	71301.3	27695.3	34030.3	24145.5	23263.1	27161.3	36748.6	19794.7	17296.3	17609.2	13472	20868.8	25920.1	32181	36934.4	17210.5	20304	27005.8	31338.6	25340.5	21910.9	35723.4	40708.7	32762.5	36875.3	23185.3	16043.3	21416.2	18122.2	25013.7	22519.3	15762.4	11268.4	14138.3
Com_4761_pos	1-Pentofuranosyl-2,4(1H,3H)-pyrimidinedione	C9H12N2O6	244.07	1.422	47550.4	32540.9	43532.1	48838.3	43836.8	42503.5	27487.4	30145.3	22396.3	25350.7	31369.9	25291.2	47175.7	47473.2	20184	23838.9	29702.6	24815.3	20405.3	22463.6	18899.8	14974.7	27560.7	31460.4	25484.7	18746.2	32373.8	33547.3	36393	32308.9	24915.6	22966.9	35804.8	46605.9	28469	25554.5	22679.1	23175.2	25418	16435.1	30775.7	26806.9	23573	22346.8	22982.6
Com_163_pos	Trigonelline	C7H7NO2	137.048	10.724	4.41412e+07	1.04738e+08	8.4385e+07	8.01953e+07	1.2888e+08	1.53369e+06	1.1042e+08	1.02313e+08	1.56548e+08	1.37649e+08	4.5235e+06	1.22997e+06	667361	1.60982e+06	1.53736e+06	1.19458e+06	1.59175e+06	887566	709114	585344	1.28939e+06	2.56176e+06	411422	709595	1.78531e+06	1.34183e+06	1.32741e+06	908528	739807	1.62977e+06	1.36452e+08	2.44992e+06	1.46454e+06	1.40871e+06	559434	587652	1.08342e+06	943245	1.08024e+06	1.73836e+06	2.57282e+06	3.64545e+06	489236	424655	505057
Com_458_pos	Thionazin	C8H13N2O3PS	248.038	13.6	1055.75	765.562	4117.32	4610.74	1034.94	2888.63	1771.15	3700.26	18564.5	32434.6	5714.94	3812.77	28231	40280.1	3024.59	4172.53	7326.87	3953.32	3791.89	2523.44	3335.22	1762.02	4019.75	3961.42	11586.3	13014.7	25594.4	3946.03	3045.46	3187.01	4087.07	7156.6	3421.82	5630.75	4161.5	2633.68	9096.89	5606.31	4280.46	4692.86	5201	9326.23	1077.29	977.363	1092.21
Com_4698_pos	2,3,-Dihydroxybenzoylserine	C10H11NO6	241.058	11.626	6671.06	10047.1	7706.23	6859.19	5734.66	6372.56	30429.7	16554	7915.64	8403.21	8078.62	7356.27	5597.44	5624.57	4847.67	6215.3	5841.09	5601.77	6936.76	6990.02	6568.83	6137.56	5386.93	5412.31	7391.38	7246.78	5575.98	4889.36	8457.54	7750.16	3635.25	7402.1	7089.62	10097.4	5595.76	9148.82	5631.53	6208.47	6638.16	10463.7	7445.5	7370.84	37895.7	26856.1	35513.1
Com_2322_pos	Heliomycin	C22H16O6	376.094	3.933	15360.9	16802.5	7327.97	6437.31	4078.29	5131.26	5977.34	8437.25	7169.26	6228.14	7763.52	7584.66	7347.41	7089.55	9652.92	9077.94	9982.06	9007.95	17774.4	18460.6	12618.1	12810.3	11591.9	11169.9	6516.72	6270.55	5776.13	5567.64	6361.07	6013.28	8534.61	8361.08	6468.89	7184.19	8512.69	8398.21	6480.6	6194	7144.28	7533.79	5846.24	6349.88	13248.9	14855	16910.3
Com_3687_pos	Aminolevulinic acid	C5H9NO3	131.058	6.07	15726.3	17141.4	13274.5	10383.5	7625.91	6422.58	7553.17	14048.1	12484.3	11138.9	17511.6	20928.3	7941.04	9869.88	10671.7	10776.1	13240.5	15268	23323.7	19056.1	15692.4	19173	12969.2	13982	10196.9	9561.7	14996.6	13888.5	10528.1	9110.24	16154.7	13984.5	7386.15	9233	15540.3	17127.3	12409.8	11766	17104.4	15307.4	8644.43	8821.12	12691.4	20960.5	21326.9
Com_3354_pos	Bluensidine	C8H16N4O6	264.107	9.293	3970.66	18343.3	54653	45429.4	66494.4	48668.5	24166.2	29360.6	22658	252868	8327.9	2648.5	2977.04	2614.38	3272.72	3326.21	3343.08	3295.48	2843.24	2879.1	3300.2	3193.78	3112.15	3080.75	3923.8	3936.39	3718.45	13883.2	4099.79	3928.75	35838.7	13989.7	20909.4	30234.2	3531.04	1820.81	2756.38	3103.1	1927	1841.18	66604.5	70498.1	6383.74	4074.74	5623.53
Com_5007_pos	1-[(3-Carboxypropyl)amino]-1-deoxy-β-D-fructofuranose	C10H19NO7	265.116	15.314	2787.47	7729.78	3421.25	5221.78	3217.48	3181.09	3750.63	3158.26	30210.1	6299.05	4350.58	13928.6	10483.4	2891.86	3209.6	2733.34	3916.14	3881.04	3449.18	6206.67	2960.44	3548.57	4052.05	5538.56	3928.57	3782.17	3756.21	8506.08	4461.06	4199.77	3635.18	4373.99	6294.66	23797.8	3738.49	4266.76	7882.74	44879	5293.1	13009.9	5445.94	17019.4	10917.6	7025.76	7730.06
Com_1980_pos	Linamarin	C10H17NO6	247.105	8.126	6.5133e+06	5.4753e+06	2.13967e+06	1.9774e+06	1.15319e+06	1.15577e+06	7.8412e+06	1.16309e+07	1.92975e+07	1.91932e+07	1.7412e+07	1.45409e+07	1.94787e+07	1.1768e+07	1.45675e+07	1.26541e+07	1.12378e+07	2.40757e+07	1.40033e+07	1.40774e+07	6.55242e+06	9.7198e+06	9.40904e+06	6.68965e+06	666130	666131	1.48053e+07	3.52639e+07	773525	691709	2.9319e+07	3.32138e+07	1.36136e+07	1.78118e+07	2.99731e+07	1.62126e+07	8.26004e+07	8.5663e+07	3.05745e+07	3.93121e+07	940640	1.29545e+06	393306	474882	427719
Com_3991_pos	17β-Nitro-5α-androstane	C19H31NO2	305.235	4.56	23752.4	19994	8981.89	7163.61	6177.88	4428.53	9236.35	6909.23	10579.2	10771.6	5403.5	5392.04	3447.75	3506.66	4237.71	5185.47	4887.01	4696.61	13156.1	12673.3	23699.3	16450.9	5479.72	5594.36	4269.02	4663.49	5148.82	7525.83	3858.7	3882.11	4275.96	4089.38	3455.84	3530.49	4773.17	4969.41	5997.7	6986.66	9338.11	6850.82	5530.34	5931.11	38787.4	38355.7	28552.7
Com_2271_pos	Hydroxyamphetamine	C9H13NO	151.1	2.157	2.19811e+07	2.29319e+07	1.81436e+06	1.66557e+06	4.59113e+07	8.24616e+07	4.89855e+07	2.82176e+07	1.71845e+07	1.80431e+07	479633	483496	3.27282e+07	3.32943e+07	2.61575e+07	2.20764e+07	1.09281e+07	1.11314e+07	2.97647e+06	2.87921e+06	6.29811e+06	6.29649e+06	2.26585e+06	1.521e+06	458921	453032	1.20662e+06	1.42146e+06	915604	926348	9.21218e+06	8.25269e+06	6.37519e+07	6.13326e+07	1.84962e+07	1.81057e+07	414776	311271	340485	255044	440522	497884	4.04488e+06	4.52013e+06	4.46739e+06
Com_1553_pos	4-Hydroxy-5-methylfuran-3(2H)-one	C5H6O3	114.032	0.912	426381	486200	1.16413e+06	690310	4.13359e+06	3.58696e+06	2.56525e+06	1.01151e+06	2.14634e+06	1.68347e+06	1.67741e+06	578270	662600	2.03576e+06	359308	1.42803e+06	148786	427781	337500	235217	205186	172190	414348	253510	2.30323e+06	2.18813e+06	1.13672e+06	1.36401e+06	2.47926e+06	2.26129e+06	1.08297e+06	757696	1.37674e+06	1.6109e+06	1.24888e+06	1.39236e+06	798146	1.32798e+06	1.07854e+06	917961	2.06281e+06	1.80891e+06	645393	489678	560446
Com_4321_pos	3-Oxotetracosanoyl-CoA	C45H80N7O18P3S	1131.45	5.985	2529.13	2519.86	4072.56	3318.81	12827.5	9161.38	2850.46	2704.49	4396.83	2592.06	3195.87	3690.83	6439.32	14719	2634.51	3805.82	4467.48	3242.61	3552.28	3584.66	3242.98	3326.99	3343.36	3433.75	9235.8	10936.6	13162.4	11942.9	36558.1	33275.5	3661.4	2503.7	2867.37	3009.1	4012.27	4495.75	3598.18	4046.76	3722.55	3710.83	4351.01	4396.29	4530.9	5193.33	5278.77
Com_5243_pos	[Similar to: Sildenafil coupled; ¤Mass: 61.0433 Da]		269.126	3.513	7.47431e+07	1.14554e+08	5.90403e+06	5.5543e+06	2.31189e+07	2.49562e+07	1.59926e+08	1.70918e+08	1.88471e+08	1.80549e+08	1.32013e+08	1.46664e+08	4.21076e+08	4.34696e+08	240373313	6.48793e+08	221363728	2.48563e+08	4.64349e+07	4.71374e+07	1.07771e+08	1.12257e+08	2.72402e+07	2.69821e+07	1.88553e+07	2.40266e+07	5.77352e+08	6.04773e+08	1.32367e+08	1.47415e+08	176000965	1.90196e+08	2.00063e+08	2.41501e+08	3.07712e+08	2.6297e+08	4.93689e+07	3.69839e+07	7.8202e+07	6.32673e+07	515286	526670	6.97686e+07	7.94485e+07	8.02165e+07
[truncated: 10,956 more rows]
[truncated: 3 more columns]
