# Supplementary material for: Transcriptome analysis and metabolic profiling reveal the key role of carotenoids in the petal coloration of Liriodendron tulipifera
Source: Hortic Res. 2020 May 1;7:70. doi: 10.1038/s41438-020-0287-3 (PMC7193617; doi:10.1038/s41438-020-0287-3)
Supplement: Supplementary file 6 — Supplementary Table 4 [file 41438_2020_287_MOESM6_ESM.xlsx]

## Sheet: 工作表1
Supplementary Table 4. Six pairwise comparisons in the time-course experiment for metabolomics.
Comparison	Compound Name	Fold Change (FC)	log2FC	P value	VIP	Up or Down
S1P VS S2P	Com_1459_pos	0.00519386	-7.58898	0.000481376	5.7307	down
	Com_1644_pos	0.00613732	-7.34818	0.00243176	4.95532	down
	Com_1673_pos	0.00778603	-7.0049	0.00104703	5.10265	down
	Com_3314_pos	0.00974136	-6.68166	0.00144772	4.80384	down
	Com_1461_pos	0.00995382	-6.65053	0.000262948	5.22092	down
	Com_1701_pos	0.0109766	-6.50942	0.00477111	4.324	down
	Com_5830_pos	0.0153461	-6.02598	0.0474756	3.54144	down
	Com_3308_pos	0.0155743	-6.00469	0.00685733	3.89991	down
	Com_4418_pos	0.0163943	-5.93066	0.000629147	4.53458	down
	Com_4275_pos	0.0165826	-5.91418	0.0190202	3.87913	down
	Com_1523_pos	0.0166262	-5.9104	0.000675287	4.47995	down
	Com_1667_pos	0.016823	-5.89342	0.0018465	4.24793	down
	Com_1640_pos	0.0186164	-5.74728	0.00250079	4.06945	down
	Com_5508_pos	0.0190755	-5.71214	0.0013539	4.237	down
	Com_1455_pos	0.0198798	-5.65256	0.000303575	4.50296	down
	Com_1258_pos	0.0199989	-5.64394	2.87464e-05	4.80005	down
	Com_5262_pos	0.0204205	-5.61384	0.00359565	3.89738	down
	Com_1700_pos	0.0210246	-5.57178	0.0031634	3.87089	down
	Com_4705_pos	0.0215333	-5.53729	1.11632e-06	4.83552	down
	Com_3315_pos	0.0217883	-5.5203	0.0043778	3.80246	down
	Com_157_pos	0.0219051	-5.51259	0.0251991	3.2146	down
	Com_4419_pos	0.0219873	-5.50718	0.00173921	4.05686	down
	Com_3671_pos	0.022424	-5.47881	0.000282515	4.70433	down
	Com_2382_pos	0.0224385	-5.47788	0.00479851	4.10694	down
	Com_5816_pos	0.022465	-5.47618	7.08464e-06	5.34329	down
	Com_3602_pos	0.0232614	-5.42592	0.0248993	3.52058	down
	Com_5398_pos	0.0259891	-5.26595	0.000625518	4.83416	down
	Com_876_pos	0.0281779	-5.14929	0.00815605	3.6671	down
	Com_98_pos	0.0288415	-5.11571	0.00287197	3.71145	down
	Com_96_pos	0.0334324	-4.90261	0.0123303	3.1896	down
	Com_1519_pos	0.0348131	-4.84423	0.00105477	4.00435	down
	Com_5292_pos	0.0352086	-4.82793	0.000701894	4.06239	down
	Com_3673_pos	0.0425524	-4.55462	0.000661542	3.70876	down
	Com_3674_pos	0.0427665	-4.54737	0.00096602	4.04194	down
	Com_1492_pos	0.0429956	-4.53967	0.000264108	3.71291	down
	Com_944_pos	0.0434529	-4.5244	0.00194297	3.34607	down
	Com_4658_pos	0.0441401	-4.50177	0.00318715	3.29468	down
	Com_4816_pos	0.044223	-4.49906	4.91148e-05	4.3644	down
	Com_5397_pos	0.0447941	-4.48055	0.00119855	4.08575	down
	Com_5686_pos	0.0452755	-4.46513	0.0025045	3.3851	down
	Com_5506_pos	0.0504601	-4.30871	0.00397947	3.08695	down
	Com_159_pos	0.0513052	-4.28475	0.000336246	4.6879	down
	Com_5036_pos	0.0514486	-4.28073	2.89466e-09	3.85097	down
	Com_945_pos	0.0520842	-4.26301	0.00987013	2.93068	down
	Com_612_pos	0.0531977	-4.23249	0.00463123	3.00532	down
	Com_5696_pos	0.0569269	-4.13475	0.0386298	2.37209	down
	Com_3676_pos	0.0606737	-4.04279	0.000775641	3.48185	down
	Com_822_pos	0.0637478	-3.97148	0.0447975	2.42003	down
	Com_112_pos	0.064306	-3.9589	0.0160773	2.87793	down
	Com_419_pos	0.0656786	-3.92843	6.60286e-05	3.34243	down
	Com_3276_pos	0.0661764	-3.91754	0.00148084	4.13388	down
	Com_614_pos	0.0699545	-3.83744	0.0110487	2.61839	down
	Com_357_pos	0.0732922	-3.7702	1.70916e-05	3.43035	down
	Com_4605_pos	0.0734305	-3.76748	0.0386075	2.95284	down
	Com_5598_pos	0.076576	-3.70696	0.0297507	2.25142	down
	Com_4720_pos	0.0777593	-3.68484	0.0451342	1.92734	down
	Com_2576_pos	0.0817194	-3.61318	0.016294	2.35416	down
	Com_3402_pos	0.0844806	-3.56524	0.046916	1.86732	down
	Com_1294_pos	0.086393	-3.53294	0.00388389	3.01071	down
	Com_3068_pos	0.0869358	-3.52391	0.0100363	2.42474	down
	Com_4576_pos	0.0875609	-3.51357	0.00321121	3.4399	down
	Com_4038_pos	0.0910393	-3.45737	0.0158352	2.30345	down
	Com_5749_pos	0.0923432	-3.43685	0.0232138	2.77954	down
	Com_5416_pos	0.0930894	-3.42524	0.000286346	3.17011	down
	Com_4123_pos	0.0967303	-3.36989	0.0190543	2.2127	down
	Com_4750_pos	0.0988489	-3.33863	0.0257155	2.27872	down
	Com_1379_pos	0.100686	-3.31207	0.0008423	3.99419	down
	Com_2882_pos	0.104103	-3.26392	1.8048e-05	2.95167	down
	Com_2832_pos	0.10472	-3.25539	0.00329726	4.94533	down
	Com_5505_pos	0.105455	-3.2453	0.0362748	2.19788	down
	Com_3851_pos	0.107338	-3.21977	0.0003336	2.9819	down
	Com_2726_pos	0.10751	-3.21746	0.0395077	1.97618	down
	Com_1035_pos	0.109149	-3.19563	0.00830527	4.78858	down
	Com_736_pos	0.109575	-3.19001	0.00319266	3.3867	down
	Com_3609_pos	0.10962	-3.18941	0.000777107	3.77228	down
	Com_5683_pos	0.109907	-3.18564	0.00294962	3.80791	down
	Com_4192_pos	0.11141	-3.16604	4.94098e-05	2.92546	down
	Com_5672_pos	0.114369	-3.12823	0.00805946	2.28842	down
	Com_63_pos	0.119973	-3.05922	0.00319068	2.93589	down
	Com_1362_pos	0.122913	-3.02429	0.0318232	1.9413	down
	Com_5550_pos	0.122985	-3.02345	0.00112397	2.47041	down
	Com_5234_pos	0.123493	-3.0175	3.94922e-09	2.71742	down
	Com_3909_pos	0.123898	-3.01278	0.000168098	2.85341	down
	Com_604_pos	0.126144	-2.98685	0.000226229	2.59436	down
	Com_1023_pos	0.126978	-2.97735	0.0316222	1.89759	down
	Com_4947_pos	0.127221	-2.97459	0.000195339	2.84519	down
	Com_5091_pos	0.127846	-2.96753	0.0131296	2.34096	down
	Com_3221_pos	0.129446	-2.94958	7.17488e-05	2.86962	down
	Com_5735_pos	0.129977	-2.94368	0.0032705	3.88351	down
	Com_5833_pos	0.130143	-2.94183	0.000547166	2.51489	down
	Com_2513_pos	0.13036	-2.93942	0.00365944	2.28214	down
	Com_290_pos	0.130677	-2.93592	0.0413464	1.79716	down
	Com_4242_pos	0.130997	-2.93239	0.00178675	2.82242	down
	Com_5534_pos	0.131386	-2.92811	0.000343804	3.01001	down
	Com_4790_pos	0.133342	-2.90679	0.0370009	1.91741	down
	Com_4413_pos	0.133545	-2.9046	0.0414424	1.92262	down
	Com_3594_pos	0.134844	-2.89064	0.0393676	1.78287	down
	Com_4731_pos	0.136103	-2.87723	0.0404759	1.86041	down
	Com_91_pos	0.136478	-2.87326	1.41794e-06	2.59181	down
	Com_5009_pos	0.139376	-2.84294	0.000395771	2.8011	down
	Com_5272_pos	0.140715	-2.82916	0.0186533	2.08838	down
	Com_2903_pos	0.141363	-2.82253	0.00104071	2.92036	down
	Com_1216_pos	0.142295	-2.81304	0.00276507	3.77273	down
	Com_2351_pos	0.14314	-2.8045	1.16958e-09	2.55894	down
	Com_5583_pos	0.143663	-2.79924	0.00066307	2.32142	down
	Com_4265_pos	0.145506	-2.78085	0.00674313	2.27737	down
	Com_5579_pos	0.151447	-2.72311	0.0369877	1.71659	down
	Com_5008_pos	0.151479	-2.72281	0.00160836	2.71101	down
	Com_1341_pos	0.151523	-2.72239	0.00687281	1.98275	down
	Com_2444_pos	0.15423	-2.69684	0.00198192	2.92215	down
	Com_1345_pos	0.154231	-2.69683	0.0226208	1.78291	down
	Com_5298_pos	0.154335	-2.69586	0.00144764	2.55112	down
	Com_3701_pos	0.154619	-2.69321	0.00337526	2.60982	down
	Com_2488_pos	0.15576	-2.6826	0.00691685	2.23947	down
	Com_3565_pos	0.156411	-2.67658	0.0297243	1.82145	down
	Com_5512_pos	0.157715	-2.66461	6.91288e-05	2.29283	down
	Com_2212_pos	0.157736	-2.66442	0.000906265	2.77745	down
	Com_5586_pos	0.164604	-2.60293	0.00264026	2.90397	down
	Com_1999_pos	0.165669	-2.59362	0.00122227	2.65084	down
	Com_539_pos	0.167489	-2.57786	0.0010409	2.83371	down
	Com_603_pos	0.16785	-2.57476	0.00109303	2.50058	down
	Com_5730_pos	0.170641	-2.55096	1.17959e-05	2.25328	down
	Com_3568_pos	0.171191	-2.54632	0.000926967	2.66031	down
	Com_5592_pos	0.171716	-2.5419	6.45451e-06	2.34422	down
	Com_5820_pos	0.171786	-2.54131	0.00175403	2.67575	down
	Com_1153_pos	0.17196	-2.53986	0.00229088	2.75552	down
	Com_5096_pos	0.17212	-2.53851	0.00220515	2.7602	down
	Com_146_pos	0.174895	-2.51544	0.00541499	3.02245	down
	Com_1172_pos	0.181826	-2.45937	0.0233745	2.0258	down
	Com_5134_pos	0.182533	-2.45377	0.00026718	2.20191	down
	Com_212_pos	0.184313	-2.43977	0.0266406	1.63754	down
	Com_1525_pos	0.185066	-2.43389	2.6201e-05	2.15849	down
	Com_5477_pos	0.185069	-2.43387	0.00657996	2.97437	down
	Com_1292_pos	0.186195	-2.42511	0.00166803	1.94066	down
	Com_2738_pos	0.186693	-2.42126	0.00215628	2.58193	down
	Com_1160_pos	0.186907	-2.41961	0.00471617	2.50351	down
	Com_4014_pos	0.188834	-2.40481	0.00175639	2.54137	down
	Com_3106_pos	0.189689	-2.39829	0.00944765	1.75431	down
	Com_5825_pos	0.190507	-2.39208	0.00362775	1.97699	down
	Com_1026_pos	0.191321	-2.38594	0.00711539	1.81944	down
	Com_2379_pos	0.193261	-2.37138	0.0218692	1.65433	down
	Com_5324_pos	0.193895	-2.36665	0.00338208	1.83614	down
	Com_4684_pos	0.194846	-2.3596	0.0255276	1.6843	down
	Com_5101_pos	0.195038	-2.35817	0.00730398	2.59142	down
	Com_5325_pos	0.195213	-2.35688	0.00170936	2.44566	down
	Com_735_pos	0.195723	-2.35311	0.0136584	2.44933	down
	Com_4901_pos	0.197435	-2.34055	0.00138293	2.39084	down
	Com_3658_pos	0.198829	-2.3304	0.000448634	2.21147	down
	Com_5425_pos	0.199144	-2.32812	0.000237578	2.10571	down
	Com_1811_pos	0.202143	-2.30655	0.000288353	2.19263	down
	Com_3837_pos	0.204304	-2.29121	0.0237032	2.30446	down
	Com_1980_pos	0.204799	-2.28772	0.00111339	2.29193	down
	Com_4958_pos	0.205523	-2.28262	1.30516e-05	1.99547	down
	Com_2005_pos	0.205697	-2.28141	0.000456496	2.16126	down
	Com_693_pos	0.207762	-2.26699	0.00243722	2.40489	down
	Com_3104_pos	0.209775	-2.25308	0.00154975	2.36194	down
	Com_5089_pos	0.210191	-2.25022	0.0141363	1.95047	down
	Com_4145_pos	0.217151	-2.20323	0.00356645	2.17145	down
	Com_2429_pos	0.217546	-2.20061	0.0310162	1.54763	down
	Com_458_pos	0.219293	-2.18907	0.0481835	1.74034	down
	Com_1856_pos	0.221557	-2.17425	0.013242	3.98621	down
	Com_1410_pos	0.22296	-2.16514	0.0366254	1.75762	down
	Com_2891_pos	0.223176	-2.16375	0.00454232	2.47529	down
	Com_2442_pos	0.225612	-2.14809	0.0235152	1.79906	down
	Com_5054_pos	0.225756	-2.14716	0.0444155	1.48746	down
	Com_5006_pos	0.228446	-2.13007	0.00116819	2.0139	down
	Com_5771_pos	0.228732	-2.12827	0.0120418	1.97644	down
	Com_1324_pos	0.228832	-2.12764	0.00231892	1.77956	down
	Com_5521_pos	0.23222	-2.10644	0.00119257	2.06149	down
	Com_4613_pos	0.232687	-2.10354	0.00418122	2.34028	down
	Com_762_pos	0.233863	-2.09627	0.00610489	2.48504	down
	Com_2425_pos	0.236717	-2.07877	0.0136116	1.73355	down
	Com_4581_pos	0.240319	-2.05698	0.00354841	1.62432	down
	Com_1838_pos	0.241521	-2.04978	0.00110468	1.71671	down
	Com_3181_pos	0.243077	-2.04051	0.0308596	2.40957	down
	Com_4424_pos	0.245194	-2.02801	2.28637e-06	1.84211	down
	Com_2752_pos	0.246143	-2.02243	0.0127021	1.51828	down
	Com_5208_pos	0.246247	-2.02182	0.00909301	2.355	down
	Com_1146_pos	0.24655	-2.02005	7.31893e-05	1.91285	down
	Com_5513_pos	0.246871	-2.01817	6.22771e-05	1.85603	down
	Com_5095_pos	0.24705	-2.01712	0.0235018	1.69479	down
	Com_4992_pos	0.248618	-2.008	0.00499244	2.22139	down
	Com_5770_pos	0.249271	-2.00421	0.0110918	1.85583	down
	Com_234_pos	0.249827	-2.001	0.0410122	1.54282	down
	Com_609_pos	0.24985	-2.00087	0.002507	2.09954	down
	Com_5085_pos	0.250591	-1.9966	0.0248674	1.50293	down
	Com_4029_pos	0.250606	-1.99651	0.00652076	1.8081	down
	Com_479_pos	0.250864	-1.99502	8.49143e-06	1.7796	down
	Com_5844_pos	0.251806	-1.98962	0.000261899	1.70713	down
	Com_3728_pos	0.252239	-1.98714	0.00405673	2.35657	down
	Com_5243_pos	0.254287	-1.97547	0.0125364	2.53031	down
	Com_3901_pos	0.25547	-1.96877	8.33202e-05	1.70097	down
	Com_1846_pos	0.25556	-1.96826	0.000675101	1.65892	down
	Com_1475_pos	0.257058	-1.95983	0.0027628	2.06692	down
	Com_708_pos	0.260421	-1.94108	5.00187e-05	1.68898	down
	Com_5535_pos	0.261095	-1.93736	0.0154979	2.57434	down
	Com_3051_pos	0.26195	-1.93264	0.0080847	2.18859	down
	Com_2441_pos	0.262093	-1.93185	0.0128204	1.75793	down
	Com_2392_pos	0.262133	-1.93163	0.0182904	1.5542	down
	Com_2739_pos	0.263464	-1.92432	0.0237655	1.39582	down
	Com_1451_pos	0.263906	-1.92191	0.000449252	1.75993	down
	Com_5017_pos	0.264214	-1.92022	0.0264669	1.37375	down
	Com_752_pos	0.264704	-1.91755	0.00328949	1.75854	down
	Com_1256_pos	0.265557	-1.91291	0.00681439	3.1662	down
	Com_304_pos	0.265628	-1.91252	0.00881043	1.49001	down
	Com_655_pos	0.269117	-1.8937	2.20122e-07	1.70089	down
	Com_381_pos	0.269149	-1.89353	0.0110519	1.59658	down
	Com_32_pos	0.269662	-1.89077	0.0314356	2.86638	down
	Com_4047_pos	0.269746	-1.89033	0.022373	2.54168	down
	Com_1561_pos	0.270426	-1.8867	0.00432387	1.52696	down
	Com_152_pos	0.271031	-1.88347	0.00128694	1.66788	down
	Com_1171_pos	0.272829	-1.87393	0.0145911	1.72839	down
	Com_4068_pos	0.273239	-1.87176	0.00142328	1.81004	down
	Com_338_pos	0.274124	-1.8671	0.0165534	2.14695	down
	Com_1170_pos	0.27434	-1.86596	0.00442985	1.74042	down
	Com_1517_pos	0.274761	-1.86375	0.0464776	2.461	down
	Com_299_pos	0.275496	-1.8599	0.00130184	1.82059	down
	Com_2521_pos	0.276916	-1.85248	0.0323954	1.42207	down
	Com_3660_pos	0.27717	-1.85116	0.0398249	1.78559	down
	Com_1140_pos	0.278216	-1.84572	0.00996225	1.4039	down
	Com_1162_pos	0.27844	-1.84456	0.0128446	1.55779	down
	Com_2875_pos	0.278654	-1.84346	0.0290893	1.40771	down
	Com_1365_pos	0.279298	-1.84012	0.00356034	1.59816	down
	Com_5821_pos	0.279359	-1.83981	0.0130593	1.53708	down
	Com_4713_pos	0.28138	-1.82941	0.0103794	2.22306	down
	Com_1399_pos	0.282022	-1.82612	0.00464271	1.53681	down
	Com_3831_pos	0.283314	-1.81953	0.000220986	1.60624	down
	Com_5378_pos	0.283569	-1.81823	0.00462223	2.00257	down
	Com_1021_pos	0.284433	-1.81384	0.0358548	2.85691	down
	Com_4615_pos	0.285097	-1.81048	0.00746018	2.10098	down
	Com_2601_pos	0.285358	-1.80915	0.017423	2.50961	down
	Com_1321_pos	0.286262	-1.80459	0.0325675	1.27868	down
	Com_4629_pos	0.288233	-1.79469	0.000212965	1.59334	down
	Com_4528_pos	0.289322	-1.78925	0.00509338	1.95793	down
	Com_1061_pos	0.289686	-1.78744	0.00807382	1.97984	down
	Com_1316_pos	0.289943	-1.78616	0.00874893	1.36593	down
	Com_2883_pos	0.291101	-1.78041	0.0238319	1.49146	down
	Com_36_pos	0.294194	-1.76516	0.00161597	1.45333	down
	Com_406_pos	0.29457	-1.76332	0.00350868	1.62856	down
	Com_2748_pos	0.295111	-1.76067	0.0145136	1.35149	down
	Com_5475_pos	0.295182	-1.76032	0.00190332	1.69234	down
	Com_5803_pos	0.296473	-1.75403	0.0097021	2.18222	down
	Com_3334_pos	0.296592	-1.75345	0.00939943	2.11795	down
	Com_3887_pos	0.297179	-1.7506	0.0154513	2.04527	down
	Com_3070_pos	0.297508	-1.749	0.000452035	1.53839	down
	Com_3959_pos	0.298111	-1.74608	1.92199e-06	1.57045	down
	Com_995_pos	0.299343	-1.74013	0.0175496	1.52363	down
	Com_2842_pos	0.299383	-1.73994	0.00134838	1.66703	down
	Com_2823_pos	0.300396	-1.73506	0.0348316	1.23035	down
	Com_1063_pos	0.300763	-1.7333	0.0180945	1.7986	down
	Com_992_pos	0.300803	-1.73311	0.0263658	1.25053	down
	Com_4939_pos	0.301813	-1.72827	0.0343185	1.18836	down
	Com_5097_pos	0.302378	-1.72558	0.0014893	1.52344	down
	Com_4672_pos	0.30239	-1.72552	0.0117985	2.23573	down
	Com_2404_pos	0.304929	-1.71345	0.0134507	1.63067	down
	Com_1163_pos	0.305064	-1.71282	0.00732419	1.58006	down
	Com_2399_pos	0.306659	-1.70529	0.0219394	1.74623	down
	Com_1364_pos	0.307609	-1.70083	0.0127368	1.257	down
	Com_240_pos	0.307896	-1.69949	0.0233816	1.29152	down
	Com_2416_pos	0.308966	-1.69448	0.0479479	1.37257	down
	Com_4059_pos	0.308978	-1.69443	0.0398708	1.40477	down
	Com_5236_pos	0.309528	-1.69186	0.0100272	2.06471	down
	Com_3060_pos	0.309632	-1.69137	0.017897	1.21185	down
	Com_4523_pos	0.311563	-1.6824	0.00778898	1.94516	down
	Com_3982_pos	0.314035	-1.671	0.00172585	1.58317	down
	Com_3613_pos	0.31502	-1.66648	0.00625169	1.29272	down
	Com_5244_pos	0.31675	-1.65858	0.0219322	2.42226	down
	Com_3826_pos	0.316898	-1.65791	0.00115707	1.65565	down
	Com_1753_pos	0.317611	-1.65467	0.001331	1.42914	down
	Com_3958_pos	0.317615	-1.65465	0.0010062	1.42147	down
	Com_1934_pos	0.31831	-1.65149	0.000695139	1.44065	down
	Com_4601_pos	0.318629	-1.65005	0.00106102	1.59977	down
	Com_1516_pos	0.319721	-1.64511	0.0249004	1.43876	down
	Com_1176_pos	0.319893	-1.64434	0.0167369	1.60159	down
	Com_5335_pos	0.320056	-1.6436	0.0141066	2.0014	down
	Com_1225_pos	0.320608	-1.64112	0.0145213	2.05766	down
	Com_4669_pos	0.32128	-1.6381	0.0147865	2.13391	down
	Com_1139_pos	0.321569	-1.6368	0.0314433	1.15554	down
	Com_228_pos	0.321751	-1.63599	0.00305966	1.38272	down
	Com_636_pos	0.322521	-1.63254	0.0324741	1.24355	down
	Com_4182_pos	0.323106	-1.62992	0.0219653	1.84843	down
	Com_4533_pos	0.323974	-1.62605	0.0123347	1.29706	down
	Com_2749_pos	0.324659	-1.623	0.0427478	1.29524	down
	Com_350_pos	0.325029	-1.62136	0.0334872	1.24283	down
	Com_4714_pos	0.32616	-1.61635	0.0115897	1.94648	down
	Com_1179_pos	0.328672	-1.60528	0.00661036	1.56442	down
	Com_2988_pos	0.328694	-1.60518	0.00757382	1.79948	down
	Com_5907_pos	0.328758	-1.6049	0.0176006	2.04247	down
	Com_5677_pos	0.329214	-1.6029	0.0190313	2.05202	down
	Com_2626_pos	0.329707	-1.60074	0.0204474	2.33924	down
	Com_1450_pos	0.329871	-1.60003	0.024182	2.38144	down
	Com_2717_pos	0.330131	-1.59889	0.0321304	1.13459	down
	Com_5678_pos	0.330464	-1.59743	0.0189613	2.05086	down
	Com_4543_pos	0.331114	-1.5946	0.00122755	1.46355	down
	Com_5824_pos	0.331993	-1.59077	0.00682506	1.75477	down
	Com_4080_pos	0.331994	-1.59077	0.0042873	1.34463	down
	Com_1395_pos	0.332199	-1.58988	0.0152794	2.11193	down
	Com_1346_pos	0.332351	-1.58922	0.00654963	1.46631	down
	Com_288_pos	0.332773	-1.58739	0.010126	1.25238	down
	Com_2879_pos	0.333101	-1.58597	0.0307875	1.16132	down
	Com_2252_pos	0.333831	-1.58281	0.0071941	2.0047	down
	Com_2791_pos	0.334636	-1.57934	0.000754809	1.43669	down
	Com_1287_pos	0.336072	-1.57316	0.00622012	1.29917	down
	Com_2809_pos	0.337465	-1.56719	0.0176075	1.44297	down
	Com_3097_pos	0.337607	-1.56658	0.0260349	1.24929	down
	Com_5453_pos	0.339425	-1.55884	0.0461691	1.25129	down
	Com_2562_pos	0.339595	-1.55811	0.00337024	1.29901	down
	Com_2548_pos	0.340337	-1.55497	0.00681213	1.23831	down
	Com_233_pos	0.341573	-1.54973	0.046053	1.17495	down
	Com_2306_pos	0.342175	-1.54719	2.13336e-06	1.37537	down
	Com_4733_pos	0.342826	-1.54445	0.00305852	1.54734	down
	Com_5094_pos	0.342909	-1.5441	0.0279484	1.40276	down
	Com_3090_pos	0.343017	-1.54365	0.00818449	1.72556	down
	Com_5345_pos	0.343575	-1.5413	0.0116655	1.86778	down
	Com_1273_pos	0.344129	-1.53898	0.00397205	1.25372	down
	Com_3854_pos	0.344308	-1.53823	0.00611932	1.64473	down
	Com_2057_pos	0.344443	-1.53766	0.0369237	1.15759	down
	Com_5926_pos	0.344834	-1.53603	0.0198619	2.33947	down
	Com_3743_pos	0.344895	-1.53577	0.0108889	1.20598	down
	Com_5456_pos	0.347093	-1.52661	0.00626885	1.60232	down
	Com_239_pos	0.347104	-1.52656	0.000816203	1.32358	down
	Com_5499_pos	0.347268	-1.52588	4.74819e-05	1.34839	down
	Com_2435_pos	0.349163	-1.51803	0.0408776	1.58813	down
	Com_590_pos	0.34949	-1.51668	0.0348611	1.04722	down
	Com_204_pos	0.349911	-1.51494	0.0105206	1.33148	down
	Com_5694_pos	0.351021	-1.51037	0.0279901	2.19572	down
	Com_4048_pos	0.351087	-1.5101	0.0040387	1.22128	down
	Com_2917_pos	0.351615	-1.50793	0.00905312	1.69391	down
	Com_4175_pos	0.351706	-1.50756	0.00937476	1.34032	down
	Com_2621_pos	0.351711	-1.50754	0.0241322	2.2874	down
	Com_5044_pos	0.352363	-1.50487	5.34861e-05	1.34573	down
	Com_2390_pos	0.352693	-1.50352	0.0151247	1.38287	down
	Com_5783_pos	0.352935	-1.50252	0.033515	1.31619	down
	Com_1508_pos	0.354635	-1.49559	0.00705552	1.55675	down
	Com_2396_pos	0.354731	-1.4952	0.0052888	1.2788	down
	Com_5462_pos	0.354734	-1.49519	0.00887234	1.67064	down
	Com_4027_pos	0.357813	-1.48272	0.0231125	1.09042	down
	Com_5093_pos	0.357949	-1.48217	0.0472293	1.17341	down
	Com_595_pos	0.358149	-1.48137	0.00149642	1.45279	down
	Com_5966_pos	0.359597	-1.47555	0.00496658	1.28244	down
	Com_922_pos	0.360295	-1.47275	0.00914581	1.5646	down
	Com_1469_pos	0.36127	-1.46885	0.00628453	1.57747	down
	Com_4015_pos	0.361758	-1.4669	0.000395646	1.27033	down
	Com_3578_pos	0.362555	-1.46373	0.00023298	1.27647	down
	Com_2401_pos	0.362733	-1.46302	0.0488358	1.04156	down
	Com_4025_pos	0.363286	-1.46082	0.0208569	1.51317	down
	Com_262_pos	0.365043	-1.45386	0.0317195	1.09482	down
	Com_4031_pos	0.365771	-1.45099	0.0378621	1.25836	down
	Com_3657_pos	0.366154	-1.44948	0.00859074	1.16759	down
	Com_2812_pos	0.366615	-1.44766	0.00406097	1.22623	down
	Com_319_pos	0.366721	-1.44724	0.0120072	1.72717	down
	Com_3824_pos	0.366829	-1.44682	0.00145115	1.23287	down
	Com_5106_pos	0.367004	-1.44613	0.00712485	1.43422	down
	Com_1054_pos	0.367849	-1.44282	0.0221464	2.21671	down
	Com_796_pos	0.368547	-1.44008	0.0168046	1.16755	down
	Com_1055_pos	0.36886	-1.43885	0.0303771	2.40747	down
	Com_407_pos	0.36896	-1.43846	0.0373795	1.15584	down
	Com_1327_pos	0.369152	-1.43771	0.0032733	1.19882	down
	Com_1283_pos	0.369196	-1.43754	0.0109945	1.15784	down
	Com_4309_pos	0.371229	-1.42962	0.00598625	1.42784	down
	Com_921_pos	0.371807	-1.42738	0.0068866	1.51971	down
	Com_4021_pos	0.371857	-1.42718	0.049487	1.08993	down
	Com_2807_pos	0.373123	-1.42228	0.0210368	1.18672	down
	Com_2636_pos	0.373496	-1.42083	0.030961	2.31881	down
	Com_4017_pos	0.373939	-1.41912	0.0219498	2.0002	down
	Com_1305_pos	0.374164	-1.41826	0.0103796	1.1662	down
	Com_2961_pos	0.374641	-1.41642	0.0221217	1.21504	down
	Com_484_pos	0.3758	-1.41196	0.000318605	1.31016	down
	Com_93_pos	0.376305	-1.41003	0.00880843	1.3318	down
	Com_1183_pos	0.37637	-1.40978	0.014597	1.30733	down
	Com_4475_pos	0.376779	-1.40821	0.000715917	1.32446	down
	Com_730_pos	0.377486	-1.4055	0.0140641	1.22058	down
	Com_761_pos	0.377522	-1.40537	0.0218028	1.95428	down
	Com_3951_pos	0.378523	-1.40155	0.00640111	1.20172	down
	Com_281_pos	0.380423	-1.39432	0.0148118	1.11148	down
	Com_1226_pos	0.380839	-1.39275	0.0239792	1.83822	down
	Com_5109_pos	0.381639	-1.38972	0.000374393	1.21085	down
	Com_50_pos	0.382328	-1.38712	8.13133e-05	1.21572	down
	Com_4030_pos	0.382899	-1.38496	0.00620541	1.23755	down
	Com_734_pos	0.383182	-1.3839	0.00963263	1.19258	down
	Com_4258_pos	0.383619	-1.38225	0.012231	1.54686	down
	Com_1312_pos	0.384564	-1.3787	0.00148826	1.33225	down
	Com_4779_pos	0.38513	-1.37658	0.00930093	1.11274	down
	Com_4363_pos	0.385598	-1.37483	0.022086	1.0453	down
	Com_1045_pos	0.386793	-1.37037	0.00970998	1.53563	down
	Com_4701_pos	0.388189	-1.36517	0.000160523	1.19423	down
	Com_5100_pos	0.388943	-1.36237	0.0498349	1.30309	down
	Com_210_pos	0.390159	-1.35787	0.0146611	1.09497	down
	Com_2735_pos	0.390847	-1.35532	0.0159499	1.04745	down
	Com_744_pos	0.391539	-1.35277	0.000192571	1.19547	down
	Com_2427_pos	0.392439	-1.34946	0.019515	1.44144	down
	Com_2394_pos	0.393574	-1.34529	0.0190996	1.2547	down
	Com_1166_pos	0.394053	-1.34354	0.0226887	1.26653	down
	Com_1_pos	0.394182	-1.34307	0.00479635	1.17201	down
	Com_2222_pos	0.394992	-1.3401	8.49408e-05	1.18768	down
	Com_4016_pos	0.395171	-1.33945	0.00703439	1.18684	down
	Com_605_pos	0.395346	-1.33881	4.10519e-05	1.17766	down
	Com_1141_pos	0.395422	-1.33853	0.00534328	1.15289	down
	Com_3733_pos	0.395584	-1.33794	0.00964022	1.4581	down
	Com_5852_pos	0.396409	-1.33494	0.000827962	1.25615	down
	Com_4138_pos	0.396484	-1.33467	0.0172569	1.12057	down
	Com_755_pos	0.39729	-1.33173	0.0195968	1.01169	down
	Com_4144_pos	0.399179	-1.32489	0.013575	1.29718	down
	Com_5763_pos	0.399714	-1.32296	0.0194639	1.213	down
	Com_2557_pos	0.401465	-1.31665	0.0151473	1.09544	down
	Com_4400_pos	0.401578	-1.31625	0.00375871	1.07967	down
	Com_2223_pos	0.40288	-1.31158	0.000267281	1.14015	down
	Com_99_pos	0.403447	-1.30955	0.000339317	1.16036	down
	Com_5304_pos	0.404255	-1.30666	0.022641	1.84587	down
	Com_4071_pos	0.406047	-1.30028	0.00268849	1.26201	down
	Com_1249_pos	0.406579	-1.29839	0.00304598	1.13717	down
	Com_2411_pos	0.406969	-1.29701	0.0347345	1.41409	down
	Com_3693_pos	0.407551	-1.29495	0.00413619	1.33601	down
	Com_1368_pos	0.408046	-1.2932	0.0336744	1.05895	down
	Com_4635_pos	0.408305	-1.29228	0.0236473	1.75476	down
	Com_1244_pos	0.408779	-1.29061	0.0155353	1.03353	down
	Com_2423_pos	0.409237	-1.28899	0.0235121	1.18462	down
	Com_3593_pos	0.409302	-1.28876	0.0184218	1.09547	down
	Com_1307_pos	0.410921	-1.28307	0.00401372	1.05201	down
	Com_925_pos	0.411166	-1.28221	0.000643654	1.16258	down
	Com_5422_pos	0.411519	-1.28097	0.00352692	1.11795	down
	Com_1320_pos	0.411895	-1.27965	0.0422961	1.13841	down
	Com_1281_pos	0.411904	-1.27962	0.00369845	1.15967	down
	Com_5114_pos	0.412921	-1.27606	0.00318751	1.15596	down
	Com_2638_pos	0.41355	-1.27387	0.0411277	2.06602	down
	Com_2431_pos	0.413616	-1.27364	0.0219289	1.31526	down
	Com_1152_pos	0.414832	-1.2694	0.0351643	1.26428	down
	Com_3988_pos	0.415653	-1.26655	0.000313598	1.10557	down
	Com_5995_pos	0.416652	-1.26308	0.0411519	2.0629	down
	Com_5415_pos	0.417359	-1.26064	0.00698038	1.27325	down
	Com_2103_pos	0.4175	-1.26015	2.24345e-06	1.13322	down
	Com_90_pos	0.418441	-1.2569	0.0223717	1.57847	down
	Com_2034_pos	0.418572	-1.25645	0.00191099	1.07915	down
	Com_2381_pos	0.418892	-1.25535	0.0467948	1.93773	down
	Com_1779_pos	0.420046	-1.25138	0.00508245	1.28294	down
	Com_5898_pos	0.42086	-1.24859	0.033197	2.20361	down
	Com_2736_pos	0.4218	-1.24537	0.00136274	1.19701	down
	Com_2412_pos	0.422418	-1.24326	0.0126382	1.22797	down
	Com_3333_pos	0.422927	-1.24152	0.0122117	1.4159	down
	Com_4540_pos	0.424435	-1.23638	0.00725106	1.03022	down
	Com_4167_pos	0.426181	-1.23046	0.0106576	1.33431	down
	Com_1161_pos	0.426182	-1.23046	0.048231	1.5656	down
	Com_3096_pos	0.426186	-1.23045	0.0374622	1.40566	down
	Com_5689_pos	0.426685	-1.22876	0.0428674	2.02946	down
	Com_4620_pos	0.427016	-1.22764	0.0334344	1.91127	down
	Com_1154_pos	0.427143	-1.22721	0.0366135	1.37481	down
	Com_3737_pos	0.427324	-1.2266	0.0238734	1.44982	down
	Com_1339_pos	0.428253	-1.22346	0.0107452	1.14968	down
	Com_4294_pos	0.428325	-1.22322	0.0166148	1.41313	down
	Com_4412_pos	0.428634	-1.22218	0.0242115	1.20199	down
	Com_3954_pos	0.429089	-1.22065	5.43899e-05	1.09156	down
	Com_3091_pos	0.430169	-1.21703	0.000536357	1.12163	down
	Com_266_pos	0.431494	-1.21259	0.0118295	1.0361	down
	Com_4806_pos	0.431819	-1.2115	0.0274665	1.79118	down
	Com_4263_pos	0.433092	-1.20725	0.00610893	1.23922	down
	Com_991_pos	0.433246	-1.20674	0.000582587	1.1223	down
	Com_607_pos	0.433648	-1.2054	0.00653101	1.21897	down
	Com_2920_pos	0.433835	-1.20478	7.92249e-05	1.06181	down
	Com_3089_pos	0.433889	-1.2046	0.0262979	1.0678	down
	Com_5051_pos	0.434169	-1.20367	0.00150947	1.14944	down
	Com_82_pos	0.434407	-1.20288	6.15013e-05	1.0941	down
	Com_4162_pos	0.434795	-1.20159	0.0261374	1.65676	down
	Com_1005_pos	0.435249	-1.20009	0.000974561	1.12805	down
	Com_3570_pos	0.437016	-1.19424	0.0422529	1.74908	down
	Com_2688_pos	0.437644	-1.19217	0.00048253	1.10715	down
	Com_384_pos	0.437998	-1.191	0.0410507	1.39194	down
	Com_1293_pos	0.438102	-1.19066	0.00911879	1.16048	down
	Com_602_pos	0.438225	-1.19026	0.025644	1.64833	down
	Com_4695_pos	0.439607	-1.18571	0.0184687	1.27724	down
	Com_1319_pos	0.439614	-1.18569	0.0251705	1.04677	down
	Com_3388_pos	0.440111	-1.18406	0.0103549	1.04453	down
	Com_545_pos	0.440421	-1.18305	2.28675e-05	1.07185	down
	Com_5377_pos	0.44165	-1.17902	0.022263	1.13493	down
	Com_1304_pos	0.442616	-1.17587	0.000762038	1.10219	down
	Com_437_pos	0.442692	-1.17563	0.0344239	1.03158	down
	Com_4114_pos	0.443634	-1.17256	0.000597331	1.00936	down
	Com_5624_pos	0.443992	-1.17139	0.00192185	1.08504	down
	Com_5616_pos	0.444048	-1.17121	0.000340034	1.06053	down
	Com_6077_pos	0.444686	-1.16914	5.51342e-06	1.05232	down
	Com_4609_pos	0.445364	-1.16694	0.02221	1.51593	down
	Com_1338_pos	0.446297	-1.16392	0.00521978	1.07036	down
	Com_5160_pos	0.447826	-1.15899	0.0137258	1.26884	down
	Com_5154_pos	0.450042	-1.15187	0.0055873	1.16107	down
	Com_5090_pos	0.450265	-1.15115	0.00991625	1.12446	down
	Com_4634_pos	0.450507	-1.15038	0.00439064	1.0559	down
	Com_4781_pos	0.450871	-1.14921	0.0155007	1.10438	down
	Com_5084_pos	0.453987	-1.13928	0.00573828	1.02404	down
	Com_4859_pos	0.45407	-1.13901	0.00587442	1.12504	down
	Com_5552_pos	0.455463	-1.13459	0.0236439	1.2879	down
	Com_5827_pos	0.455486	-1.13452	0.0339198	1.01448	down
	Com_4226_pos	0.456015	-1.13285	0.00343374	1.11662	down
	Com_5943_pos	0.456307	-1.13192	0.0324908	1.66569	down
	Com_1333_pos	0.457573	-1.12793	0.00522279	1.11809	down
	Com_4611_pos	0.458644	-1.12455	0.0288714	1.59504	down
	Com_2689_pos	0.459255	-1.12263	0.000938698	1.03275	down
	Com_5129_pos	0.459583	-1.1216	0.0404471	1.50635	down
	Com_4391_pos	0.459727	-1.12115	0.0284144	1.02641	down
	Com_4891_pos	0.460087	-1.12002	0.028188	1.37001	down
	Com_4520_pos	0.462537	-1.11236	0.00553237	1.09068	down
	Com_4209_pos	0.466693	-1.09946	0.00360298	1.00043	down
	Com_5222_pos	0.467974	-1.0955	0.0445197	1.22411	down
	Com_4004_pos	0.468494	-1.0939	0.0393817	1.6244	down
	Com_1155_pos	0.469932	-1.08948	0.0261151	1.19933	down
	Com_3380_pos	0.471214	-1.08554	0.0133398	1.18802	down
	Com_5623_pos	0.471289	-1.08532	0.00220397	1.00569	down
	Com_2704_pos	0.4726	-1.08131	0.0209804	1.22802	down
	Com_5936_pos	0.472866	-1.0805	0.0271227	1.44225	down
	Com_276_pos	0.478954	-1.06204	0.023215	1.28409	down
	Com_4121_pos	0.479189	-1.06133	0.00277904	1.00151	down
	Com_2420_pos	0.480245	-1.05816	0.0430109	1.27089	down
	Com_145_pos	0.480575	-1.05717	0.0453343	2.64806	down
	Com_3569_pos	0.483531	-1.04832	0.0442899	1.37768	down
	Com_3746_pos	0.485535	-1.04235	0.00588188	1.05485	down
	Com_3094_pos	0.48688	-1.03836	0.0489713	1.27036	down
	Com_5161_pos	0.487133	-1.03761	0.0176384	1.15676	down
	Com_214_pos	0.490193	-1.02858	0.0416794	1.00036	down
	Com_1400_pos	0.495422	-1.01327	0.0150877	1.1377	down
	Com_608_pos	0.495811	-1.01214	0.039911	1.61766	down
	Com_300_pos	0.496601	-1.00984	0.0251966	1.21994	down
	Com_110_pos	0.498223	-1.00514	0.0484735	1.71324	down
	Com_5609_pos	0.499679	-1.00093	0.0359347	1.11431	down
	Com_906_pos	578.91	9.1772	0.000564645	7.07857	up
	Com_3847_pos	375.138	8.55128	0.00191089	6.42096	up
	Com_1859_pos	126.402	6.98188	7.13149e-05	6.69679	up
	Com_5706_pos	77.6133	6.27823	0.000523549	4.99414	up
	Com_2519_pos	74.3543	6.21634	0.00845739	4.21712	up
	Com_1022_pos	48.0669	5.58697	2.63319e-09	5.0468	up
	Com_3403_pos	44.6296	5.47993	1.14445e-05	5.07344	up
	Com_3862_pos	34.2097	5.09634	0.00314748	3.78011	up
	Com_73_pos	27.4749	4.78004	3.26359e-06	4.18131	up
	Com_3734_pos	27.3622	4.77411	1.82076e-05	4.46555	up
	Com_2831_pos	26.5287	4.72948	1.85206e-07	4.29626	up
	Com_5810_pos	25.8169	4.69025	1.11173e-05	4.10107	up
	Com_643_pos	25.0274	4.64544	6.00575e-05	3.93259	up
	Com_1130_pos	23.3639	4.54621	1.97303e-06	4.04291	up
	Com_1378_pos	23.0404	4.5261	0.00150904	3.5407	up
	Com_2566_pos	19.6846	4.299	0.000262525	3.72698	up
	Com_85_pos	19.6305	4.29503	0.000142176	3.57731	up
	Com_5046_pos	19.2253	4.26493	1.47399e-09	3.87982	up
	Com_3726_pos	17.0599	4.09253	0.00335366	3.17991	up
	Com_3810_pos	13.6378	3.76954	0.0205367	2.47002	up
	Com_4066_pos	13.2235	3.72504	0.000153466	3.15814	up
	Com_2164_pos	11.9137	3.57455	0.00703923	2.63807	up
	Com_2569_pos	11.8754	3.56991	0.0060838	3.11321	up
	Com_5034_pos	11.0185	3.46186	0.000679927	3.39368	up
	Com_4811_pos	10.4257	3.38207	0.0125092	2.4318	up
	Com_5478_pos	9.69261	3.27688	0.0341515	2.36024	up
	Com_5612_pos	9.35928	3.2264	0.0398202	1.99925	up
	Com_4721_pos	8.58669	3.1021	6.2182e-05	2.6935	up
	Com_818_pos	8.2294	3.04079	0.022137	2.3142	up
	Com_5405_pos	8.15205	3.02716	0.00100814	2.53538	up
	Com_2210_pos	8.1047	3.01876	0.0438162	1.99881	up
	Com_1830_pos	7.39387	2.88633	0.00340768	2.5284	up
	Com_5294_pos	7.16548	2.84106	0.0269205	2.0312	up
	Com_5729_pos	6.86551	2.77937	0.00717606	2.07622	up
	Com_5408_pos	6.86335	2.77891	0.00412917	2.24925	up
	Com_3401_pos	6.84813	2.77571	0.000680523	2.78045	up
	Com_2124_pos	6.83044	2.77198	0.0366368	1.93364	up
	Com_623_pos	6.5966	2.72172	0.00617913	1.97618	up
	Com_4708_pos	6.48985	2.69819	0.00550982	2.05009	up
	Com_3610_pos	6.36651	2.6705	8.44268e-05	2.31395	up
	Com_997_pos	6.06399	2.60027	0.00153799	2.12835	up
	Com_5794_pos	5.9666	2.57691	0.00151006	2.65754	up
	Com_5319_pos	5.68704	2.50768	1.13669e-07	2.25397	up
	Com_4456_pos	5.55908	2.47485	0.00760559	1.88344	up
	Com_1895_pos	5.55266	2.47318	0.0180703	3.09863	up
	Com_5185_pos	5.52044	2.46478	0.0134243	2.96747	up
	Com_4649_pos	5.45013	2.44629	0.000235562	2.24937	up
	Com_3683_pos	5.44032	2.44369	0.0428326	2.10124	up
	Com_5077_pos	5.43537	2.44238	0.0137663	1.95943	up
	Com_3277_pos	5.33636	2.41586	0.000367792	2.19157	up
	Com_2249_pos	5.33342	2.41506	7.96982e-06	2.21237	up
	Com_4633_pos	5.30103	2.40627	0.00063573	2.00926	up
	Com_1879_pos	5.22033	2.38414	0.0206575	3.39678	up
	Com_554_pos	5.1797	2.37287	0.00303953	1.86998	up
	Com_826_pos	5.05776	2.3385	6.46687e-06	2.15019	up
	Com_2468_pos	5.04108	2.33373	0.00248084	2.01669	up
	Com_5906_pos	5.0307	2.33076	0.000382813	2.14737	up
	Com_3816_pos	4.92984	2.30154	0.0098714	1.74189	up
	Com_4174_pos	4.90766	2.29504	0.00215759	2.43066	up
	Com_633_pos	4.74092	2.24517	0.0375835	1.7586	up
	Com_3902_pos	4.68093	2.2268	3.25545e-05	1.94804	up
	Com_5268_pos	4.65307	2.21818	0.00659864	1.78763	up
	Com_3985_pos	4.62971	2.21092	0.0407926	2.06937	up
	Com_854_pos	4.57974	2.19527	0.0260908	1.65485	up
	Com_1431_pos	4.49738	2.16908	0.00506732	1.69232	up
	Com_969_pos	4.338	2.11703	0.00413032	1.82941	up
	Com_2121_pos	4.31689	2.10999	0.0159265	1.67656	up
	Com_632_pos	4.30029	2.10443	0.00461025	1.65321	up
	Com_4327_pos	4.26784	2.09351	4.09988e-05	1.88314	up
	Com_4623_pos	4.2324	2.08148	0.0363246	1.69646	up
	Com_5276_pos	4.09608	2.03424	0.00281113	1.64982	up
	Com_6060_pos	4.08884	2.03169	3.57494e-05	1.76512	up
	Com_3770_pos	4.06971	2.02493	0.0156593	1.63864	up
	Com_2913_pos	4.03145	2.0113	0.0231908	1.52914	up
	Com_829_pos	3.98855	1.99587	0.0193673	1.74308	up
	Com_2570_pos	3.94368	1.97954	0.040543	1.84715	up
	Com_4000_pos	3.86905	1.95198	0.0121118	2.08466	up
	Com_4653_pos	3.79922	1.9257	0.00264758	1.54467	up
	Com_5491_pos	3.76658	1.91326	0.0372647	1.6484	up
	Com_5638_pos	3.74924	1.9066	0.00923493	1.51758	up
	Com_1264_pos	3.71623	1.89384	0.0227109	1.38573	up
	Com_4652_pos	3.67737	1.87867	0.000188976	1.7568	up
	Com_5698_pos	3.61	1.852	0.0111625	1.61726	up
	Com_3140_pos	3.58554	1.84219	0.00318333	1.61273	up
	Com_5970_pos	3.57452	1.83775	1.51071e-06	1.65139	up
	Com_5603_pos	3.51868	1.81503	0.0139157	1.98088	up
	Com_1201_pos	3.44931	1.78631	0.00488753	1.45651	up
	Com_1435_pos	3.42441	1.77585	0.00340976	1.54308	up
	Com_817_pos	3.40035	1.76569	0.0082105	1.62373	up
	Com_3291_pos	3.38446	1.75893	0.00360499	1.74531	up
	Com_2385_pos	3.34876	1.74363	3.11549e-06	1.54838	up
	Com_1858_pos	3.34202	1.74072	2.73031e-05	1.52817	up
	Com_2763_pos	3.33591	1.73808	0.000115498	1.59912	up
	Com_1429_pos	3.32652	1.73401	0.000476232	1.52422	up
	Com_4722_pos	3.25573	1.70298	0.000206454	1.56888	up
	Com_998_pos	3.23768	1.69496	0.0478726	1.28371	up
	Com_1427_pos	3.20358	1.67969	0.000709447	1.56164	up
	Com_776_pos	3.17783	1.66804	0.0180159	1.56995	up
	Com_893_pos	3.17349	1.66607	0.000460276	1.44267	up
	Com_4647_pos	3.16628	1.66279	0.00719017	1.54488	up
	Com_1827_pos	3.16143	1.66058	0.0151268	1.40026	up
	Com_963_pos	3.14507	1.65309	9.42006e-06	1.50654	up
	Com_2049_pos	3.13148	1.64685	0.0030372	1.44198	up
	Com_3631_pos	3.12954	1.64595	0.0271618	1.29865	up
	Com_4185_pos	3.11402	1.63878	1.75456e-05	1.49981	up
	Com_4645_pos	3.10053	1.63251	0.000424683	1.3948	up
	Com_3244_pos	3.08988	1.62755	0.000940133	1.40698	up
	Com_553_pos	3.07283	1.61957	0.00162922	1.46135	up
	Com_5983_pos	3.05739	1.6123	0.00310332	1.58005	up
	Com_2284_pos	3.05284	1.61015	0.0214428	1.6755	up
	Com_64_pos	3.02413	1.59652	0.00159662	1.55468	up
	Com_1433_pos	3.00156	1.58571	0.0124183	1.25309	up
	Com_5078_pos	2.99412	1.58213	0.00338472	1.58321	up
	Com_1906_pos	2.98924	1.57978	0.0121096	1.35122	up
	Com_5791_pos	2.9701	1.57051	0.0390372	1.1228	up
	Com_2068_pos	2.94566	1.55859	0.000596376	1.45859	up
	Com_2020_pos	2.88595	1.52905	0.0361736	1.19651	up
	Com_552_pos	2.87115	1.52163	0.018197	1.70836	up
	Com_2254_pos	2.86755	1.51982	0.0253475	1.41619	up
	Com_6038_pos	2.86327	1.51766	0.0164186	1.14855	up
	Com_87_pos	2.86299	1.51752	0.00895408	1.65676	up
	Com_3571_pos	2.85358	1.51277	6.77648e-05	1.33212	up
	Com_1426_pos	2.82744	1.4995	0.0297939	1.15191	up
	Com_4834_pos	2.82015	1.49577	0.0250417	1.22897	up
	Com_4408_pos	2.81162	1.4914	0.000865218	1.38072	up
	Com_956_pos	2.81042	1.49079	0.0124863	1.18904	up
	Com_4691_pos	2.80792	1.4895	0.000693272	1.40166	up
	Com_4393_pos	2.79818	1.48449	2.31835e-05	1.31315	up
	Com_3229_pos	2.79304	1.48184	9.59841e-05	1.36564	up
	Com_4183_pos	2.79212	1.48136	0.00410747	1.20216	up
	Com_5954_pos	2.77797	1.47403	0.0308437	1.08559	up
	Com_4892_pos	2.76971	1.46974	0.0258593	1.20729	up
	Com_831_pos	2.7686	1.46916	0.00316172	1.27119	up
	Com_5315_pos	2.76583	1.46771	0.00324147	1.27832	up
	Com_3811_pos	2.7652	1.46739	0.0311872	1.08013	up
	Com_5460_pos	2.7267	1.44715	0.0291171	1.12712	up
	Com_3240_pos	2.72295	1.44517	0.00438749	1.26571	up
	Com_2285_pos	2.69974	1.43282	0.0287755	1.32335	up
	Com_315_pos	2.65806	1.41037	0.00238474	1.24231	up
	Com_3306_pos	2.65497	1.40869	0.000187285	1.2969	up
	Com_6046_pos	2.64202	1.40164	0.0342635	1.03524	up
	Com_1048_pos	2.61901	1.38902	0.0316367	1.08248	up
	Com_2504_pos	2.60332	1.38035	0.000893388	1.16822	up
	Com_3355_pos	2.60214	1.3797	0.049251	1.14778	up
	Com_5640_pos	2.58904	1.37242	0.0308051	1.06033	up
	Com_4372_pos	2.5834	1.36927	0.011598	1.14885	up
	Com_717_pos	2.57498	1.36456	0.000101124	1.21395	up
	Com_1424_pos	2.55418	1.35286	0.00730006	1.31189	up
	Com_1001_pos	2.53921	1.34438	0.00415854	1.15029	up
	Com_3003_pos	2.53251	1.34057	3.1484e-05	1.21272	up
	Com_3294_pos	2.52671	1.33726	0.0307734	1.03357	up
	Com_774_pos	2.52083	1.3339	0.0343014	1.0221	up
	Com_4589_pos	2.51581	1.33103	0.000601319	1.23701	up
	Com_1011_pos	2.51067	1.32807	0.00325613	1.12649	up
	Com_3978_pos	2.48747	1.31468	0.00658748	1.16183	up
	Com_19_pos	2.43642	1.28476	0.0470647	1.84752	up
	Com_5492_pos	2.42004	1.27503	0.000925445	1.18638	up
	Com_1215_pos	2.40654	1.26696	0.0334634	2.42228	up
	Com_5168_pos	2.40278	1.2647	0.0152713	1.01227	up
	Com_3356_pos	2.39026	1.25717	0.0132538	1.16744	up
	Com_1816_pos	2.38302	1.25279	0.0149221	1.30292	up
	Com_5075_pos	2.37647	1.24882	0.000126384	1.13771	up
	Com_2287_pos	2.37221	1.24623	0.0296251	1.37669	up
	Com_4254_pos	2.37098	1.24548	0.000290256	1.09743	up
	Com_1422_pos	2.3669	1.243	0.00197248	1.18329	up
	Com_2248_pos	2.36499	1.24183	9.55584e-05	1.14276	up
	Com_4608_pos	2.35628	1.23651	0.000207017	1.07445	up
	Com_2283_pos	2.34217	1.22785	0.0250941	1.39526	up
	Com_4650_pos	2.33783	1.22517	0.00258407	1.18782	up
	Com_2240_pos	2.33766	1.22506	0.00114237	1.15239	up
	Com_5321_pos	2.33097	1.22093	0.037596	1.27133	up
	Com_3722_pos	2.31476	1.21086	0.00173074	1.1268	up
	Com_1430_pos	2.30955	1.20761	0.012707	1.06393	up
	Com_4361_pos	2.29832	1.20058	0.00791191	1.11522	up
	Com_1080_pos	2.29409	1.19792	3.4743e-05	1.08383	up
	Com_1578_pos	2.29341	1.19749	0.001157	1.04588	up
	Com_985_pos	2.25439	1.17273	0.000302796	1.0146	up
	Com_1423_pos	2.24315	1.16552	0.00336135	1.058	up
	Com_4055_pos	2.23717	1.16167	0.004501	1.01314	up
	Com_1406_pos	2.23574	1.16075	0.0118475	1.01963	up
	Com_4356_pos	2.23257	1.15871	0.00712713	1.045	up
	Com_5605_pos	2.21995	1.15053	0.00914229	1.23264	up
	Com_4425_pos	2.2054	1.14104	9.85222e-05	1.02346	up
	Com_2678_pos	2.20176	1.13865	0.000161848	1.00238	up
	Com_2767_pos	2.18108	1.12504	3.78179e-05	1.03128	up
	Com_3440_pos	2.16578	1.11489	1.39339e-05	1.01726	up
	Com_2657_pos	2.16375	1.11354	0.000659902	1.0123	up
	Com_5379_pos	2.15233	1.1059	0.000452629	1.00366	up
	Com_4366_pos	2.14428	1.10049	0.0411639	1.04724	up
	Com_3199_pos	2.13677	1.09543	0.0451212	1.01675	up
	Com_3721_pos	2.12926	1.09035	0.005156	1.05215	up
	Com_3378_pos	2.11629	1.08154	0.0491322	1.4137	up
	Com_2829_pos	2.10022	1.07054	0.0315753	1.0198	up
	Com_3767_neg	0.0310552	-5.00902	0.000187261	5.33323	down
	Com_2461_neg	0.0395664	-4.65958	0.014237	3.86083	down
	Com_6258_neg	0.0413981	-4.59429	0.0045669	4.50552	down
	Com_1770_neg	0.0430622	-4.53743	0.0110638	4.00333	down
	Com_5236_neg	0.0451182	-4.47015	0.0074641	4.4092	down
	Com_2115_neg	0.0469373	-4.41312	2.09988e-07	5.17061	down
	Com_4588_neg	0.052451	-4.25289	0.00302157	5.49406	down
	Com_3541_neg	0.0532309	-4.23159	0.0231977	4.0748	down
	Com_5232_neg	0.0585181	-4.09497	0.000125327	5.39488	down
	Com_4935_neg	0.060197	-4.05417	1.89728e-07	4.82489	down
	Com_407_neg	0.0615823	-4.02134	0.0290458	3.28248	down
	Com_598_neg	0.0682399	-3.87324	6.11135e-10	4.58424	down
	Com_591_neg	0.0726979	-3.78194	9.46208e-06	4.31198	down
	Com_577_neg	0.0816611	-3.61421	0.00848113	3.66212	down
	Com_572_neg	0.0867033	-3.52777	2.1705e-06	4.21919	down
	Com_5698_neg	0.0884854	-3.49842	0.000404314	3.77557	down
	Com_1761_neg	0.0934752	-3.41927	0.0478851	3.92637	down
	Com_574_neg	0.105089	-3.25031	0.00200699	3.50904	down
	Com_7380_neg	0.125035	-2.9996	0.000338779	3.28249	down
	Com_2764_neg	0.127855	-2.96742	3.96224e-06	3.53752	down
	Com_4936_neg	0.129918	-2.94433	0.000144267	3.30056	down
	Com_610_neg	0.134406	-2.89533	0.0419628	2.52984	down
	Com_3_neg	0.14634	-2.7726	0.000128145	3.28793	down
	Com_6628_neg	0.150245	-2.73461	0.000110329	3.19659	down
	Com_436_neg	0.153339	-2.7052	0.00200949	3.75046	down
	Com_7190_neg	0.154619	-2.69321	0.0356718	2.70223	down
	Com_6703_neg	0.155218	-2.68763	0.00140758	3.61091	down
	Com_1429_neg	0.155744	-2.68275	0.00666708	3.90256	down
	Com_3267_neg	0.157276	-2.66863	0.00019883	2.96464	down
	Com_3747_neg	0.159888	-2.64487	0.0275503	2.31488	down
	Com_2765_neg	0.159946	-2.64434	1.15091e-07	3.13163	down
	Com_5839_neg	0.160083	-2.64311	0.0044283	2.70848	down
	Com_6629_neg	0.162303	-2.62324	0.00849923	3.10708	down
	Com_3042_neg	0.165795	-2.59253	0.0361156	2.08095	down
	Com_2600_neg	0.166288	-2.58825	0.0432736	2.37272	down
	Com_1406_neg	0.166301	-2.58813	0.00109806	3.32985	down
	Com_473_neg	0.171049	-2.54752	0.00787237	3.32018	down
	Com_565_neg	0.172153	-2.53824	0.00119449	3.64251	down
	Com_444_neg	0.173109	-2.53024	0.00234525	3.45093	down
	Com_442_neg	0.175459	-2.51079	0.0104283	3.18338	down
	Com_477_neg	0.17586	-2.5075	0.00200889	3.52432	down
	Com_7835_neg	0.177827	-2.49146	0.0024325	2.62413	down
	Com_5665_neg	0.179421	-2.47858	0.0051285	2.77449	down
	Com_3315_neg	0.18415	-2.44104	0.000586421	2.69334	down
	Com_1441_neg	0.184339	-2.43957	0.0226642	3.27888	down
	Com_6508_neg	0.187674	-2.4137	0.00812596	2.74705	down
	Com_3312_neg	0.190284	-2.39377	0.016762	2.37771	down
	Com_1879_neg	0.19185	-2.38195	0.000847821	3.12084	down
	Com_622_neg	0.192493	-2.37712	6.44942e-05	2.79433	down
	Com_7736_neg	0.192821	-2.37467	0.0161569	2.63488	down
	Com_5486_neg	0.194085	-2.36524	0.0230274	2.44947	down
	Com_7396_neg	0.195834	-2.3523	0.000459388	2.6866	down
	Com_6264_neg	0.195873	-2.35201	0.0170597	2.34396	down
	Com_433_neg	0.197505	-2.34004	0.00333348	3.33764	down
	Com_2460_neg	0.197818	-2.33776	0.000848657	2.64939	down
	Com_5261_neg	0.199717	-2.32397	0.0388983	2.34709	down
	Com_423_neg	0.199722	-2.32393	0.00311023	3.25422	down
	Com_2627_neg	0.200146	-2.32088	0.0348233	2.04751	down
	Com_469_neg	0.200375	-2.31923	0.00200474	3.15008	down
	Com_5693_neg	0.202644	-2.30298	0.00629907	2.53341	down
	Com_5336_neg	0.203164	-2.29928	0.00789437	2.27171	down
	Com_456_neg	0.20438	-2.29068	0.00116687	2.99007	down
	Com_5120_neg	0.208341	-2.26298	0.000477893	2.59324	down
	Com_6699_neg	0.208373	-2.26276	9.82559e-05	2.79988	down
	Com_6007_neg	0.210595	-2.24746	0.0108833	2.31922	down
	Com_496_neg	0.211246	-2.243	0.00157031	2.84305	down
	Com_605_neg	0.214517	-2.22084	0.0471838	2.04334	down
	Com_5920_neg	0.215608	-2.21352	0.0305158	2.03775	down
	Com_2883_neg	0.21952	-2.18758	0.0196392	2.77435	down
	Com_2496_neg	0.222149	-2.1704	0.0471816	1.85181	down
	Com_3750_neg	0.223168	-2.1638	6.61365e-08	2.54412	down
	Com_884_neg	0.223186	-2.16368	0.00578377	2.32668	down
	Com_7836_neg	0.223713	-2.16028	0.00855361	2.16617	down
	Com_1882_neg	0.224089	-2.15785	0.00123699	2.55434	down
	Com_2416_neg	0.227716	-2.1347	0.0207084	2.08675	down
	Com_624_neg	0.228635	-2.12888	0.00590591	3.52028	down
	Com_2109_neg	0.229543	-2.12316	0.00784709	2.19313	down
	Com_5855_neg	0.229878	-2.12106	0.00181216	2.87023	down
	Com_893_neg	0.231712	-2.1096	0.00185215	2.52458	down
	Com_5639_neg	0.23236	-2.10557	0.0185462	2.9302	down
	Com_1434_neg	0.234981	-2.08938	0.021254	3.33402	down
	Com_1200_neg	0.235713	-2.0849	0.0433684	1.84963	down
	Com_3030_neg	0.24269	-2.04281	0.0479578	2.33262	down
	Com_6290_neg	0.243643	-2.03716	0.000184744	2.31412	down
	Com_6267_neg	0.243666	-2.03702	0.00222966	2.21192	down
	Com_1341_neg	0.244805	-2.0303	5.75688e-05	2.37513	down
	Com_2363_neg	0.245788	-2.02451	0.000270839	2.43156	down
	Com_7042_neg	0.24624	-2.02186	0.0320467	2.04059	down
	Com_1317_neg	0.246437	-2.02071	0.000125197	2.32451	down
	Com_6599_neg	0.247243	-2.016	0.0144138	2.69376	down
	Com_2412_neg	0.249325	-2.0039	0.00550008	2.35667	down
	Com_4079_neg	0.251181	-1.9932	0.017266	4.43052	down
	Com_5260_neg	0.251216	-1.993	0.00684849	2.17982	down
	Com_347_neg	0.251249	-1.99281	0.0144911	3.44157	down
	Com_7677_neg	0.252138	-1.98772	0.0116472	2.17792	down
	Com_7805_neg	0.25271	-1.98444	0.00811882	2.01644	down
	Com_1095_neg	0.252774	-1.98408	0.00250631	2.63707	down
	Com_5246_neg	0.252999	-1.9828	0.00839001	2.01216	down
	Com_2751_neg	0.254594	-1.97373	0.045378	2.06142	down
	Com_1475_neg	0.254731	-1.97295	0.0147236	3.1272	down
	Com_3890_neg	0.257157	-1.95928	0.0127459	2.09741	down
	Com_2847_neg	0.258663	-1.95085	0.000237595	2.46067	down
	Com_5077_neg	0.259135	-1.94822	0.00100694	2.12638	down
	Com_7638_neg	0.259671	-1.94524	0.0242995	2.31544	down
	Com_8042_neg	0.261241	-1.93655	0.0309953	2.26814	down
	Com_5469_neg	0.261678	-1.93413	8.73484e-05	2.36508	down
	Com_3724_neg	0.262619	-1.92895	0.00764474	2.88458	down
	Com_1827_neg	0.263146	-1.92606	0.00453874	2.10297	down
	Com_1019_neg	0.263288	-1.92529	9.25174e-05	2.26944	down
	Com_3955_neg	0.263418	-1.92457	0.000815939	2.11699	down
	Com_4866_neg	0.264501	-1.91865	6.87583e-05	2.28893	down
	Com_7088_neg	0.264768	-1.9172	8.68277e-05	2.2918	down
	Com_5479_neg	0.266035	-1.91031	0.000111983	2.26776	down
	Com_429_neg	0.266382	-1.90843	0.00506455	2.74088	down
	Com_2357_neg	0.267741	-1.90109	0.000920944	2.34551	down
	Com_7308_neg	0.269916	-1.88942	0.0161305	3.16333	down
	Com_2465_neg	0.270966	-1.88382	0.000751424	2.4125	down
	Com_8142_neg	0.271924	-1.87872	0.0412662	1.78281	down
	Com_7268_neg	0.272202	-1.87725	0.000637237	2.25981	down
	Com_1756_neg	0.273079	-1.87261	0.000315444	2.18406	down
	Com_1723_neg	0.273312	-1.87138	1.84084e-05	2.19799	down
	Com_7142_neg	0.273843	-1.86858	0.0471904	1.9093	down
	Com_7575_neg	0.274733	-1.8639	0.0117842	1.89926	down
	Com_2803_neg	0.275027	-1.86235	0.0167821	3.19333	down
	Com_2879_neg	0.275525	-1.85974	0.0356541	2.33839	down
	Com_6821_neg	0.275676	-1.85895	0.0154085	3.51568	down
	Com_1376_neg	0.275906	-1.85775	0.00759224	1.9478	down
	Com_1582_neg	0.276164	-1.8564	0.0017012	2.42042	down
	Com_2139_neg	0.276971	-1.85219	0.000516491	2.24388	down
	Com_5398_neg	0.277707	-1.84837	7.52369e-05	2.12469	down
	Com_3323_neg	0.278775	-1.84283	0.000333503	2.07845	down
	Com_476_neg	0.279802	-1.83752	0.0169211	2.58377	down
	Com_3450_neg	0.279877	-1.83713	0.0159338	1.84917	down
	Com_3426_neg	0.280425	-1.83431	0.00199829	2.05498	down
	Com_2383_neg	0.281414	-1.82923	0.00740223	2.46356	down
	Com_3819_neg	0.281772	-1.8274	0.0135028	2.67119	down
	Com_7349_neg	0.282455	-1.82391	0.0210653	1.76999	down
	Com_2413_neg	0.283081	-1.82071	0.0167981	1.93299	down
	Com_7640_neg	0.283316	-1.81951	0.00204132	1.98428	down
	Com_7302_neg	0.283399	-1.81909	0.00424379	2.28365	down
	Com_8188_neg	0.284474	-1.81363	0.00195125	2.03308	down
	Com_2517_neg	0.285759	-1.80713	0.000531414	2.05675	down
	Com_5660_neg	0.286617	-1.8028	0.0483135	1.83329	down
	Com_5172_neg	0.28745	-1.79862	0.00165644	2.31524	down
	Com_7010_neg	0.288271	-1.7945	0.000654831	2.0356	down
	Com_1701_neg	0.288359	-1.79406	0.0247078	1.9032	down
	Com_550_neg	0.288985	-1.79093	0.00482613	1.91514	down
	Com_5038_neg	0.289679	-1.78747	0.00372528	1.9294	down
	Com_2498_neg	0.289996	-1.7859	0.0279582	1.72121	down
	Com_4940_neg	0.291758	-1.77715	0.00420151	1.99255	down
	Com_344_neg	0.29208	-1.77557	0.0177214	2.97002	down
	Com_7476_neg	0.292612	-1.77294	0.006365	1.86967	down
	Com_362_neg	0.292629	-1.77286	0.0056742	1.87451	down
	Com_3889_neg	0.293228	-1.76991	0.0410212	1.74036	down
	Com_6695_neg	0.293306	-1.76952	0.00199078	2.22143	down
	Com_1519_neg	0.293764	-1.76727	0.000237618	2.10223	down
	Com_3884_neg	0.29432	-1.76454	0.0277169	1.65945	down
	Com_3723_neg	0.294331	-1.76449	0.0149149	2.87191	down
	Com_3111_neg	0.294696	-1.7627	0.000169669	2.15655	down
	Com_5719_neg	0.29483	-1.76205	0.000597284	2.05151	down
	Com_1311_neg	0.295019	-1.76112	2.30291e-05	2.11275	down
	Com_6870_neg	0.295215	-1.76016	0.0445018	2.38834	down
	Com_6700_neg	0.295348	-1.75951	0.000300763	2.02789	down
	Com_5408_neg	0.295835	-1.75713	0.00623701	1.88412	down
	Com_5669_neg	0.299613	-1.73883	0.000654806	2.22787	down
	Com_762_neg	0.300454	-1.73478	0.0362453	1.60904	down
	Com_7420_neg	0.30281	-1.72351	0.000774017	2.21335	down
	Com_7548_neg	0.303128	-1.722	0.0186363	1.86858	down
	Com_472_neg	0.303521	-1.72013	0.0314235	2.43945	down
	Com_7451_neg	0.303771	-1.71894	0.00204503	2.03411	down
	Com_7510_neg	0.304566	-1.71517	0.000984801	2.08787	down
	Com_1491_neg	0.304608	-1.71498	5.13923e-05	1.96877	down
	Com_2553_neg	0.308489	-1.69671	0.000915081	1.9056	down
	Com_3449_neg	0.309065	-1.69402	0.0110244	2.06783	down
	Com_531_neg	0.309305	-1.6929	0.00355691	1.94576	down
	Com_5700_neg	0.309867	-1.69028	0.000576041	2.03042	down
	Com_3979_neg	0.310118	-1.68911	0.00310694	2.2198	down
	Com_6746_neg	0.310491	-1.68738	0.0092157	2.55219	down
	Com_6822_neg	0.311342	-1.68343	7.25001e-05	1.94888	down
	Com_7619_neg	0.311856	-1.68105	0.000188158	2.00667	down
	Com_6633_neg	0.313079	-1.6754	0.0143502	1.64677	down
	Com_5118_neg	0.313213	-1.67479	0.00495505	2.10421	down
	Com_6595_neg	0.313344	-1.67418	0.0118978	2.21398	down
	Com_7180_neg	0.314741	-1.66776	0.0175807	1.85168	down
	Com_2778_neg	0.315017	-1.6665	0.000302768	1.89176	down
	Com_338_neg	0.315749	-1.66315	0.0337232	1.92604	down
	Com_4049_neg	0.316432	-1.66003	0.0297293	1.66952	down
	Com_1930_neg	0.317541	-1.65498	0.0350579	1.90501	down
	Com_6686_neg	0.317732	-1.65412	0.00333764	1.91783	down
	Com_2852_neg	0.318269	-1.65168	0.00221056	1.81382	down
	Com_3107_neg	0.322515	-1.63256	0.000256337	1.96472	down
	Com_6612_neg	0.327089	-1.61225	2.95318e-05	1.85977	down
	Com_5677_neg	0.328938	-1.60411	0.0144769	2.34611	down
	Com_889_neg	0.329938	-1.59973	0.00373201	2.04679	down
	Com_8290_neg	0.332827	-1.58715	0.02547	2.67916	down
	Com_1178_neg	0.334261	-1.58095	0.000129805	1.83377	down
	Com_5537_neg	0.334917	-1.57813	0.0126412	1.99448	down
	Com_1412_neg	0.335039	-1.5776	0.000644551	1.78897	down
	Com_6937_neg	0.335286	-1.57654	0.0300523	3.27925	down
	Com_2254_neg	0.337164	-1.56848	0.0462786	1.48694	down
	Com_7304_neg	0.337804	-1.56574	0.00791775	2.0093	down
	Com_5414_neg	0.3394	-1.55894	0.0015754	1.96983	down
	Com_3208_neg	0.341211	-1.55127	0.00463986	1.66336	down
	Com_858_neg	0.341234	-1.55117	0.000432297	1.90108	down
	Com_5465_neg	0.342339	-1.5465	0.0051823	1.83099	down
	Com_1231_neg	0.342559	-1.54558	0.00742695	1.67758	down
	Com_3068_neg	0.343172	-1.543	0.0121931	1.66016	down
	Com_3566_neg	0.343804	-1.54034	0.00200517	1.73535	down
	Com_6128_neg	0.344643	-1.53682	0.00109954	1.7606	down
	Com_2387_neg	0.345866	-1.53171	0.0268565	2.25199	down
	Com_516_neg	0.346489	-1.52912	0.0182765	1.73873	down
	Com_5954_neg	0.34665	-1.52845	0.000200242	1.81179	down
	Com_7448_neg	0.347246	-1.52597	0.00354291	1.91838	down
	Com_8271_neg	0.348002	-1.52283	0.000707432	1.88361	down
	Com_6551_neg	0.349489	-1.51668	0.0207804	2.24513	down
	Com_5241_neg	0.351896	-1.50678	0.0280825	1.57803	down
	Com_564_neg	0.353073	-1.50196	0.0403558	2.25132	down
	Com_4552_neg	0.353227	-1.50133	0.00387639	1.58583	down
	Com_5473_neg	0.355364	-1.49263	0.00297958	1.9373	down
	Com_5403_neg	0.355719	-1.49119	0.00156938	1.88228	down
	Com_3188_neg	0.356146	-1.48946	0.00255686	1.88423	down
	Com_2850_neg	0.356794	-1.48684	0.0152705	1.55831	down
	Com_452_neg	0.357301	-1.48479	0.0161365	1.97135	down
	Com_977_neg	0.358472	-1.48007	0.0355883	1.5375	down
	Com_2754_neg	0.358822	-1.47866	0.00145725	1.64681	down
	Com_1683_neg	0.36112	-1.46945	0.00330795	1.652	down
	Com_7301_neg	0.361461	-1.46809	0.0149819	1.85286	down
	Com_5896_neg	0.36151	-1.46789	0.00104294	1.838	down
	Com_5063_neg	0.362149	-1.46535	0.0139273	1.81657	down
	Com_3569_neg	0.363609	-1.45954	0.00791557	1.59684	down
	Com_7511_neg	0.364364	-1.45655	0.0286607	1.6204	down
	Com_7305_neg	0.364461	-1.45616	0.000931709	1.76975	down
	Com_876_neg	0.364543	-1.45584	0.0135237	1.97557	down
	Com_5898_neg	0.36482	-1.45474	0.00217099	1.63166	down
	Com_488_neg	0.368052	-1.44202	0.0111157	2.01304	down
	Com_4563_neg	0.368068	-1.44196	0.0242708	1.43722	down
	Com_3986_neg	0.368402	-1.44065	0.00509029	1.63274	down
	Com_7192_neg	0.368657	-1.43965	0.028627	2.29537	down
	Com_300_neg	0.369697	-1.43559	0.0104363	1.77133	down
	Com_2552_neg	0.370368	-1.43297	0.00177311	1.60069	down
	Com_1919_neg	0.370718	-1.43161	0.036142	1.50238	down
	Com_7483_neg	0.370888	-1.43094	0.00505208	1.53324	down
	Com_7235_neg	0.371183	-1.4298	8.85869e-05	1.73662	down
	Com_1446_neg	0.372585	-1.42436	0.0303486	2.41042	down
	Com_8031_neg	0.372672	-1.42402	0.000948226	1.76918	down
	Com_5134_neg	0.373381	-1.42128	0.00971202	1.49371	down
	Com_568_neg	0.374551	-1.41677	0.0285505	2.59309	down
	Com_3192_neg	0.374993	-1.41507	0.0067912	2.03523	down
	Com_879_neg	0.377002	-1.40735	0.0468025	1.30692	down
	Com_5540_neg	0.377081	-1.40705	0.000458661	1.71715	down
	Com_1825_neg	0.377158	-1.40676	0.0365925	1.60157	down
	Com_908_neg	0.377313	-1.40617	0.00226903	1.6935	down
	Com_7062_neg	0.377837	-1.40417	0.00642351	1.90409	down
	Com_2980_neg	0.379372	-1.39832	0.0147939	1.5531	down
	Com_1444_neg	0.380766	-1.39302	0.0355419	2.50529	down
	Com_489_neg	0.381113	-1.39171	0.0150689	2.0246	down
	Com_6655_neg	0.381127	-1.39166	0.00701536	1.90279	down
	Com_2794_neg	0.382005	-1.38834	0.00310659	1.52843	down
	Com_7063_neg	0.382271	-1.38733	0.00540241	1.71208	down
	Com_7683_neg	0.383973	-1.38092	0.0257416	1.52101	down
	Com_569_neg	0.384541	-1.37879	0.0242269	1.4043	down
	Com_1096_neg	0.384932	-1.37732	0.00685371	1.77363	down
	Com_5485_neg	0.387307	-1.36845	0.00534037	1.64508	down
	Com_4488_neg	0.388361	-1.36453	0.0213632	1.40988	down
	Com_1998_neg	0.389124	-1.3617	0.00992957	1.70318	down
	Com_5401_neg	0.389383	-1.36074	0.00194205	1.72597	down
	Com_593_neg	0.390249	-1.35753	0.0224043	1.37696	down
	Com_4339_neg	0.392339	-1.34983	0.00482406	1.77114	down
	Com_8241_neg	0.392341	-1.34982	0.00721235	1.66569	down
	Com_5088_neg	0.393212	-1.34662	0.00386273	1.76537	down
	Com_973_neg	0.393749	-1.34465	0.0109071	1.4453	down
	Com_7303_neg	0.395549	-1.33807	0.00254411	1.7329	down
	Com_7300_neg	0.397351	-1.33151	0.0230327	1.85414	down
	Com_4294_neg	0.397615	-1.33055	0.0138317	1.89107	down
	Com_416_neg	0.399231	-1.3247	0.000161029	1.55121	down
	Com_1193_neg	0.399282	-1.32452	0.000148718	1.54676	down
	Com_3189_neg	0.399726	-1.32292	0.0106182	1.82087	down
	Com_7241_neg	0.401083	-1.31803	9.58303e-05	1.53807	down
	Com_6747_neg	0.401743	-1.31566	0.0111926	1.76116	down
	Com_785_neg	0.405149	-1.30348	0.0381079	1.3383	down
	Com_1745_neg	0.406967	-1.29701	0.00272659	1.57051	down
	Com_972_neg	0.407038	-1.29676	0.00573832	1.42886	down
	Com_367_neg	0.40715	-1.29637	0.0443913	1.26729	down
	Com_5121_neg	0.408113	-1.29296	0.0435201	1.53505	down
	Com_474_neg	0.408429	-1.29184	0.0167817	1.85278	down
	Com_2859_neg	0.409732	-1.28725	0.00394229	1.54076	down
	Com_1123_neg	0.410229	-1.2855	0.0107614	1.41203	down
	Com_4262_neg	0.410427	-1.2848	0.00786534	1.5181	down
	Com_2174_neg	0.410531	-1.28444	9.30696e-05	1.57419	down
	Com_2198_neg	0.411103	-1.28243	0.0189645	1.38245	down
	Com_7675_neg	0.411524	-1.28095	0.00337393	1.41247	down
	Com_5470_neg	0.413115	-1.27538	0.00861696	1.75261	down
	Com_6722_neg	0.413669	-1.27345	0.0146014	1.35166	down
	Com_7061_neg	0.415201	-1.26812	0.00548719	1.42743	down
	Com_5388_neg	0.415491	-1.26711	0.0189626	1.49268	down
	Com_4243_neg	0.416113	-1.26495	0.03255	1.72587	down
	Com_5343_neg	0.417643	-1.25966	0.0236523	1.35216	down
	Com_1413_neg	0.417768	-1.25923	0.0137297	1.30354	down
	Com_2392_neg	0.418147	-1.25792	0.0235406	1.91252	down
	Com_7606_neg	0.418356	-1.2572	0.00457286	1.55413	down
	Com_4277_neg	0.418848	-1.2555	0.0482315	1.66113	down
	Com_6135_neg	0.419149	-1.25447	0.00992158	1.40148	down
	Com_1055_neg	0.420232	-1.25074	0.000492126	1.4318	down
	Com_6687_neg	0.42027	-1.25061	0.00577173	1.67007	down
	Com_1439_neg	0.420544	-1.24967	0.0282415	1.91081	down
	Com_5883_neg	0.420707	-1.24911	0.00134458	1.51096	down
	Com_5074_neg	0.421483	-1.24645	0.00164069	1.47475	down
	Com_5317_neg	0.421938	-1.2449	0.000839327	1.51532	down
	Com_3553_neg	0.423115	-1.24088	0.00256338	1.49257	down
	Com_3543_neg	0.423637	-1.2391	0.0427508	1.23126	down
	Com_1354_neg	0.423843	-1.2384	0.0304195	1.42081	down
	Com_6654_neg	0.423878	-1.23828	0.0134088	1.73455	down
	Com_8233_neg	0.425374	-1.2332	0.0380449	1.29456	down
	Com_2690_neg	0.425645	-1.23228	0.00360129	1.55702	down
	Com_7005_neg	0.426517	-1.22933	0.0323501	1.25051	down
	Com_5894_neg	0.426962	-1.22782	0.00531605	1.48943	down
	Com_28_neg	0.427487	-1.22605	0.00201572	1.56188	down
	Com_7653_neg	0.427539	-1.22587	0.00433522	1.54565	down
	Com_1433_neg	0.428161	-1.22378	0.0364344	1.90666	down
	Com_1442_neg	0.428365	-1.22309	0.0370515	2.02466	down
	Com_860_neg	0.428392	-1.223	0.0059093	1.52491	down
	Com_5884_neg	0.429054	-1.22077	0.00535488	1.49145	down
	Com_3285_neg	0.429147	-1.22046	0.0356973	1.28574	down
	Com_343_neg	0.429789	-1.2183	0.0172612	1.38724	down
	Com_7089_neg	0.436164	-1.19706	0.0138738	1.46791	down
	Com_3089_neg	0.437364	-1.19309	0.000160558	1.39703	down
	Com_4549_neg	0.437757	-1.1918	0.000199066	1.37897	down
	Com_2_neg	0.439551	-1.1859	0.00178881	1.49674	down
	Com_3187_neg	0.439844	-1.18494	0.0261642	1.88605	down
	Com_2134_neg	0.440039	-1.1843	0.00916199	1.43368	down
	Com_794_neg	0.441201	-1.18049	0.0013907	1.37816	down
	Com_4015_neg	0.441596	-1.1792	0.00651396	1.31933	down
	Com_7001_neg	0.442324	-1.17682	0.0069966	1.56594	down
	Com_29_neg	0.44277	-1.17537	0.00103585	1.46787	down
	Com_830_neg	0.443191	-1.174	0.00511123	1.30211	down
	Com_2385_neg	0.443846	-1.17187	0.0271712	1.79043	down
	Com_5792_neg	0.443861	-1.17182	0.00616677	1.3771	down
	Com_6627_neg	0.447352	-1.16052	0.00163513	1.35385	down
	Com_7681_neg	0.449195	-1.15459	0.00554242	1.34626	down
	Com_5427_neg	0.449563	-1.15341	0.0300805	1.2502	down
	Com_1449_neg	0.451218	-1.1481	0.0167786	1.66288	down
	Com_736_neg	0.451998	-1.14561	0.00940491	1.24091	down
	Com_3191_neg	0.452916	-1.14269	0.029555	1.74287	down
	Com_3020_neg	0.452945	-1.14259	0.00943992	1.31165	down
	Com_6456_neg	0.45383	-1.13978	0.00541998	1.36685	down
	Com_3584_neg	0.45603	-1.1328	0.00856514	1.22013	down
	Com_4888_neg	0.456636	-1.13088	0.002302	1.26818	down
	Com_425_neg	0.457392	-1.1285	0.0467741	1.5186	down
	Com_5523_neg	0.457453	-1.1283	0.00396934	1.41186	down
	Com_570_neg	0.457477	-1.12823	0.0215069	1.5122	down
	Com_3025_neg	0.457946	-1.12675	0.0261466	1.32179	down
	Com_2559_neg	0.459201	-1.1228	0.000330641	1.32798	down
	Com_1668_neg	0.460353	-1.11919	0.000302741	1.38031	down
	Com_535_neg	0.461071	-1.11694	0.0128697	1.54576	down
	Com_6581_neg	0.461255	-1.11636	0.00223008	1.32425	down
	Com_6419_neg	0.461521	-1.11553	0.0471416	1.09826	down
	Com_4174_neg	0.461597	-1.1153	0.0419503	1.76266	down
	Com_1903_neg	0.462463	-1.11259	0.00207026	1.39882	down
	Com_8243_neg	0.462592	-1.11219	0.00312662	1.34773	down
	Com_1334_neg	0.463982	-1.10786	0.00571639	1.25631	down
	Com_4257_neg	0.46469	-1.10566	0.0293741	1.48253	down
	Com_3027_neg	0.464807	-1.1053	0.0109216	1.29036	down
	Com_5496_neg	0.466861	-1.09893	0.00754699	1.43679	down
	Com_522_neg	0.467613	-1.09661	0.047712	1.12626	down
	Com_5404_neg	0.467739	-1.09623	0.00887241	1.42222	down
	Com_3627_neg	0.468036	-1.09531	0.00413082	1.326	down
	Com_3887_neg	0.468632	-1.09347	0.00395982	1.2075	down
	Com_6333_neg	0.468698	-1.09327	0.0130484	1.14769	down
	Com_6875_neg	0.470533	-1.08763	0.0146997	1.3742	down
	Com_1809_neg	0.471667	-1.08416	0.0039931	1.20441	down
	Com_8168_neg	0.471787	-1.08379	0.00337105	1.28414	down
	Com_7269_neg	0.471789	-1.08379	0.00113135	1.34947	down
	Com_5242_neg	0.47202	-1.08308	0.038359	1.20861	down
	Com_4905_neg	0.472585	-1.08135	0.0255269	1.48864	down
	Com_7391_neg	0.473106	-1.07976	0.00394086	1.25012	down
	Com_7049_neg	0.473299	-1.07918	0.0160792	1.48185	down
	Com_7576_neg	0.473455	-1.0787	0.00848143	1.18552	down
	Com_1828_neg	0.473615	-1.07821	0.0101302	1.50105	down
	Com_1041_neg	0.473885	-1.07739	0.033821	1.26452	down
	Com_812_neg	0.474655	-1.07505	0.0141429	1.13005	down
	Com_7229_neg	0.474815	-1.07456	0.00287072	1.19748	down
	Com_6340_neg	0.474911	-1.07427	0.0111796	1.16948	down
	Com_5889_neg	0.475245	-1.07326	0.00934466	1.39209	down
	Com_3046_neg	0.475603	-1.07217	0.0164417	1.37624	down
	Com_1294_neg	0.47601	-1.07094	0.0318611	1.14859	down
	Com_4586_neg	0.477117	-1.06759	0.0137239	1.22032	down
	Com_2130_neg	0.477208	-1.06731	0.0130542	1.40752	down
	Com_3190_neg	0.477645	-1.06599	0.0161193	1.48683	down
	Com_1443_neg	0.479396	-1.06071	0.0453117	1.95862	down
	Com_6866_neg	0.479968	-1.05899	0.00490785	1.22668	down
	Com_3022_neg	0.480535	-1.05729	0.0402112	1.22378	down
	Com_6321_neg	0.480542	-1.05727	0.0174242	1.50733	down
	Com_7002_neg	0.482038	-1.05278	0.000350774	1.25955	down
	Com_1859_neg	0.482426	-1.05162	0.0470519	1.44228	down
	Com_6377_neg	0.482934	-1.0501	0.00287158	1.24981	down
	Com_1456_neg	0.485406	-1.04274	0.00659972	1.19013	down
	Com_2985_neg	0.485422	-1.04269	0.00354524	1.2435	down
	Com_3794_neg	0.485796	-1.04158	0.0321426	1.32265	down
	Com_1874_neg	0.486499	-1.03949	0.0387727	1.36856	down
	Com_2265_neg	0.486603	-1.03918	0.0315383	1.38736	down
	Com_4115_neg	0.487183	-1.03747	0.0441673	1.05621	down
	Com_4836_neg	0.487246	-1.03728	0.0272167	1.362	down
	Com_2807_neg	0.488184	-1.0345	0.0462847	2.11375	down
	Com_710_neg	0.488207	-1.03444	0.0168886	1.14927	down
	Com_792_neg	0.488977	-1.03216	0.0236038	1.23482	down
	Com_2954_neg	0.490524	-1.0276	0.0109484	1.34841	down
	Com_741_neg	0.49075	-1.02694	0.00675141	1.16817	down
	Com_6999_neg	0.490889	-1.02653	0.00743033	1.34347	down
	Com_2820_neg	0.491376	-1.0251	0.0246828	1.28134	down
	Com_2969_neg	0.491586	-1.02449	0.00408415	1.1889	down
	Com_4830_neg	0.491828	-1.02377	0.00107099	1.28416	down
	Com_1941_neg	0.492221	-1.02262	0.00428554	1.15525	down
	Com_8132_neg	0.493367	-1.01927	0.0184141	1.16257	down
	Com_4004_neg	0.493773	-1.01808	0.0211213	1.12037	down
	Com_3011_neg	0.494909	-1.01477	0.040904	1.20003	down
	Com_1609_neg	0.497226	-1.00803	0.0148327	1.09777	down
	Com_4660_neg	0.49803	-1.00569	0.0156784	1.32567	down
	Com_7003_neg	0.498763	-1.00357	0.0386853	1.07705	down
	Com_5489_neg	0.499891	-1.00031	0.0159219	1.2918	down
	Com_5536_neg	69.7564	6.12425	2.14741e-05	8.32187	up
	Com_7135_neg	66.6554	6.05865	0.00511408	5.4932	up
	Com_1878_neg	62.1147	5.95686	0.00017092	6.51955	up
	Com_269_neg	40.2561	5.33113	0.00170856	5.41745	up
	Com_264_neg	35.3062	5.14185	0.00568794	4.96481	up
	Com_4840_neg	34.2717	5.09894	0.010257	4.61604	up
	Com_263_neg	30.4293	4.92739	0.00299519	4.96369	up
	Com_3119_neg	27.8175	4.79792	0.00400583	4.73344	up
	Com_4841_neg	25.6191	4.67915	0.000731803	5.42732	up
	Com_6928_neg	22.6823	4.50349	6.9909e-05	5.48824	up
	Com_1409_neg	21.166	4.40368	0.00056007	5.60771	up
	Com_7160_neg	20.918	4.38667	0.0142864	3.88066	up
	Com_262_neg	20.5954	4.36425	0.00435118	4.49358	up
	Com_1496_neg	18.8726	4.23822	0.0235192	3.61312	up
	Com_261_neg	14.8687	3.89421	0.00627687	3.83819	up
	Com_3180_neg	14.0251	3.80994	0.0341192	3.19296	up
	Com_3063_neg	13.7704	3.7835	0.00915827	4.07671	up
	Com_1025_neg	13.6022	3.76577	0.00212992	4.02033	up
	Com_5722_neg	12.8665	3.68555	0.000130683	4.09696	up
	Com_6711_neg	11.3382	3.50312	0.00155017	4.02076	up
	Com_1568_neg	11.243	3.49095	0.00176566	4.50726	up
	Com_4558_neg	11.2244	3.48856	0.0113502	3.04795	up
	Com_2711_neg	10.9713	3.45566	0.00717606	3.2179	up
	Com_5538_neg	10.9577	3.45387	0.00963938	3.04996	up
	Com_3183_neg	10.7825	3.43062	0.0175629	3.13582	up
	Com_1318_neg	10.6761	3.41632	0.000112798	4.03178	up
	Com_6932_neg	10.1329	3.34098	0.00490463	4.19547	up
	Com_3682_neg	10.0642	3.33116	0.0257993	3.18179	up
	Com_7143_neg	9.5618	3.25728	0.0264855	3.12953	up
	Com_7592_neg	9.13456	3.19134	0.011598	3.07668	up
	Com_7141_neg	9.01918	3.173	0.00714522	3.1118	up
	Com_1245_neg	8.39044	3.06875	0.0357973	2.50705	up
	Com_3179_neg	8.14017	3.02506	0.0210789	2.77057	up
	Com_6600_neg	7.94339	2.98975	0.0290936	2.42845	up
	Com_4053_neg	7.67832	2.94079	0.0119212	2.88201	up
	Com_3050_neg	7.35451	2.87863	0.000527595	3.32059	up
	Com_1168_neg	7.23995	2.85598	0.00427206	2.90079	up
	Com_7724_neg	7.02033	2.81154	0.0116827	2.71549	up
	Com_5505_neg	7.00381	2.80814	0.000636285	3.28701	up
	Com_4054_neg	6.89809	2.7862	0.0122872	2.60929	up
	Com_6150_neg	6.84108	2.77422	0.0260391	2.50234	up
	Com_6772_neg	6.77638	2.76051	2.14376e-05	3.18801	up
	Com_3309_neg	6.69695	2.7435	0.00588556	3.1212	up
	Com_3303_neg	6.53599	2.70841	0.000836923	3.31816	up
	Com_1912_neg	6.43623	2.68622	0.000713883	3.73223	up
	Com_297_neg	6.40903	2.68011	0.0178797	2.46252	up
	Com_7588_neg	6.179	2.62737	0.0136259	2.60502	up
	Com_3059_neg	6.17627	2.62674	0.0330367	3.78214	up
	Com_891_neg	6.17092	2.62549	0.00651169	4.16674	up
	Com_3835_neg	6.08806	2.60598	0.010742	2.66803	up
	Com_2038_neg	6.02537	2.59105	0.00202565	3.57756	up
	Com_311_neg	6.02387	2.59069	0.00914631	2.79254	up
	Com_3793_neg	5.9238	2.56652	0.00159888	2.73444	up
	Com_7833_neg	5.9178	2.56506	0.0197075	2.5314	up
	Com_7335_neg	5.91568	2.56454	0.0187837	4.80317	up
	Com_4516_neg	5.81031	2.53862	0.0290486	2.23585	up
	Com_6976_neg	5.60574	2.48691	0.00264709	3.09259	up
	Com_2780_neg	5.58423	2.48136	0.0357185	2.3649	up
	Com_7563_neg	5.55349	2.47339	0.00965682	2.6542	up
	Com_6200_neg	5.50215	2.45999	0.0234893	2.16977	up
	Com_4614_neg	5.4646	2.45012	0.00081639	2.83349	up
	Com_265_neg	5.45555	2.44772	0.00107525	2.82418	up
	Com_874_neg	5.4342	2.44207	0.014231	3.40308	up
	Com_896_neg	5.4271	2.44018	0.00842124	4.01397	up
	Com_5560_neg	5.30821	2.40823	5.92028e-05	2.83278	up
	Com_7129_neg	5.27894	2.40025	0.00360875	2.47481	up
	Com_5621_neg	5.2088	2.38095	0.0142875	2.74103	up
	Com_7255_neg	5.13297	2.35979	0.0402642	2.04789	up
	Com_7144_neg	5.13198	2.35952	0.0249767	2.62116	up
	Com_6441_neg	5.07859	2.34443	0.00023229	2.7723	up
	Com_7290_neg	5.02114	2.32802	0.00110602	2.53594	up
	Com_1899_neg	4.98097	2.31643	0.00965315	2.3515	up
	Com_7703_neg	4.91169	2.29622	0.00508396	2.48788	up
	Com_7589_neg	4.8919	2.29039	0.00503333	2.41686	up
	Com_7613_neg	4.78225	2.25769	0.0108212	4.23861	up
	Com_7709_neg	4.77486	2.25546	0.00122376	2.48797	up
	Com_1978_neg	4.77209	2.25462	0.00366493	2.58699	up
	Com_2712_neg	4.7435	2.24595	0.000953648	2.45025	up
	Com_4707_neg	4.7357	2.24358	0.0306377	1.90246	up
	Com_978_neg	4.72407	2.24003	0.0146911	2.52033	up
	Com_2678_neg	4.63266	2.21184	0.000131931	2.73983	up
	Com_1022_neg	4.60212	2.2023	0.0245573	2.82557	up
	Com_7846_neg	4.56218	2.18972	0.00175174	2.40805	up
	Com_7152_neg	4.54521	2.18435	0.0365629	2.38733	up
	Com_3700_neg	4.53504	2.18112	0.00894853	2.28451	up
	Com_2273_neg	4.52649	2.17839	0.0192133	2.32632	up
	Com_2420_neg	4.50491	2.1715	0.00170289	2.86917	up
	Com_2855_neg	4.48586	2.16539	0.000184688	2.45832	up
	Com_4646_neg	4.41374	2.142	0.00440104	2.2185	up
	Com_1408_neg	4.41109	2.14114	0.0181516	4.07267	up
	Com_6194_neg	4.34065	2.11791	0.00870839	2.16583	up
	Com_2660_neg	4.3327	2.11527	0.000148124	2.4938	up
	Com_2658_neg	4.30279	2.10527	2.51443e-05	2.47243	up
	Com_304_neg	4.29051	2.10115	0.0206286	2.01486	up
	Com_6846_neg	4.27036	2.09436	2.92493e-06	2.50821	up
	Com_4647_neg	4.24981	2.0874	0.00720397	2.23275	up
	Com_2776_neg	4.22779	2.0799	0.0326658	1.99817	up
	Com_5873_neg	4.21976	2.07716	0.0364619	1.88682	up
	Com_3447_neg	4.2093	2.07358	0.00171099	2.48931	up
	Com_1111_neg	4.20553	2.07229	0.000233467	2.39661	up
	Com_7252_neg	4.18674	2.06583	0.0469638	1.87578	up
	Com_2550_neg	4.16674	2.05892	0.0201349	1.94222	up
	Com_6216_neg	4.14021	2.0497	0.00855664	2.10702	up
	Com_2779_neg	4.13838	2.04906	0.0486409	2.00276	up
	Com_271_neg	4.13618	2.0483	0.0155472	2.93216	up
	Com_7471_neg	4.08428	2.03008	0.0210471	2.23424	up
	Com_3076_neg	4.063	2.02255	0.0452958	1.74183	up
	Com_5736_neg	4.06078	2.02176	0.000648254	2.46982	up
	Com_6598_neg	4.05726	2.02051	0.0224491	3.47339	up
	Com_270_neg	4.03051	2.01096	0.000220735	2.29978	up
	Com_6326_neg	4.01971	2.00709	0.0224528	2.12556	up
	Com_7711_neg	3.99973	1.9999	0.0220924	1.99602	up
	Com_3861_neg	3.98994	1.99637	0.0021573	2.1465	up
	Com_2604_neg	3.95602	1.98405	5.71049e-05	2.26703	up
	Com_7554_neg	3.94703	1.98077	0.0230842	2.68304	up
	Com_3310_neg	3.94491	1.97999	0.000142777	2.31145	up
	Com_2172_neg	3.94162	1.97879	0.00825115	1.98798	up
	Com_6849_neg	3.93181	1.97519	0.00234454	2.68525	up
	Com_6651_neg	3.92583	1.973	0.0406255	1.81412	up
	Com_118_neg	3.91571	1.96927	0.00841375	2.6419	up
	Com_3403_neg	3.91474	1.96892	0.0109421	2.02471	up
	Com_3311_neg	3.89314	1.96093	0.0129657	2.13317	up
	Com_6412_neg	3.85844	1.94802	0.00892625	2.08614	up
	Com_1109_neg	3.81967	1.93345	0.00139058	2.47867	up
	Com_302_neg	3.78652	1.92087	0.0342396	1.89445	up
	Com_3146_neg	3.78567	1.92055	0.00820889	2.78101	up
	Com_267_neg	3.7818	1.91907	0.000302861	2.28484	up
	Com_3829_neg	3.78153	1.91897	0.0399794	2.08533	up
	Com_5780_neg	3.77486	1.91642	0.00782524	2.13121	up
	Com_4333_neg	3.76643	1.9132	0.0336311	4.21917	up
	Com_7130_neg	3.76583	1.91297	0.000985232	2.18965	up
	Com_7722_neg	3.74976	1.9068	0.0344217	2.32785	up
	Com_2110_neg	3.74973	1.90679	0.0165105	2.08595	up
	Com_4515_neg	3.74871	1.90639	0.0335964	1.96694	up
	Com_7884_neg	3.74552	1.90516	0.0203698	1.79238	up
	Com_895_neg	3.6969	1.88632	0.0280506	1.82531	up
	Com_2675_neg	3.67464	1.8776	0.000450447	2.33541	up
	Com_3836_neg	3.64176	1.86463	0.039483	1.77313	up
	Com_2653_neg	3.63905	1.86356	0.000154098	2.12334	up
	Com_6941_neg	3.6123	1.85292	0.00621629	1.98656	up
	Com_314_neg	3.60303	1.84921	0.00024647	2.1223	up
	Com_3301_neg	3.59774	1.84709	0.00510823	2.05021	up
	Com_7260_neg	3.58187	1.84071	0.00160024	2.00902	up
	Com_7873_neg	3.57295	1.83712	0.00125442	2.04576	up
	Com_3337_neg	3.56912	1.83557	6.4671e-05	2.12972	up
	Com_6597_neg	3.55407	1.82947	0.00396833	1.94418	up
	Com_5624_neg	3.53197	1.82047	0.00016088	2.08674	up
	Com_6214_neg	3.49654	1.80593	0.0192584	1.95698	up
	Com_6931_neg	3.4952	1.80538	0.045993	2.51351	up
	Com_6857_neg	3.4814	1.79967	0.000136357	2.12934	up
	Com_2661_neg	3.46593	1.79324	0.00016971	2.14135	up
	Com_3143_neg	3.46177	1.79151	0.00812053	2.52699	up
	Com_5460_neg	3.45674	1.78941	0.0091316	1.88974	up
	Com_1024_neg	3.44219	1.78333	0.0195596	1.96586	up
	Com_3838_neg	3.42458	1.77593	0.00993466	1.99451	up
	Com_6593_neg	3.39404	1.763	0.0296909	2.99429	up
	Com_7968_neg	3.38306	1.75833	0.011438	2.14641	up
	Com_5264_neg	3.37368	1.75433	0.00111257	1.9961	up
	Com_7920_neg	3.36948	1.75253	0.00593766	2.06206	up
	Com_1753_neg	3.36842	1.75207	0.00591918	1.89326	up
	Com_4504_neg	3.36275	1.74964	0.0353459	2.62157	up
	Com_6852_neg	3.33974	1.73974	0.0125885	2.55407	up
	Com_2670_neg	3.30135	1.72306	0.000784301	2.12088	up
	Com_6189_neg	3.29054	1.71833	0.0153413	1.94031	up
	Com_7472_neg	3.28955	1.71789	0.0325873	2.22756	up
	Com_6450_neg	3.28268	1.71487	0.00590947	1.7999	up
	Com_6768_neg	3.27487	1.71144	0.000328252	1.99847	up
	Com_8010_neg	3.26495	1.70706	0.000103203	1.9723	up
	Com_5067_neg	3.25777	1.70389	0.0467501	1.85455	up
	Com_7690_neg	3.25039	1.70061	0.0041908	1.81409	up
	Com_7050_neg	3.24333	1.69748	0.00104904	1.88127	up
	Com_7464_neg	3.22299	1.6884	0.0251253	1.69351	up
	Com_5627_neg	3.20148	1.67874	0.000340873	1.92305	up
	Com_6675_neg	3.18789	1.6726	0.00190035	1.97189	up
	Com_7123_neg	3.16591	1.66262	0.000439827	2.01723	up
	Com_3145_neg	3.16121	1.66048	0.0117706	2.24383	up
	Com_3917_neg	3.1549	1.65759	0.0225124	1.64173	up
	Com_7052_neg	3.10753	1.63577	0.035486	2.65053	up
	Com_1023_neg	3.10472	1.63446	0.00257869	1.84454	up
	Com_2656_neg	3.08018	1.62302	0.000259116	1.95312	up
	Com_7999_neg	3.07735	1.62169	0.0112893	1.72417	up
	Com_6786_neg	3.06797	1.61729	0.000945252	2.02557	up
	Com_6851_neg	3.0131	1.59125	0.0211367	2.54063	up
	Com_2332_neg	3.00432	1.58704	0.0330272	1.64272	up
	Com_8128_neg	2.9993	1.58462	0.015863	2.13149	up
	Com_2667_neg	2.99538	1.58274	0.00170886	2.00397	up
	Com_7365_neg	2.994	1.58207	0.00739334	2.00908	up
	Com_6848_neg	2.98897	1.57965	7.39314e-05	1.89904	up
	Com_123_neg	2.98723	1.57881	0.00668371	1.69447	up
	Com_2605_neg	2.98585	1.57814	0.00495069	2.11067	up
	Com_2669_neg	2.96717	1.56909	0.00108172	1.78472	up
	Com_6479_neg	2.96452	1.5678	0.0263752	2.01866	up
	Com_2665_neg	2.96211	1.56663	0.00256428	2.03168	up
	Com_8099_neg	2.94895	1.5602	0.00223121	1.76335	up
	Com_7934_neg	2.92969	1.55075	0.02739	1.6645	up
	Com_3751_neg	2.92914	1.55048	0.0327099	2.39085	up
	Com_2676_neg	2.91296	1.54249	0.00136696	1.89962	up
	Com_6215_neg	2.89426	1.53319	0.025073	2.05581	up
	Com_3952_neg	2.89185	1.53199	0.0351306	1.47471	up
	Com_6797_neg	2.85925	1.51564	0.0335199	1.66963	up
	Com_1988_neg	2.85686	1.51443	0.0152322	2.00176	up
	Com_7899_neg	2.85438	1.51318	0.0353208	1.52884	up
	Com_7708_neg	2.85008	1.511	0.0144778	1.59988	up
	Com_1991_neg	2.84451	1.50818	0.0117044	1.97325	up
	Com_7340_neg	2.83734	1.50454	0.0118423	2.14963	up
	Com_3114_neg	2.82727	1.49941	0.00806811	1.58128	up
	Com_3300_neg	2.82045	1.49592	0.00825625	1.58342	up
	Com_7585_neg	2.81722	1.49427	0.000145635	1.78438	up
	Com_7902_neg	2.81567	1.49348	0.0192742	1.54433	up
	Com_6936_neg	2.79993	1.48539	6.89678e-05	1.71206	up
	Com_2683_neg	2.79889	1.48485	0.00392028	1.97062	up
	Com_2608_neg	2.7978	1.48429	0.00716963	2.0021	up
	Com_7261_neg	2.79613	1.48343	0.000914817	1.84691	up
	Com_124_neg	2.78186	1.47605	0.00265766	1.61309	up
	Com_7961_neg	2.76125	1.46532	0.0107231	1.65066	up
	Com_19_neg	2.75742	1.46332	0.00356108	1.73252	up
	Com_18_neg	2.73783	1.45303	0.0310311	1.57797	up
	Com_5623_neg	2.73394	1.45098	0.0231558	2.10702	up
	Com_1558_neg	2.72688	1.44725	0.0125038	2.09509	up
	Com_276_neg	2.72315	1.44528	0.0472542	1.40181	up
	Com_8100_neg	2.71422	1.44054	0.00555991	1.79849	up
	Com_6650_neg	2.69087	1.42808	0.00671497	1.77905	up
	Com_7706_neg	2.676	1.42008	0.024063	1.46078	up
	Com_8127_neg	2.66268	1.41288	0.00251627	1.66354	up
	Com_2790_neg	2.66056	1.41173	0.0157807	1.80212	up
	Com_17_neg	2.658	1.41034	0.0460928	1.46289	up
	Com_1995_neg	2.65621	1.40937	0.0363049	2.19954	up
	Com_7053_neg	2.65304	1.40765	0.0341849	3.04931	up
	Com_6521_neg	2.62931	1.39468	0.000216453	1.61942	up
	Com_1_neg	2.62042	1.3898	0.00832556	1.64631	up
	Com_3141_neg	2.61177	1.38503	0.00668985	1.53222	up
	Com_1112_neg	2.60629	1.38199	0.00341789	1.77008	up
	Com_2939_neg	2.59669	1.37667	0.00329761	1.60781	up
	Com_2671_neg	2.59637	1.3765	0.0063142	1.86442	up
	Com_2562_neg	2.58125	1.36807	0.00268859	1.52675	up
	Com_5625_neg	2.58018	1.36747	0.0204111	1.80446	up
	Com_7901_neg	2.57887	1.36674	0.00342509	1.76407	up
	Com_3596_neg	2.57456	1.36433	0.0448866	2.11452	up
	Com_266_neg	2.56855	1.36095	0.0218834	1.84055	up
	Com_4495_neg	2.56777	1.36052	0.0377601	1.32347	up
	Com_3415_neg	2.56468	1.35878	0.0485761	1.27132	up
	Com_2343_neg	2.55443	1.353	0.0174709	1.55546	up
	Com_5522_neg	2.54762	1.34915	0.0225358	1.36947	up
	Com_2345_neg	2.53847	1.34396	0.00801236	1.55834	up
	Com_7213_neg	2.5321	1.34034	0.0107482	1.52786	up
	Com_1732_neg	2.52695	1.33739	0.0172956	1.43436	up
	Com_7258_neg	2.50029	1.3221	0.0382305	1.54731	up
	Com_5553_neg	2.49398	1.31845	0.0111413	1.73919	up
	Com_6864_neg	2.49069	1.31655	9.38713e-05	1.53053	up
	Com_7916_neg	2.47323	1.3064	0.00806349	1.47206	up
	Com_6832_neg	2.46454	1.30132	0.00289075	1.5299	up
	Com_6285_neg	2.45034	1.29298	0.0001425	1.5524	up
	Com_4635_neg	2.44609	1.29048	0.00069366	1.52534	up
	Com_4214_neg	2.44519	1.28995	0.00425339	1.57288	up
	Com_7244_neg	2.44373	1.28909	0.0439891	1.67061	up
	Com_7845_neg	2.43515	1.28401	0.00329935	1.59817	up
	Com_6847_neg	2.42325	1.27694	0.0248842	1.87215	up
	Com_2663_neg	2.41866	1.27421	0.0113414	1.70116	up
	Com_3078_neg	2.41455	1.27175	0.015468	1.84882	up
	Com_7013_neg	2.4034	1.26508	1.94665e-06	1.48879	up
	Com_5771_neg	2.39997	1.26302	0.0156479	1.41473	up
	Com_7459_neg	2.39915	1.26252	0.000182791	1.44848	up
	Com_3938_neg	2.39057	1.25736	0.00945808	1.36722	up
	Com_1128_neg	2.39032	1.25721	0.000802436	1.41822	up
	Com_1742_neg	2.38214	1.25226	0.00654127	1.40041	up
	Com_5969_neg	2.3818	1.25205	0.0069157	1.72355	up
	Com_8093_neg	2.37453	1.24764	0.00664897	1.43786	up
	Com_8102_neg	2.36836	1.24389	0.00358132	1.41328	up
	Com_3697_neg	2.35135	1.23349	0.0298936	1.84541	up
	Com_2310_neg	2.34919	1.23216	0.028448	1.83762	up
	Com_2655_neg	2.34416	1.22907	0.015214	1.65228	up
	Com_7958_neg	2.34018	1.22662	0.0112465	1.73242	up
	Com_3430_neg	2.33026	1.22049	0.0475911	1.15559	up
	Com_5765_neg	2.32373	1.21644	0.044605	1.67531	up
	Com_3144_neg	2.32171	1.21519	0.032329	1.74673	up
	Com_6836_neg	2.31942	1.21376	0.00910644	1.53927	up
	Com_3307_neg	2.31745	1.21254	0.0118913	1.32752	up
	Com_7976_neg	2.31708	1.2123	0.000804792	1.39869	up
	Com_7877_neg	2.3159	1.21158	0.0257539	1.3149	up
	Com_7908_neg	2.30737	1.20625	0.0374883	1.37325	up
	Com_3391_neg	2.30506	1.2048	0.00989222	1.26919	up
	Com_8101_neg	2.30206	1.20292	0.00111019	1.46339	up
	Com_7565_neg	2.29729	1.19993	0.0128554	1.44847	up
	Com_3284_neg	2.28938	1.19496	0.0202483	1.26653	up
	Com_7416_neg	2.28744	1.19373	0.000856463	1.36881	up
	Com_6948_neg	2.28662	1.19322	0.0189834	1.40118	up
	Com_6312_neg	2.28253	1.19063	0.0343318	1.63997	up
	Com_5240_neg	2.27865	1.18818	0.0221937	1.21089	up
	Com_6817_neg	2.27328	1.18478	0.0137194	1.34338	up
	Com_6850_neg	2.27073	1.18316	0.000714198	1.34215	up
	Com_8162_neg	2.26931	1.18225	0.00222739	1.41945	up
	Com_1027_neg	2.26766	1.1812	0.00839734	1.42971	up
	Com_1127_neg	2.24862	1.16904	0.00151414	1.31029	up
	Com_8094_neg	2.24234	1.16501	0.0186182	1.37276	up
	Com_7403_neg	2.24012	1.16357	0.00873247	1.3636	up
	Com_5072_neg	2.23585	1.16082	0.0193794	1.27023	up
	Com_1734_neg	2.22247	1.15216	0.0488531	1.09642	up
	Com_280_neg	2.21995	1.15053	0.00258039	1.35522	up
	Com_1846_neg	2.2184	1.14952	0.00088842	1.33158	up
	Com_7562_neg	2.21486	1.14722	0.0477759	1.16147	up
	Com_7716_neg	2.21044	1.14433	0.00589487	1.25954	up
	Com_2828_neg	2.19534	1.13445	0.00199665	1.30357	up
	Com_8004_neg	2.19489	1.13415	0.00657378	1.37388	up
	Com_7250_neg	2.18529	1.12783	0.0231657	1.15377	up
	Com_3586_neg	2.17894	1.12362	0.0166935	1.52607	up
	Com_3142_neg	2.17885	1.12357	0.0235869	1.30239	up
	Com_8092_neg	2.17233	1.11924	0.0101064	1.36868	up
	Com_1733_neg	2.1719	1.11895	0.00423971	1.30481	up
	Com_7907_neg	2.16615	1.11514	0.00629656	1.56484	up
	Com_6841_neg	2.15059	1.10473	0.0149656	1.56886	up
	Com_7560_neg	2.14781	1.10287	0.0297146	1.34302	up
	Com_1029_neg	2.14591	1.10159	0.0341826	1.71064	up
	Com_273_neg	2.14533	1.1012	0.0193447	1.61401	up
	Com_5767_neg	2.13491	1.09417	0.00636806	1.20172	up
	Com_7962_neg	2.13193	1.09216	0.0121986	1.28684	up
	Com_7027_neg	2.12574	1.08797	0.0350502	1.52482	up
	Com_4949_neg	2.12159	1.08515	0.0140362	1.20182	up
	Com_4503_neg	2.11865	1.08315	0.0466127	1.50487	up
	Com_2680_neg	2.11484	1.08055	0.0121593	1.47094	up
	Com_2328_neg	2.10808	1.07593	0.00504185	1.38656	up
	Com_1993_neg	2.10641	1.07478	0.0349927	1.28421	up
	Com_5297_neg	2.10638	1.07477	0.032299	1.28258	up
	Com_3957_neg	2.09531	1.06716	0.0188451	1.39219	up
	Com_7131_neg	2.09494	1.06691	0.00297241	1.1975	up
	Com_1059_neg	2.08944	1.06312	0.000573194	1.22872	up
	Com_5753_neg	2.08826	1.0623	0.0272746	1.07694	up
	Com_5153_neg	2.08467	1.05982	0.0144613	1.53888	up
	Com_309_neg	2.07103	1.05035	0.02141	1.11151	up
	Com_8104_neg	2.05918	1.04207	0.0183269	1.14711	up
	Com_6844_neg	2.05078	1.03617	0.022998	1.40366	up
	Com_272_neg	2.04775	1.03404	0.00366085	1.14389	up
	Com_2327_neg	2.04333	1.03092	0.0227838	1.39753	up
	Com_1169_neg	2.04123	1.02944	0.00134108	1.27573	up
	Com_6359_neg	2.03955	1.02825	0.0220315	1.19313	up
	Com_1028_neg	2.03875	1.02768	0.03563	1.31188	up
	Com_4501_neg	2.03022	1.02164	0.00103631	1.20799	up
	Com_2317_neg	2.02857	1.02046	0.0402121	1.05415	up
	Com_1740_neg	2.02733	1.01958	0.012498	1.13311	up
	Com_3118_neg	2.01789	1.01285	0.0133147	1.10124	up
	Com_7985_neg	2.01771	1.01272	0.0389585	1.11756	up
	Com_7944_neg	2.01725	1.01239	0.001937	1.16079	up
	Com_7115_neg	2.01309	1.00941	0.0101532	1.20455	up
	Com_3277_neg	2.01226	1.00882	0.0226038	1.51739	up
	Com_4498_neg	2.01201	1.00864	0.0374385	1.10098	up
	Com_6370_neg	2.00809	1.00582	0.027536	1.42518	up
	Com_6843_neg	2.0072	1.00518	0.00947079	1.30498	up
	Com_2113_neg	2.0025	1.0018	0.000978306	1.1363	up
S1P VS S3P	Com_906_pos	991.133	9.95293	0.00036387	5.60438	up
	Com_3847_pos	740.093	9.53156	0.000996902	5.24442	up
	Com_1859_pos	301.412	8.23559	2.40347e-06	5.5251	up
	Com_1014_pos	231.55	7.85518	0.0384579	2.46431	up
	Com_3403_pos	163.262	7.35104	1.48097e-08	4.81699	up
	Com_3734_pos	119.629	6.90243	7.32326e-08	4.45729	up
	Com_1022_pos	119.525	6.90117	5.37955e-09	4.51667	up
	Com_2831_pos	107.848	6.75285	6.74316e-10	4.41358	up
	Com_2519_pos	89.8432	6.48934	0.00781007	3.1778	up
	Com_1895_pos	89.8412	6.4893	6.21018e-13	4.21829	up
	Com_3404_pos	77.4825	6.2758	0.0257762	2.98961	up
	Com_5706_pos	74.2425	6.21417	0.000583303	3.56772	up
	Com_5810_pos	65.7782	6.03954	6.85094e-07	3.86118	up
	Com_85_pos	62.1999	5.95884	2.79887e-05	3.68117	up
	Com_2566_pos	59.5307	5.89556	0.000182228	3.4799	up
	Com_163_pos	59.2745	5.88934	0.00280719	3.36528	up
	Com_2569_pos	52.6783	5.71914	0.00126465	3.12071	up
	Com_1130_pos	52.4957	5.71413	3.22632e-06	3.6072	up
	Com_1215_pos	47.9446	5.5833	4.75425e-09	3.60382	up
	Com_1563_pos	46.7309	5.5463	1.30725e-12	3.60165	up
	Com_73_pos	44.5367	5.47692	6.36406e-07	3.4991	up
	Com_1378_pos	43.9956	5.45929	0.000575773	3.18675	up
	Com_1879_pos	42.8476	5.42114	0.000386584	3.22819	up
	Com_5034_pos	39.3342	5.29771	2.82665e-08	3.44843	up
	Com_3818_pos	38.7619	5.27657	0.0115519	2.67032	up
	Com_5417_pos	37.098	5.21327	0.00168196	2.96747	up
	Com_4815_pos	36.4835	5.18917	0.000309817	3.09612	up
	Com_5433_pos	36.1412	5.17557	3.31937e-12	3.36799	up
	Com_3862_pos	35.0564	5.13161	0.00326193	2.7567	up
	Com_3810_pos	34.8941	5.12491	0.00201654	2.84831	up
	Com_3277_pos	33.7097	5.07509	6.86678e-07	3.25659	up
	Com_1120_pos	29.5003	4.88266	0.000112643	3.56733	up
	Com_3726_pos	29.2079	4.86829	0.00148178	2.80218	up
	Com_4111_pos	28.4735	4.83155	2.62143e-08	3.16673	up
	Com_4174_pos	28.3621	4.82589	5.92626e-06	3.05275	up
	Com_3683_pos	28.0664	4.81077	0.00116961	2.70391	up
	Com_5794_pos	26.1358	4.70795	1.2132e-06	2.98944	up
	Com_4708_pos	24.8732	4.63652	0.000291332	2.75179	up
	Com_2855_pos	24.0243	4.58642	0.0399907	1.90703	up
	Com_19_pos	23.6178	4.5618	3.80997e-11	2.96222	up
	Com_5874_pos	22.4269	4.48716	0.00529203	2.34259	up
	Com_2025_pos	21.6037	4.43321	0.000313958	3.35157	up
	Com_5268_pos	21.5497	4.42959	0.000163534	2.67892	up
	Com_3167_pos	21.446	4.42263	0.0344301	1.9031	up
	Com_725_pos	21.2196	4.40732	0.0132613	2.12382	up
	Com_1021_pos	20.8232	4.38012	0.041145	2.01055	up
	Com_3576_pos	20.4614	4.35483	0.00220683	2.3793	up
	Com_4811_pos	20.3615	4.34777	0.00415698	2.32027	up
	Com_1858_pos	19.9459	4.31802	5.99454e-06	2.92352	up
	Com_75_pos	18.5883	4.21632	0.000111272	2.60495	up
	Com_2914_pos	17.7055	4.14613	0.000156052	2.54303	up
	Com_2720_pos	17.5437	4.13288	0.0146034	1.97345	up
	Com_5961_pos	17.0806	4.09429	8.85485e-05	2.69726	up
	Com_3401_pos	16.618	4.05468	1.41614e-06	2.68563	up
	Com_318_pos	16.2989	4.0267	0.0486976	1.76598	up
	Com_4285_pos	16.1564	4.01403	7.62726e-06	2.53935	up
	Com_5323_pos	15.8109	3.98285	0.00162815	2.37897	up
	Com_3610_pos	14.5945	3.86735	2.47415e-05	2.43032	up
	Com_913_pos	14.5086	3.85884	0.000142107	2.73533	up
	Com_3985_pos	14.4213	3.85013	0.00691123	2.05294	up
	Com_4721_pos	14.3552	3.8435	9.62483e-05	2.35565	up
	Com_5216_pos	14.2024	3.82807	0.000421512	2.43903	up
	Com_4624_pos	14.1408	3.82179	9.66051e-07	2.44286	up
	Com_5408_pos	12.761	3.67367	0.000742189	2.16874	up
	Com_3354_pos	12.6167	3.65727	0.00368257	2.091	up
	Com_4730_pos	12.5846	3.65359	6.05744e-08	2.35224	up
	Com_5076_pos	12.4934	3.64309	1.25526e-06	2.3374	up
	Com_42_pos	12.4599	3.63922	4.27824e-05	2.25309	up
	Com_4547_pos	12.0326	3.58888	0.0350487	1.66897	up
	Com_5661_pos	11.9674	3.58104	0.0165382	1.83544	up
	Com_5906_pos	11.9351	3.57713	3.27452e-06	2.27386	up
	Com_1830_pos	11.6111	3.53743	0.00263909	2.03827	up
	Com_6028_pos	11.5541	3.53034	0.0467116	1.83995	up
	Com_5185_pos	11.495	3.52293	5.63827e-06	2.31725	up
	Com_93_pos	11.2712	3.49457	0.000127234	2.1467	up
	Com_3902_pos	10.7316	3.4238	9.91486e-07	2.22594	up
	Com_3720_pos	10.6793	3.41674	0.0125632	1.74945	up
	Com_997_pos	10.6462	3.41227	0.0003727	2.07521	up
	Com_5566_pos	10.5064	3.3932	0.02977	1.63704	up
	Com_2164_pos	10.3762	3.3752	0.0106972	1.7563	up
	Com_2570_pos	10.2983	3.36433	0.00362646	1.84512	up
	Com_2829_pos	10.2323	3.35506	1.10465e-05	2.11182	up
	Com_4605_pos	10.009	3.32322	0.0496218	1.35424	up
	Com_2381_pos	9.805	3.29352	0.0486863	1.33988	up
	Com_1754_pos	9.7012	3.27816	0.00332955	1.80401	up
	Com_5077_pos	9.21125	3.2034	0.00213385	1.84999	up
	Com_4074_pos	9.19496	3.20084	2.58894e-08	2.07252	up
	Com_3288_pos	9.09363	3.18486	0.000225222	2.09067	up
	Com_4179_pos	9.06281	3.17996	4.91884e-07	2.0507	up
	Com_2301_pos	8.85875	3.1471	0.000226363	1.93769	up
	Com_5294_pos	8.75169	3.12956	0.0221479	1.51745	up
	Com_5078_pos	8.63853	3.11079	6.44062e-06	2.08418	up
	Com_3744_pos	8.40847	3.07184	0.0348075	1.40866	up
	Com_1558_pos	8.26586	3.04716	0.00197117	1.85521	up
	Com_1048_pos	8.13015	3.02328	0.000225253	1.86961	up
	Com_4000_pos	8.10744	3.01925	2.49248e-05	1.95243	up
	Com_5532_pos	8.04115	3.0074	2.6652e-05	2.01227	up
	Com_2124_pos	7.85893	2.97433	0.0258764	1.41104	up
	Com_632_pos	7.75959	2.95598	0.000401715	1.78598	up
	Com_5471_pos	7.72536	2.9496	0.0044162	1.58855	up
	Com_4183_pos	7.58952	2.92401	2.16216e-05	1.84581	up
	Com_5379_pos	7.45138	2.89751	0.00103769	2.16562	up
	Com_4609_pos	7.37522	2.88269	0.00260616	1.65079	up
	Com_3634_pos	7.37333	2.88232	6.60319e-07	1.87175	up
	Com_1264_pos	7.36465	2.88062	0.00298264	1.62074	up
	Com_2333_pos	7.33717	2.87522	0.00907032	1.56414	up
	Com_2249_pos	7.33512	2.87482	1.36372e-05	1.92193	up
	Com_1867_pos	7.33468	2.87473	0.000263417	2.01696	up
	Com_5079_pos	7.27937	2.86381	0.00013163	2.00552	up
	Com_5697_pos	7.23058	2.85411	0.0223614	1.49302	up
	Com_2845_pos	7.20373	2.84874	0.0275762	1.50984	up
	Com_23_pos	7.17486	2.84295	0.00163328	1.76394	up
	Com_4712_pos	7.14367	2.83667	0.000419539	1.74121	up
	Com_4611_pos	7.04142	2.81587	0.00731396	1.53544	up
	Com_3741_pos	6.90259	2.78714	1.00404e-06	1.7919	up
	Com_3728_pos	6.85321	2.77678	0.0110663	1.37632	up
	Com_1440_pos	6.80063	2.76567	0.00904263	1.57449	up
	Com_5075_pos	6.72845	2.75027	1.43003e-05	1.8361	up
	Com_3379_pos	6.58074	2.71825	0.000780003	1.87491	up
	Com_2029_pos	6.56902	2.71568	0.000763897	1.59656	up
	Com_829_pos	6.48789	2.69775	0.00327712	1.69031	up
	Com_2842_pos	6.45779	2.69104	0.000410332	1.65457	up
	Com_1211_pos	6.35255	2.66734	0.00013684	1.82717	up
	Com_5871_pos	6.34147	2.66482	0.000971341	2.03254	up
	Com_3254_pos	6.26841	2.6481	9.58735e-05	1.80414	up
	Com_1771_pos	6.20258	2.63287	0.0046755	1.46957	up
	Com_877_pos	6.14798	2.62011	0.041987	1.26929	up
	Com_2275_pos	6.12541	2.61481	0.000111858	1.65972	up
	Com_3291_pos	6.00601	2.58641	8.85561e-06	1.66595	up
	Com_1756_pos	5.97911	2.57993	0.0308201	1.24879	up
	Com_2846_pos	5.94099	2.5707	0.00214912	1.97111	up
	Com_2482_pos	5.80765	2.53796	0.000238822	1.56333	up
	Com_2848_pos	5.71255	2.51414	0.0027459	1.9297	up
	Com_5602_pos	5.63147	2.49351	1.33171e-05	1.59151	up
	Com_623_pos	5.58219	2.48083	0.00801107	1.44705	up
	Com_5460_pos	5.56406	2.47614	0.00177746	1.47636	up
	Com_5962_pos	5.54351	2.4708	0.00086948	1.8037	up
	Com_5321_pos	5.51449	2.46323	7.67842e-05	1.58789	up
	Com_1767_pos	5.41329	2.43651	0.0233156	1.27155	up
	Com_5581_pos	5.38354	2.42856	0.000203948	1.50298	up
	Com_5319_pos	5.37439	2.4261	0.00165454	1.79902	up
	Com_315_pos	5.31898	2.41115	8.1679e-05	1.51578	up
	Com_2020_pos	5.23277	2.38758	0.00382153	1.40958	up
	Com_6060_pos	5.21394	2.38237	1.18798e-05	1.51625	up
	Com_5958_pos	5.17982	2.3729	0.00157172	1.77042	up
	Com_836_pos	5.15784	2.36677	0.0264531	1.20413	up
	Com_3290_pos	5.1364	2.36076	0.000506518	1.45812	up
	Com_4589_pos	5.13051	2.3591	3.87045e-06	1.518	up
	Com_3087_pos	5.10324	2.35141	0.000453535	1.64139	up
	Com_5640_pos	5.07572	2.34361	0.00836578	1.76034	up
	Com_2068_pos	5.06222	2.33977	2.41721e-06	1.5309	up
	Com_5960_pos	5.02887	2.33024	0.000110482	1.56666	up
	Com_915_pos	4.97938	2.31597	0.00452193	1.89763	up
	Com_5008_pos	4.94082	2.30475	0.0139492	1.2735	up
	Com_41_pos	4.92328	2.29962	0.000131299	1.43624	up
	Com_854_pos	4.88717	2.289	0.0182134	1.30672	up
	Com_5401_pos	4.87343	2.28494	0.00212568	1.7284	up
	Com_776_pos	4.85331	2.27897	0.00343763	1.53408	up
	Com_4078_pos	4.81641	2.26796	0.00323963	1.29889	up
	Com_2059_pos	4.78214	2.25766	4.31038e-05	1.42932	up
	Com_476_pos	4.74306	2.24582	5.50812e-06	1.45071	up
	Com_869_pos	4.73228	2.24254	0.00148322	1.34001	up
	Com_4236_pos	4.66511	2.22191	4.64539e-06	1.46857	up
	Com_5959_pos	4.61063	2.20496	7.4874e-05	1.45677	up
	Com_1222_pos	4.60133	2.20205	7.91732e-06	1.42736	up
	Com_4754_pos	4.60091	2.20192	0.0134851	1.19325	up
	Com_5207_pos	4.55963	2.18892	1.96713e-06	1.4069	up
	Com_4794_pos	4.51689	2.17533	0.00225071	1.27258	up
	Com_4201_pos	4.514	2.17441	4.38467e-07	1.40284	up
	Com_3384_pos	4.4817	2.16405	0.0142271	1.18681	up
	Com_1201_pos	4.47435	2.16168	0.00217703	1.28898	up
	Com_4356_pos	4.4518	2.15439	0.000173196	1.34941	up
	Com_3307_pos	4.43466	2.14882	0.00988247	1.18856	up
	Com_4872_pos	4.3962	2.13626	0.000558755	1.50424	up
	Com_5421_pos	4.38576	2.13283	0.00019564	1.33301	up
	Com_4893_pos	4.38475	2.13249	0.00170955	1.55955	up
	Com_1816_pos	4.37961	2.1308	3.04547e-05	1.42555	up
	Com_3320_pos	4.35076	2.12127	0.00268839	1.42648	up
	Com_48_pos	4.34161	2.11823	0.000219576	1.46808	up
	Com_1080_pos	4.29833	2.10377	2.60934e-06	1.38938	up
	Com_2254_pos	4.26044	2.091	0.00465901	1.36457	up
	Com_634_pos	4.20716	2.07285	0.0279704	1.1031	up
	Com_5405_pos	4.20387	2.07172	0.0066399	1.19574	up
	Com_3929_pos	4.19595	2.069	0.00017533	1.42595	up
	Com_5970_pos	4.1945	2.0685	1.09268e-06	1.35494	up
	Com_3128_pos	4.18681	2.06585	0.0420498	1.03188	up
	Com_3655_pos	4.17654	2.06231	0.0463734	1.22933	up
	Com_4849_pos	4.13879	2.04921	2.99855e-05	1.36571	up
	Com_2300_pos	4.13822	2.04901	0.00104454	1.42518	up
	Com_3635_pos	4.12702	2.0451	3.03726e-08	1.33455	up
	Com_5891_pos	4.10456	2.03723	0.0310709	1.07268	up
	Com_4625_pos	4.08988	2.03206	0.001011	1.47154	up
	Com_1431_pos	4.07932	2.02833	0.0100294	1.24022	up
	Com_5315_pos	4.07267	2.02597	0.000620789	1.24254	up
	Com_5392_pos	4.06041	2.02162	0.00473997	1.17322	up
	Com_3278_pos	3.99767	1.99916	0.00415131	1.32024	up
	Com_2173_pos	3.97171	1.98976	0.000140919	1.24658	up
	Com_826_pos	3.96902	1.98878	0.000143088	1.34461	up
	Com_3199_pos	3.94975	1.98176	0.00297642	1.1603	up
	Com_2294_pos	3.88329	1.95728	0.0257509	1.01988	up
	Com_2281_pos	3.81429	1.93142	0.00458949	1.10877	up
	Com_2913_pos	3.77607	1.91688	0.0218102	1.10976	up
	Com_5404_pos	3.75202	1.90767	9.80254e-06	1.2288	up
	Com_102_pos	3.74723	1.90582	3.1141e-05	1.21557	up
	Com_2121_pos	3.72736	1.89815	0.0247619	1.02806	up
	Com_2586_pos	3.72604	1.89764	0.00117856	1.31558	up
	Com_5466_pos	3.69309	1.88483	0.000244391	1.28025	up
	Com_1229_pos	3.63356	1.86138	0.000321094	1.16997	up
	Com_2767_pos	3.61523	1.85409	0.000106674	1.25684	up
	Com_5603_pos	3.61171	1.85268	9.03819e-05	1.24305	up
	Com_5519_pos	3.61007	1.85203	6.69923e-06	1.19474	up
	Com_2479_pos	3.59811	1.84724	0.00400008	1.07554	up
	Com_1449_pos	3.5953	1.84611	0.0243186	1.86748	up
	Com_3751_pos	3.54849	1.82721	0.00253095	1.12604	up
	Com_6038_pos	3.5329	1.82085	0.00698884	1.0281	up
	Com_250_pos	3.5085	1.81086	0.00361697	1.11435	up
	Com_4647_pos	3.49541	1.80546	0.00408736	1.19213	up
	Com_3321_pos	3.48935	1.80296	0.000354834	1.24004	up
	Com_780_pos	3.48163	1.79976	0.000192367	1.13448	up
	Com_5698_pos	3.46156	1.79142	0.0145614	1.03855	up
	Com_2245_pos	3.45168	1.7873	0.017305	1.09531	up
	Com_893_pos	3.43238	1.77921	0.000576434	1.10053	up
	Com_4253_pos	3.43219	1.77913	7.32487e-06	1.15105	up
	Com_2298_pos	3.42385	1.77562	0.00237685	1.28072	up
	Com_4752_pos	3.40723	1.7686	0.00177979	1.06074	up
	Com_3717_pos	3.39215	1.7622	1.25134e-05	1.14221	up
	Com_2369_pos	3.38887	1.7608	0.00474994	1.47953	up
	Com_2564_pos	3.32101	1.73162	0.000194505	1.10654	up
	Com_2485_pos	3.31557	1.72926	0.000155141	1.08665	up
	Com_5056_pos	3.31384	1.7285	1.23092e-05	1.10578	up
	Com_2255_pos	3.30832	1.7261	0.0176122	1.16459	up
	Com_828_pos	3.30338	1.72394	0.00552507	1.17685	up
	Com_875_pos	3.27205	1.71019	0.000299634	1.1299	up
	Com_4336_pos	3.26754	1.7082	0.000490095	1.18187	up
	Com_4254_pos	3.23422	1.69342	7.01329e-05	1.10809	up
	Com_3130_pos	3.2137	1.68423	2.41977e-06	1.08404	up
	Com_4028_pos	3.1897	1.67342	0.00126096	1.04654	up
	Com_4891_pos	3.1703	1.66462	0.0278692	1.40623	up
	Com_3584_pos	3.12695	1.64475	1.76273e-08	1.06773	up
	Com_749_pos	3.12099	1.642	0.000321459	1.02877	up
	Com_5140_pos	3.1128	1.63821	6.54962e-07	1.05845	up
	Com_3589_pos	3.10459	1.6344	0.00142043	1.01123	up
	Com_3648_pos	3.08182	1.62378	6.5732e-05	1.03451	up
	Com_3240_pos	3.06894	1.61774	0.00216135	1.00438	up
	Com_5492_pos	3.06747	1.61705	8.18965e-06	1.03893	up
	Com_3172_pos	3.05953	1.61331	5.38489e-06	1.0572	up
	Com_4653_pos	3.02965	1.59915	0.0075897	1.13875	up
	Com_1036_pos	3.02629	1.59755	7.89422e-07	1.0448	up
	Com_5536_pos	3.00691	1.58828	0.00013459	1.0069	up
	Com_4112_pos	3.00403	1.5869	0.00311279	1.11796	up
	Com_820_pos	2.99275	1.58147	3.17296e-06	1.01986	up
	Com_5676_pos	2.98449	1.57748	9.18253e-07	1.02175	up
	Com_5777_pos	2.97349	1.57216	1.99665e-05	1.00509	up
	Com_2847_pos	2.9601	1.56565	0.000698078	1.08036	up
	Com_4722_pos	2.95289	1.56213	0.00268738	1.1205	up
	Com_301_pos	2.92856	1.55019	3.44326e-06	1.00159	up
	Com_823_pos	2.92216	1.54703	0.000564368	1.0519	up
	Com_4691_pos	2.91579	1.54389	6.61365e-10	1.00429	up
	Com_3306_pos	2.91234	1.54218	0.00135503	1.09471	up
	Com_64_pos	2.90453	1.5383	0.0135054	1.26259	up
	Com_4652_pos	2.89897	1.53554	0.0107682	1.18991	up
	Com_4097_pos	2.89157	1.53186	0.00850481	1.09452	up
	Com_4173_pos	2.88592	1.52903	0.0375518	1.17899	up
	Com_1025_pos	2.8642	1.51813	0.0427128	1.2727	up
	Com_3242_pos	2.7486	1.4587	0.00645055	1.11315	up
	Com_4696_pos	2.68374	1.42425	0.0169905	1.02234	up
	Com_1845_pos	2.62413	1.39184	0.00733291	1.02658	up
	Com_2358_pos	2.61517	1.38691	0.0245473	1.05249	up
	Com_5558_pos	2.59907	1.378	0.0289335	1.10527	up
	Com_4072_pos	2.58592	1.37068	0.00443526	1.02292	up
	Com_5610_pos	2.57471	1.36441	0.00808631	1.01241	up
	Com_4148_pos	2.5119	1.32878	0.00712432	1.01041	up
	Com_5638_pos	2.47714	1.30867	0.0496003	1.07133	up
	Com_5046_pos	2.41076	1.26949	0.0242025	1.36856	up
	Com_643_pos	2.4071	1.26729	0.0166586	2.07519	up
	Com_4649_pos	2.3415	1.22743	0.0333584	1.05329	up
	Com_1673_pos	0.00104999	-9.89541	4.47442e-12	6.43622	down
	Com_1461_pos	0.00140919	-9.47092	1.8223e-08	6.23432	down
	Com_1644_pos	0.00152104	-9.36072	2.14394e-05	5.44702	down
	Com_3314_pos	0.0016612	-9.23356	1.43196e-11	6.02091	down
	Com_1872_pos	0.00288903	-8.4352	1.0363e-08	5.50624	down
	Com_1667_pos	0.00301174	-8.37519	2.15728e-12	5.44802	down
	Com_3253_pos	0.00312646	-8.32125	5.21762e-12	5.40152	down
	Com_1701_pos	0.00315124	-8.30986	2.15018e-09	5.37061	down
	Com_2089_pos	0.00317069	-8.30099	0.0487283	3.20585	down
	Com_3315_pos	0.00317917	-8.29713	1.31667e-09	5.43442	down
	Com_4418_pos	0.00318873	-8.2928	2.8882e-07	5.53618	down
	Com_162_pos	0.00323588	-8.27162	5.09432e-05	5.09909	down
	Com_1640_pos	0.00376093	-8.05469	7.64574e-09	5.18227	down
	Com_1896_pos	0.00384199	-8.02393	1.5469e-09	5.18571	down
	Com_1523_pos	0.00408511	-7.93541	4.97791e-08	5.13298	down
	Com_5515_pos	0.00412967	-7.91976	1.17618e-06	4.98547	down
	Com_1455_pos	0.00416173	-7.9086	6.65089e-08	5.2383	down
	Com_3308_pos	0.00452033	-7.78936	7.48755e-09	5.03828	down
	Com_98_pos	0.00495701	-7.65631	6.44663e-10	4.95873	down
	Com_3671_pos	0.00506664	-7.62476	1.12306e-05	5.36914	down
	Com_1020_pos	0.00513493	-7.60544	0.0049421	4.06749	down
	Com_5508_pos	0.00529869	-7.56015	2.43482e-06	4.76591	down
	Com_1861_pos	0.00541603	-7.52855	0.0258463	3.36565	down
	Com_1862_pos	0.0054739	-7.51321	1.85402e-05	4.66676	down
	Com_2833_pos	0.00550832	-7.50417	1.31273e-05	4.64488	down
	Com_4419_pos	0.00564243	-7.46947	1.87258e-05	4.50563	down
	Com_1459_pos	0.00609374	-7.35846	1.48679e-07	4.7013	down
	Com_3400_pos	0.00620972	-7.33126	1.34677e-08	4.73879	down
	Com_157_pos	0.0063004	-7.31034	0.00309532	3.60364	down
	Com_1519_pos	0.00645007	-7.27647	2.57499e-06	5.0068	down
	Com_5398_pos	0.00664447	-7.23363	8.15312e-05	5.38626	down
	Com_2780_pos	0.00796213	-6.97263	0.000295428	5.97739	down
	Com_5816_pos	0.00813169	-6.94223	1.26471e-05	4.81261	down
	Com_3674_pos	0.0085984	-6.86172	3.16986e-05	4.93782	down
	Com_5397_pos	0.00932092	-6.74531	5.92883e-05	4.92214	down
	Com_96_pos	0.00943515	-6.72774	2.02012e-06	4.50852	down
	Com_4813_pos	0.0099391	-6.65267	0.000711606	3.87506	down
	Com_4658_pos	0.0112122	-6.47879	2.6612e-06	4.35174	down
	Com_1700_pos	0.0120173	-6.37875	2.65724e-07	4.06768	down
	Com_5686_pos	0.0124531	-6.32735	2.82485e-06	4.27594	down
	Com_944_pos	0.0128851	-6.27816	2.80657e-07	4.16436	down
	Com_5505_pos	0.0134574	-6.21546	1.00433e-06	4.15563	down
	Com_3402_pos	0.013662	-6.19369	0.00071502	3.6807	down
	Com_612_pos	0.0137899	-6.18024	2.54811e-07	4.08748	down
	Com_1116_pos	0.0152467	-6.03536	8.34882e-11	3.92113	down
	Com_5598_pos	0.0157381	-5.9896	2.36855e-07	3.85163	down
	Com_4123_pos	0.0158472	-5.97963	1.21586e-08	3.92293	down
	Com_3106_pos	0.0158686	-5.97769	8.54508e-08	3.84843	down
	Com_5997_pos	0.0165726	-5.91506	0.000157361	3.58761	down
	Com_1013_pos	0.0168973	-5.88706	0.00357457	3.11559	down
	Com_5262_pos	0.0184831	-5.75765	1.53435e-07	3.70651	down
	Com_1820_pos	0.019035	-5.7152	1.50619e-08	3.68388	down
	Com_945_pos	0.0200262	-5.64197	1.42906e-06	3.80409	down
	Com_1217_pos	0.0200468	-5.64048	8.46027e-10	3.67751	down
	Com_2178_pos	0.0206555	-5.59733	0.000151122	3.32547	down
	Com_1023_pos	0.0210769	-5.56819	1.99938e-08	3.65182	down
	Com_3701_pos	0.0213895	-5.54695	1.56862e-05	3.72759	down
	Com_3276_pos	0.021897	-5.51312	0.000209801	4.15154	down
	Com_735_pos	0.0219862	-5.50726	9.48417e-05	4.06794	down
	Com_4038_pos	0.0223846	-5.48135	1.60403e-05	3.4201	down
	Com_2026_pos	0.0226237	-5.46602	0.000499657	3.24449	down
	Com_5681_pos	0.0231153	-5.43501	8.78823e-07	3.48366	down
	Com_2471_pos	0.0245532	-5.34795	2.81373e-05	3.32516	down
	Com_295_pos	0.0252533	-5.30738	0.010239	2.69454	down
	Com_5533_pos	0.0253559	-5.30154	4.91359e-08	3.42991	down
	Com_5506_pos	0.026167	-5.25611	1.72504e-07	3.4535	down
	Com_4283_pos	0.0262055	-5.25399	0.00012233	3.24852	down
	Com_4657_pos	0.0266975	-5.22715	2.47936e-08	3.3722	down
	Com_614_pos	0.0276573	-5.1762	2.47298e-07	3.43274	down
	Com_5696_pos	0.0282885	-5.14364	5.75773e-08	3.31292	down
	Com_611_pos	0.0288284	-5.11636	1.13448e-09	3.34142	down
	Com_3844_pos	0.0289497	-5.11031	0.024404	2.10655	down
	Com_4172_pos	0.0290913	-5.10327	0.029355	2.40118	down
	Com_5292_pos	0.0297763	-5.06969	0.000179594	3.65833	down
	Com_3673_pos	0.0299492	-5.06134	3.30828e-05	3.50451	down
	Com_2520_pos	0.0299831	-5.05971	4.6436e-06	3.23158	down
	Com_1260_pos	0.031977	-4.96682	1.29065e-06	3.17516	down
	Com_2766_pos	0.0324997	-4.94343	7.23538e-14	3.21516	down
	Com_556_pos	0.0325009	-4.94338	0.00121997	2.68305	down
	Com_4580_pos	0.0325688	-4.94036	0.00709101	2.62909	down
	Com_4175_pos	0.0344124	-4.86093	0.000489823	2.87952	down
	Com_1026_pos	0.0346541	-4.85083	3.33832e-10	3.14696	down
	Com_3068_pos	0.0349353	-4.83917	4.36449e-10	3.15118	down
	Com_5749_pos	0.03589	-4.80027	8.31357e-05	3.51213	down
	Com_2726_pos	0.0361143	-4.79129	7.05201e-11	3.11785	down
	Com_419_pos	0.0367593	-4.76575	5.57563e-10	3.0934	down
	Com_1415_pos	0.0387581	-4.68936	3.43806e-11	3.04446	down
	Com_5512_pos	0.0393351	-4.66804	4.38568e-05	2.91154	down
	Com_2715_pos	0.0400846	-4.64081	0.000514872	2.71409	down
	Com_1259_pos	0.0402187	-4.63599	0.028315	2.20738	down
	Com_1255_pos	0.0404488	-4.62776	1.16997e-05	2.89458	down
	Com_1133_pos	0.0409595	-4.60966	0.00714567	2.50419	down
	Com_5012_pos	0.0412987	-4.59776	9.34293e-05	3.02854	down
	Com_5808_pos	0.0434392	-4.52486	0.000716347	2.64061	down
	Com_1254_pos	0.0437387	-4.51495	0.038102	2.11898	down
	Com_357_pos	0.0439596	-4.50768	2.05524e-06	3.04946	down
	Com_4242_pos	0.044239	-4.49854	7.76035e-05	3.07577	down
	Com_4816_pos	0.0456435	-4.45345	0.00233066	2.76881	down
	Com_5690_pos	0.0459319	-4.44436	0.00818446	2.22729	down
	Com_4265_pos	0.0466073	-4.4233	2.84068e-05	3.04528	down
	Com_618_pos	0.0478555	-4.38517	1.31563e-08	2.82849	down
	Com_5809_pos	0.0492547	-4.34359	0.00467656	2.26436	down
	Com_914_pos	0.049971	-4.32276	0.000988072	3.5387	down
	Com_5527_pos	0.0499897	-4.32223	2.77975e-12	2.8087	down
	Com_4145_pos	0.050145	-4.31775	5.03585e-05	2.92626	down
	Com_5290_pos	0.0539083	-4.21335	9.91659e-06	2.65995	down
	Com_2177_pos	0.0540512	-4.20953	1.71322e-05	2.62864	down
	Com_995_pos	0.0545708	-4.19573	9.64348e-05	2.62194	down
	Com_1377_pos	0.0548206	-4.18914	5.86533e-07	2.73014	down
	Com_5551_pos	0.055826	-4.16292	6.05836e-05	2.58508	down
	Com_5121_pos	0.0559957	-4.15854	0.00014167	2.5318	down
	Com_1263_pos	0.0562179	-4.15283	0.00257532	2.43196	down
	Com_3702_pos	0.058289	-4.10063	0.00171285	2.24236	down
	Com_2841_pos	0.0584272	-4.09722	5.46733e-09	2.67639	down
	Com_4707_pos	0.0612973	-4.02803	1.12837e-05	2.71991	down
	Com_5653_pos	0.0614652	-4.02409	4.2417e-06	2.57293	down
	Com_3676_pos	0.061763	-4.01711	0.000330032	2.92983	down
	Com_736_pos	0.062447	-4.00122	0.00071421	3.15503	down
	Com_2382_pos	0.0629426	-3.98982	0.000162587	2.44531	down
	Com_307_pos	0.0630304	-3.98781	1.03398e-08	2.57571	down
	Com_2838_pos	0.0631856	-3.98426	1.4334e-08	2.57673	down
	Com_4533_pos	0.0650267	-3.94282	0.000517561	2.25924	down
	Com_5534_pos	0.0651519	-3.94005	0.000172445	2.90512	down
	Com_992_pos	0.065211	-3.93874	1.0451e-07	2.53187	down
	Com_5658_pos	0.0652958	-3.93687	6.93068e-05	2.4296	down
	Com_5425_pos	0.0660771	-3.91971	1.95322e-05	2.65191	down
	Com_2716_pos	0.0665993	-3.90835	6.03899e-05	2.43723	down
	Com_1561_pos	0.0669184	-3.90145	9.65598e-05	2.41293	down
	Com_2734_pos	0.0681291	-3.87559	5.20678e-09	2.53067	down
	Com_3164_pos	0.0696718	-3.84328	3.98732e-06	2.46104	down
	Com_186_pos	0.0698422	-3.83976	0.000294512	2.31132	down
	Com_2882_pos	0.0709747	-3.81655	0.000518315	2.33647	down
	Com_5936_pos	0.0712042	-3.81189	0.000100108	2.63586	down
	Com_2018_pos	0.0712544	-3.81088	0.000190217	2.60137	down
	Com_609_pos	0.0715211	-3.80549	0.0367376	1.91512	down
	Com_2379_pos	0.0736429	-3.76331	3.44903e-07	2.4809	down
	Com_1294_pos	0.0746698	-3.74333	0.000469894	2.81401	down
	Com_2252_pos	0.0754461	-3.72841	0.000101015	2.72489	down
	Com_3837_pos	0.075525	-3.7269	0.0019245	2.89337	down
	Com_4720_pos	0.0756741	-3.72406	8.24171e-10	2.41569	down
	Com_1265_pos	0.075995	-3.71795	1.51166e-07	2.39961	down
	Com_5683_pos	0.0764461	-3.70941	0.00144079	3.06923	down
	Com_3988_pos	0.0770274	-3.69848	1.28506e-06	2.36446	down
	Com_1035_pos	0.0780502	-3.67945	0.00542747	3.54594	down
	Com_2490_pos	0.0781008	-3.67852	0.000117094	2.28071	down
	Com_385_pos	0.0808218	-3.62911	2.39961e-08	2.34623	down
	Com_2541_pos	0.0819512	-3.60909	3.58878e-05	2.25877	down
	Com_2512_pos	0.0828641	-3.59311	6.62085e-07	2.30502	down
	Com_435_pos	0.0851861	-3.55324	1.96303e-05	2.25734	down
	Com_5236_pos	0.0858755	-3.54161	0.00339965	2.20642	down
	Com_2903_pos	0.0866855	-3.52806	0.000642567	2.43943	down
	Com_2582_pos	0.0870324	-3.5223	7.49775e-05	2.18581	down
	Com_63_pos	0.0879404	-3.50733	0.000525713	2.61244	down
	Com_76_pos	0.0880837	-3.50498	9.10576e-07	2.31664	down
	Com_72_pos	0.0883847	-3.50006	0.000502256	2.07055	down
	Com_4576_pos	0.088443	-3.49911	0.0010001	2.75108	down
	Com_4186_pos	0.0891363	-3.48784	0.0367662	1.50379	down
	Com_4045_pos	0.0893642	-3.48416	1.3441e-05	2.35315	down
	Com_3163_pos	0.0916897	-3.4471	4.52592e-05	2.36616	down
	Com_1838_pos	0.0917301	-3.44646	0.000382121	2.03397	down
	Com_2718_pos	0.0920849	-3.44089	9.35175e-05	2.13808	down
	Com_2694_pos	0.0936334	-3.41683	0.00473689	1.83466	down
	Com_5298_pos	0.0942071	-3.40802	0.000323485	2.48879	down
	Com_2567_pos	0.0980997	-3.34961	0.000548598	1.99559	down
	Com_971_pos	0.0986094	-3.34213	9.51639e-06	2.1089	down
	Com_3982_pos	0.101893	-3.29488	0.000111216	2.10787	down
	Com_5671_pos	0.102149	-3.29125	0.000866468	1.92805	down
	Com_5850_pos	0.102686	-3.28369	0.000808736	1.95582	down
	Com_2839_pos	0.102812	-3.28192	0.000200174	1.98527	down
	Com_4732_pos	0.103199	-3.27649	5.0023e-08	2.11361	down
	Com_3162_pos	0.103371	-3.2741	0.000112516	2.30432	down
	Com_2317_pos	0.103634	-3.27043	6.24733e-09	2.12216	down
	Com_5456_pos	0.104192	-3.26269	0.000136227	2.19971	down
	Com_2223_pos	0.104434	-3.25933	0.00134355	1.94345	down
	Com_1258_pos	0.104956	-3.25215	3.43181e-07	2.0987	down
	Com_1257_pos	0.105508	-3.24457	3.27244e-05	2.04709	down
	Com_5205_pos	0.105784	-3.2408	0.00420779	2.58008	down
	Com_2601_pos	0.10693	-3.22526	0.00260222	2.5934	down
	Com_602_pos	0.107141	-3.22242	0.000684064	2.27827	down
	Com_1123_pos	0.107483	-3.21782	2.14045e-08	2.10111	down
	Com_1548_pos	0.107685	-3.21511	0.00020012	2.22492	down
	Com_4528_pos	0.10796	-3.21143	0.0055185	1.89915	down
	Com_2576_pos	0.107985	-3.2111	1.25433e-06	2.06043	down
	Com_5583_pos	0.108216	-3.20802	0.00282643	1.86281	down
	Com_2920_pos	0.108581	-3.20316	0.000236542	1.96242	down
	Com_4189_pos	0.108884	-3.19913	3.09859e-10	2.07922	down
	Com_2297_pos	0.110136	-3.18265	0.0439774	1.37931	down
	Com_953_pos	0.11017	-3.1822	0.000611914	1.88559	down
	Com_830_pos	0.111245	-3.16818	2.08219e-05	2.14545	down
	Com_4806_pos	0.111295	-3.16754	0.00105488	2.33772	down
	Com_2836_pos	0.111388	-3.16634	1.25096e-05	2.13228	down
	Com_2209_pos	0.111416	-3.16598	0.00539601	1.78503	down
	Com_5517_pos	0.111539	-3.16439	0.0235275	1.57185	down
	Com_5243_pos	0.112346	-3.15398	0.00236254	2.51871	down
	Com_1517_pos	0.112777	-3.14846	0.0071853	2.63199	down
	Com_539_pos	0.114649	-3.1247	0.000647338	2.40967	down
	Com_2840_pos	0.114849	-3.12219	7.98081e-06	2.08598	down
	Com_5244_pos	0.11534	-3.11603	0.00321809	2.59463	down
	Com_5304_pos	0.117892	-3.08446	0.00131993	2.24472	down
	Com_2562_pos	0.118351	-3.07886	7.97516e-08	2.01773	down
	Com_4705_pos	0.119693	-3.06259	5.53298e-06	2.04621	down
	Com_5234_pos	0.121076	-3.04602	2.02902e-07	1.96084	down
	Com_5730_pos	0.121862	-3.03668	0.000381291	1.8355	down
	Com_1140_pos	0.123453	-3.01797	5.41418e-08	1.97588	down
	Com_1811_pos	0.124127	-3.01011	0.00102577	1.88055	down
	Com_3108_pos	0.12549	-2.99436	2.6911e-05	1.87621	down
	Com_113_pos	0.125688	-2.99208	0.00186952	1.73334	down
	Com_1122_pos	0.1277	-2.96916	9.39664e-07	1.90828	down
	Com_4901_pos	0.128097	-2.96469	0.000324859	2.10772	down
	Com_1528_pos	0.129434	-2.94971	0.00103434	2.262	down
	Com_1781_pos	0.13047	-2.93821	0.00348764	1.62735	down
	Com_5735_pos	0.131194	-2.93023	0.00304612	2.77968	down
	Com_5325_pos	0.131372	-2.92827	0.000637895	2.03901	down
	Com_4592_pos	0.131495	-2.92692	0.00373995	1.7029	down
	Com_711_pos	0.131996	-2.92144	0.000143491	2.0124	down
	Com_2050_pos	0.132398	-2.91705	0.0326261	1.63594	down
	Com_4926_pos	0.132569	-2.91518	0.0143428	1.43171	down
	Com_1994_pos	0.133469	-2.90542	0.00149441	1.68983	down
	Com_5849_pos	0.134597	-2.89328	8.33028e-05	1.80243	down
	Com_457_pos	0.134912	-2.88991	0.00866834	1.56955	down
	Com_3531_pos	0.135745	-2.88102	0.000288862	1.75082	down
	Com_5324_pos	0.136201	-2.87619	6.98221e-05	1.80398	down
	Com_4144_pos	0.138942	-2.84744	0.000821992	1.8244	down
	Com_36_pos	0.13895	-2.84736	2.32108e-05	1.78778	down
	Com_5833_pos	0.13934	-2.84332	0.000602885	1.76037	down
	Com_4947_pos	0.141332	-2.82284	0.0194572	1.46894	down
	Com_2732_pos	0.141671	-2.81939	0.0234763	1.50162	down
	Com_3918_pos	0.142337	-2.81261	0.0158869	1.45895	down
	Com_4731_pos	0.142947	-2.80645	1.78731e-08	1.82504	down
	Com_5465_pos	0.144229	-2.79356	1.7021e-06	1.80015	down
	Com_80_pos	0.145063	-2.78525	1.63766e-08	1.80957	down
	Com_2222_pos	0.146091	-2.77506	0.000179177	1.71945	down
	Com_5114_pos	0.147674	-2.75951	0.00110429	1.60567	down
	Com_3854_pos	0.148112	-2.75524	0.000410365	1.87223	down
	Com_299_pos	0.148337	-2.75305	6.22342e-05	1.88445	down
	Com_685_pos	0.148649	-2.75002	1.67323e-08	1.78557	down
	Com_2351_pos	0.149489	-2.74189	2.95147e-09	1.78462	down
	Com_5096_pos	0.14961	-2.74072	0.00260377	1.99042	down
	Com_3739_pos	0.1511	-2.72643	0.000590309	1.9044	down
	Com_3743_pos	0.152404	-2.71403	2.07887e-06	1.79407	down
	Com_4180_pos	0.156511	-2.67566	1.43083e-05	1.69223	down
	Com_2511_pos	0.157306	-2.66836	4.66679e-05	1.67341	down
[truncated: 9,998 more rows]
