# Supplementary material for: Transcriptome analysis and metabolic profiling reveal the key role of carotenoids in the petal coloration of Liriodendron tulipifera
Source: Hortic Res. 2020 May 1;7:70. doi: 10.1038/s41438-020-0287-3 (PMC7193617; doi:10.1038/s41438-020-0287-3)
Supplement: Supplementary file 7 — Supplementary Table 5 [file 41438_2020_287_MOESM7_ESM.xlsx]

## Sheet: 工作表1
Supplementary Table 5. Comparison of metabolites between petal and sepal in the stage III.
Compound Name	Fold Change (FC)	log2FC	P value	VIP	Up or Down
Com_2225_pos	0.0081045	-6.94706	4.53475e-05	5.57102	down
Com_3754_pos	0.0155283	-6.00896	0.000713587	4.58781	down
Com_5167_pos	0.0361124	-4.79136	0.00115386	3.51621	down
Com_796_pos	0.0470994	-4.40815	2.81328e-05	4.00134	down
Com_5416_pos	0.052405	-4.25415	0.0418472	2.94094	down
Com_2479_pos	0.0590137	-4.08281	7.42844e-05	3.31523	down
Com_5453_pos	0.0611512	-4.03148	9.5793e-05	3.72978	down
Com_2482_pos	0.0620209	-4.0111	1.74172e-07	3.39359	down
Com_3634_pos	0.0653572	-3.93551	4.24108e-08	3.38466	down
Com_2845_pos	0.0657468	-3.92694	5.10521e-07	3.43403	down
Com_4111_pos	0.0795059	-3.65279	0.000166995	2.9326	down
Com_5155_pos	0.0809973	-3.62598	0.000862751	2.78025	down
Com_5771_pos	0.0839828	-3.57376	0.000829752	3.43185	down
Com_4227_pos	0.0846925	-3.56162	9.22988e-08	3.02995	down
Com_5770_pos	0.0854482	-3.54881	0.000863349	3.40817	down
Com_5165_pos	0.0870432	-3.52213	0.00343194	2.4099	down
Com_957_pos	0.0876195	-3.5126	0.0256423	2.25512	down
Com_716_pos	0.0912634	-3.45382	0.000230101	2.73521	down
Com_1537_pos	0.0925601	-3.43347	2.63843e-08	2.94743	down
Com_1084_pos	0.0927218	-3.43095	6.11533e-05	3.06677	down
Com_4391_pos	0.09485	-3.39821	0.000491891	2.67427	down
Com_2487_pos	0.0950746	-3.3948	0.000560117	2.71317	down
Com_5467_pos	0.0968355	-3.36832	0.00566393	3.92177	down
Com_1769_pos	0.0975981	-3.357	0.00339186	3.77017	down
Com_4891_pos	0.0979576	-3.3517	0.0014868	3.18786	down
Com_4624_pos	0.0989901	-3.33657	1.3963e-06	2.80377	down
Com_175_pos	0.101945	-3.29413	0.0069309	2.27369	down
Com_2459_pos	0.103812	-3.26796	0.0307993	1.98983	down
Com_5493_pos	0.104024	-3.26501	1.25098e-06	2.76303	down
Com_4775_pos	0.105651	-3.24262	0.00374298	2.92269	down
Com_2547_pos	0.109592	-3.18979	0.0199491	2.20695	down
Com_5272_pos	0.111576	-3.1639	0.00802953	4.82462	down
Com_5606_pos	0.113097	-3.14437	0.00614168	3.14662	down
Com_4629_pos	0.113832	-3.13502	6.8435e-05	2.56045	down
Com_2187_pos	0.115486	-3.11422	7.29847e-05	2.53947	down
Com_779_pos	0.11906	-3.07024	3.30923e-05	2.71787	down
Com_634_pos	0.122502	-3.02912	0.000102091	2.46085	down
Com_5216_pos	0.123109	-3.022	0.00018623	2.77514	down
Com_3398_pos	0.124038	-3.01114	0.00150796	2.33808	down
Com_2662_pos	0.124976	-3.00028	3.59442e-05	2.50315	down
Com_5303_pos	0.131223	-2.9299	0.000579957	2.63126	down
Com_3288_pos	0.132931	-2.91125	0.000102247	2.61651	down
Com_2244_pos	0.133655	-2.90342	0.0062206	2.14851	down
Com_480_pos	0.135618	-2.88238	0.000306627	2.51615	down
Com_3379_pos	0.136793	-2.86994	0.000347877	2.67194	down
Com_4633_pos	0.140053	-2.83596	0.000420087	2.69012	down
Com_1450_pos	0.140442	-2.83195	0.0215854	3.97185	down
Com_4880_pos	0.141629	-2.81981	0.000387946	2.38296	down
Com_476_pos	0.143795	-2.79792	7.93655e-05	2.28351	down
Com_5705_pos	0.144605	-2.78981	0.000276059	2.24488	down
Com_6069_pos	0.149783	-2.73906	5.12213e-07	2.31344	down
Com_2303_pos	0.151081	-2.7266	0.015441	1.79445	down
Com_5279_pos	0.152152	-2.71641	8.43332e-05	2.25439	down
Com_1222_pos	0.155093	-2.6888	1.95455e-06	2.35626	down
Com_4473_pos	0.155819	-2.68206	0.00567529	2.91272	down
Com_3329_pos	0.156695	-2.67397	0.00516193	2.14533	down
Com_5607_pos	0.159178	-2.65128	0.00314924	2.49972	down
Com_879_pos	0.168086	-2.57273	0.000123005	2.34214	down
Com_4982_pos	0.168114	-2.57249	2.51477e-05	2.2549	down
Com_5804_pos	0.168367	-2.57032	7.63272e-05	2.17294	down
Com_4748_pos	0.170282	-2.554	6.54542e-06	2.15854	down
Com_4822_pos	0.171516	-2.54358	0.00125826	2.06255	down
Com_5203_pos	0.1717	-2.54204	0.000280926	2.09919	down
Com_2761_pos	0.172614	-2.53438	0.000542624	2.00783	down
Com_4363_pos	0.173557	-2.52652	0.000278805	2.27226	down
Com_155_pos	0.173791	-2.52458	0.000557994	2.30641	down
Com_1101_pos	0.174242	-2.52083	0.000773913	1.97657	down
Com_5408_pos	0.174396	-2.51956	0.00613071	1.81114	down
Com_4643_pos	0.175386	-2.51139	0.00415223	1.8942	down
Com_2124_pos	0.181322	-2.46337	0.0344641	1.56682	down
Com_1445_pos	0.181567	-2.46143	0.00283831	1.92158	down
Com_2139_pos	0.181606	-2.46111	0.000765857	2.07963	down
Com_1024_pos	0.18471	-2.43667	1.20835e-06	2.07945	down
Com_5590_pos	0.18519	-2.43292	0.000251142	2.19431	down
Com_5673_pos	0.186405	-2.42349	0.0236514	1.62557	down
Com_375_pos	0.188676	-2.40602	0.00939538	2.30471	down
Com_5659_pos	0.19173	-2.38285	0.00533151	2.7418	down
Com_1591_pos	0.192575	-2.37651	0.0354738	1.44882	down
Com_3171_pos	0.194878	-2.35936	4.7722e-05	2.1092	down
Com_3567_pos	0.200712	-2.3168	0.0085948	1.6567	down
Com_2453_pos	0.201248	-2.31295	1.10547e-05	1.99744	down
Com_1049_pos	0.201686	-2.30982	0.0176509	1.82159	down
Com_2245_pos	0.204087	-2.29275	0.0226819	1.58804	down
Com_1955_pos	0.206199	-2.27789	0.00069965	2.11556	down
Com_5232_pos	0.206643	-2.27479	0.0180989	1.78027	down
Com_2212_pos	0.207996	-2.26537	0.000481154	2.09159	down
Com_136_pos	0.212371	-2.23534	0.00379105	1.687	down
Com_3958_pos	0.21363	-2.22681	0.0266823	1.71662	down
Com_648_pos	0.215016	-2.21748	4.64701e-07	1.89373	down
Com_447_pos	0.215568	-2.21379	0.00345327	1.95465	down
Com_635_pos	0.217082	-2.20369	0.000379151	1.77211	down
Com_2663_pos	0.218885	-2.19175	0.0058974	1.6666	down
Com_3245_pos	0.220823	-2.17904	0.000224293	1.77007	down
Com_2274_pos	0.221969	-2.17157	5.21275e-05	1.83282	down
Com_1846_pos	0.222011	-2.1713	0.00339546	1.71326	down
Com_5299_pos	0.224048	-2.15812	0.0391986	1.42868	down
Com_5291_pos	0.225104	-2.15134	0.0015222	1.98896	down
Com_1795_pos	0.228232	-2.13142	0.0405458	1.42446	down
Com_5469_pos	0.228853	-2.12751	0.000840219	1.79446	down
Com_5118_pos	0.233193	-2.1004	0.00942824	1.52964	down
Com_355_pos	0.233488	-2.09858	0.000863997	1.67724	down
Com_4323_pos	0.233903	-2.09602	0.000619672	1.68017	down
Com_3384_pos	0.234064	-2.09503	0.000579658	1.66773	down
Com_3902_pos	0.234902	-2.08987	0.000135104	1.76381	down
Com_3051_pos	0.236232	-2.08172	0.000496355	1.93334	down
Com_3626_pos	0.239325	-2.06296	0.018393	1.47478	down
Com_5490_pos	0.241957	-2.04718	0.00924423	1.5649	down
Com_2545_pos	0.243062	-2.0406	0.00101494	1.6086	down
Com_3989_pos	0.243884	-2.03573	0.0239619	1.48333	down
Com_5838_pos	0.244488	-2.03217	0.0212126	1.43613	down
Com_3221_pos	0.245051	-2.02885	0.000823974	1.88946	down
Com_1904_pos	0.245164	-2.02818	0.00129134	1.71878	down
Com_4390_pos	0.246662	-2.01939	0.00732932	1.52058	down
Com_2150_pos	0.247373	-2.01524	0.018595	1.40574	down
Com_5410_pos	0.247435	-2.01488	6.11837e-05	1.69083	down
Com_5391_pos	0.248685	-2.00761	0.0138684	1.39578	down
Com_827_pos	0.250066	-1.99962	0.000422177	1.64718	down
Com_3336_pos	0.250666	-1.99616	9.33903e-05	1.75398	down
Com_48_pos	0.250784	-1.99549	0.0145904	1.57604	down
Com_623_pos	0.261209	-1.93672	0.00267191	1.83038	down
Com_2466_pos	0.261466	-1.9353	3.76841e-05	1.71646	down
Com_4198_pos	0.261546	-1.93486	0.00488699	1.48105	down
Com_337_pos	0.262753	-1.92822	0.0448368	1.22696	down
Com_3614_pos	0.265178	-1.91497	0.0179744	2.71882	down
Com_5832_pos	0.265309	-1.91426	0.00455587	1.46623	down
Com_1902_pos	0.267156	-1.90424	0.000469652	1.55872	down
Com_5870_pos	0.269026	-1.89418	0.0271668	1.87729	down
Com_4078_pos	0.269755	-1.89028	0.0014599	1.47595	down
Com_3660_pos	0.269828	-1.88989	4.68709e-05	1.58632	down
Com_99_pos	0.273642	-1.86964	0.000331491	1.56871	down
Com_1437_pos	0.27465	-1.86434	0.000970612	1.55467	down
Com_1465_pos	0.27522	-1.86134	0.00838409	1.41037	down
Com_5015_pos	0.276838	-1.85289	0.00551767	1.39776	down
Com_5955_pos	0.280797	-1.8324	4.88783e-05	1.54421	down
Com_5080_pos	0.282735	-1.82248	0.0115588	1.3708	down
Com_4654_pos	0.28278	-1.82225	0.000638283	1.47787	down
Com_3250_pos	0.286092	-1.80545	0.00142227	1.51997	down
Com_3679_pos	0.287318	-1.79928	0.0494479	1.35117	down
Com_3680_pos	0.2895	-1.78837	0.0279559	1.36623	down
Com_3630_pos	0.290975	-1.78103	0.0184748	1.20774	down
Com_558_pos	0.294901	-1.7617	0.000214711	1.56239	down
Com_5271_pos	0.296182	-1.75544	0.000116206	1.47231	down
Com_5529_pos	0.297722	-1.74796	0.000423666	1.54521	down
Com_3239_pos	0.298529	-1.74405	0.0331505	1.25548	down
Com_3998_pos	0.299613	-1.73883	0.0246235	1.19055	down
Com_5307_pos	0.300529	-1.73443	0.00429251	1.34306	down
Com_4321_pos	0.306735	-1.70494	0.00634441	1.47921	down
Com_3273_pos	0.311042	-1.68482	0.00180405	1.54491	down
Com_5435_pos	0.311195	-1.68411	0.00968094	1.61356	down
Com_3782_pos	0.315514	-1.66422	0.0465572	1.10846	down
Com_3040_pos	0.315839	-1.66274	0.000637174	1.42179	down
Com_1385_pos	0.316095	-1.66157	0.0122582	1.55008	down
Com_3789_pos	0.317249	-1.65631	0.000965732	1.33525	down
Com_695_pos	0.317874	-1.65347	2.29809e-05	1.40653	down
Com_5437_pos	0.318089	-1.6525	0.0102773	1.5957	down
Com_989_pos	0.318288	-1.65159	0.0119703	1.3406	down
Com_5184_pos	0.321371	-1.63769	0.015608	1.13504	down
Com_5519_pos	0.325853	-1.61771	0.00125637	1.30672	down
Com_5837_pos	0.32737	-1.61101	0.0126307	1.26622	down
Com_502_pos	0.327398	-1.61088	0.00304312	1.46068	down
Com_3052_pos	0.328827	-1.6046	0.0226647	1.11797	down
Com_3842_pos	0.329803	-1.60033	0.000993588	1.33449	down
Com_5433_pos	0.33103	-1.59497	1.05135e-05	1.3448	down
Com_3366_pos	0.334942	-1.57801	0.00322316	1.26501	down
Com_5116_pos	0.337439	-1.5673	0.000443938	1.32808	down
Com_4852_pos	0.33947	-1.55864	0.0434943	1.24259	down
Com_3710_pos	0.340067	-1.55611	0.0387437	1.04751	down
Com_1551_pos	0.341377	-1.55056	0.00115619	1.47282	down
Com_4232_pos	0.343923	-1.53984	0.00642439	1.20279	down
Com_3084_pos	0.344742	-1.53641	0.0123119	1.13666	down
Com_5426_pos	0.34485	-1.53596	0.00653545	1.35441	down
Com_5829_pos	0.347714	-1.52403	0.0299066	1.14719	down
Com_4322_pos	0.348911	-1.51907	0.0326044	1.34723	down
Com_555_pos	0.350528	-1.5124	0.000359234	1.23662	down
Com_5436_pos	0.35225	-1.50533	0.0128005	1.49964	down
Com_551_pos	0.353107	-1.50182	0.00062112	1.2676	down
Com_3878_pos	0.354115	-1.49771	0.0333098	1.23124	down
Com_4070_pos	0.354651	-1.49553	0.0135884	1.14353	down
Com_2228_pos	0.354935	-1.49437	0.0119937	1.29588	down
Com_342_pos	0.35844	-1.4802	0.0200635	1.33415	down
Com_3427_pos	0.358705	-1.47913	0.000270106	1.21012	down
Com_5522_pos	0.360786	-1.47078	0.0286632	1.11223	down
Com_3395_pos	0.361008	-1.4699	0.00102773	1.18739	down
Com_4644_pos	0.361058	-1.4697	0.0390983	1.00919	down
Com_1579_pos	0.363796	-1.4588	0.0425002	1.24321	down
Com_3892_pos	0.36478	-1.4549	0.0010839	1.17349	down
Com_4096_pos	0.365612	-1.45162	0.0197898	1.49759	down
Com_5777_pos	0.36581	-1.45083	0.0227819	1.02377	down
Com_5523_pos	0.366225	-1.4492	0.000694298	1.17483	down
Com_5739_pos	0.368228	-1.44133	0.0163233	1.06894	down
Com_3242_pos	0.368734	-1.43935	0.00643945	1.46323	down
Com_4450_pos	0.370381	-1.43292	0.0312861	1.05962	down
Com_25_pos	0.370967	-1.43064	0.000248054	1.17615	down
Com_5981_pos	0.371688	-1.42784	0.0130676	1.37767	down
Com_3388_pos	0.376154	-1.4106	0.00448561	1.30216	down
Com_3145_pos	0.37646	-1.40943	7.13732e-05	1.19432	down
Com_116_pos	0.378022	-1.40346	0.00079979	1.17798	down
Com_4212_pos	0.378383	-1.40208	0.000530222	1.15891	down
Com_5634_pos	0.379308	-1.39856	0.000249968	1.15813	down
Com_4634_pos	0.381696	-1.3895	0.000690649	1.13789	down
Com_5883_pos	0.38171	-1.38945	0.000324313	1.22249	down
Com_5036_pos	0.381873	-1.38884	0.0102767	1.44061	down
Com_2251_pos	0.381906	-1.38871	0.00111047	1.18788	down
Com_5174_pos	0.384256	-1.37986	0.00372829	1.2578	down
Com_3028_pos	0.384493	-1.37897	0.0080041	1.09954	down
Com_1217_pos	0.385295	-1.37596	0.000102396	1.21663	down
Com_1421_pos	0.38728	-1.36855	0.00479061	1.28621	down
Com_1563_pos	0.387399	-1.36811	4.28965e-06	1.15876	down
Com_1250_pos	0.388681	-1.36334	0.000460917	1.12915	down
Com_4230_pos	0.389097	-1.3618	0.0345271	1.0342	down
Com_1562_pos	0.389327	-1.36095	0.0259313	1.07696	down
Com_3172_pos	0.393643	-1.34504	0.00447555	1.05893	down
Com_4_pos	0.393711	-1.34479	0.00337168	1.30486	down
Com_5809_pos	0.394195	-1.34302	0.0289283	1.85482	down
Com_700_pos	0.39495	-1.34026	0.0233151	1.36524	down
Com_4179_pos	0.39615	-1.33588	0.0288634	1.10962	down
Com_5619_pos	0.396543	-1.33445	0.00179433	1.19201	down
Com_2135_pos	0.396643	-1.33409	0.0228355	1.08796	down
Com_3415_pos	0.397058	-1.33258	0.0226881	1.3702	down
Com_4452_pos	0.399691	-1.32304	0.000915893	1.17315	down
Com_5460_pos	0.400104	-1.32155	0.000611039	1.09973	down
Com_2057_pos	0.401947	-1.31492	0.0099034	1.02107	down
Com_5966_pos	0.403068	-1.31091	0.0140626	1.28578	down
Com_2586_pos	0.405813	-1.30111	0.00984738	1.3218	down
Com_1196_pos	0.406637	-1.29819	0.00968733	1.08342	down
Com_3123_pos	0.406758	-1.29776	0.000950525	1.16076	down
Com_6003_pos	0.407523	-1.29505	0.0101592	1.24283	down
Com_304_pos	0.40773	-1.29431	0.0254906	1.10263	down
Com_2546_pos	0.40802	-1.29329	9.95172e-05	1.08294	down
Com_880_pos	0.408899	-1.29018	0.000458736	1.07095	down
Com_5390_pos	0.409945	-1.2865	0.00223738	1.11082	down
Com_134_pos	0.410999	-1.28279	0.0119587	1.03678	down
Com_6052_pos	0.412101	-1.27893	0.00229333	1.04036	down
Com_5169_pos	0.413349	-1.27457	0.00942801	1.00262	down
Com_127_pos	0.413511	-1.274	0.00453455	1.00706	down
Com_4148_pos	0.415562	-1.26686	0.00991481	1.3098	down
Com_4364_pos	0.415886	-1.26574	0.00111324	1.03054	down
Com_1027_pos	0.41713	-1.26143	0.0180123	1.37221	down
Com_1120_pos	0.417919	-1.25871	0.0259593	1.49015	down
Com_985_pos	0.418058	-1.25822	0.00293868	1.03094	down
Com_3183_pos	0.418203	-1.25772	0.000247576	1.05136	down
Com_5224_pos	0.420698	-1.24914	0.00336357	1.07267	down
Com_1431_pos	0.422336	-1.24354	0.0369744	1.13627	down
Com_1959_pos	0.422368	-1.24343	0.0428235	1.14312	down
Com_133_pos	0.424224	-1.2371	0.00363861	1.03347	down
Com_5768_pos	0.424253	-1.237	0.0040389	1.1089	down
Com_2158_pos	0.424543	-1.23602	0.00428345	1.01068	down
Com_1377_pos	0.424899	-1.23481	0.00811838	1.05108	down
Com_1213_pos	0.425826	-1.23167	0.00172249	1.18452	down
Com_890_pos	0.426543	-1.22924	0.0131237	1.22603	down
Com_2452_pos	0.426841	-1.22823	0.00247286	1.11652	down
Com_931_pos	0.426996	-1.2277	0.000112805	1.06393	down
Com_2557_pos	0.430098	-1.21726	0.00337156	1.03736	down
Com_1907_pos	0.430832	-1.2148	0.00297335	1.00136	down
Com_1553_pos	0.431468	-1.21267	0.0308621	1.41492	down
Com_4636_pos	0.432022	-1.21082	0.000190321	1.00443	down
Com_4264_pos	0.432827	-1.20814	0.00661429	1.02666	down
Com_2025_pos	0.434092	-1.20393	0.0305932	1.61695	down
Com_2660_pos	0.436316	-1.19655	0.000383437	1.00548	down
Com_1229_pos	0.437095	-1.19398	0.000373981	1.02528	down
Com_3321_pos	0.437892	-1.19135	0.00315003	1.17405	down
Com_972_pos	0.442692	-1.17562	0.0175097	1.13775	down
Com_5204_pos	0.447363	-1.16048	0.0141512	1.27223	down
Com_1425_pos	0.450525	-1.15032	0.0321246	1.22762	down
Com_2475_pos	0.46849	-1.09391	0.0335774	1.09311	down
Com_1438_pos	0.469875	-1.08965	0.0301492	1.05697	down
Com_554_pos	0.477513	-1.06639	0.0179385	1.05265	down
Com_3884_pos	0.480783	-1.05654	0.00773152	1.09284	down
Com_2543_pos	0.484727	-1.04476	0.0159228	1.0202	down
Com_3689_pos	0.491256	-1.02545	0.0283535	1.03447	down
Com_3232_pos	0.499726	-1.00079	0.0112907	1.05048	down
Com_2287_pos	141.506	7.14472	0.00264956	4.57453	up
Com_2283_pos	74.1262	6.21191	5.97828e-06	5.48197	up
Com_2848_pos	48.2297	5.59185	0.00019334	4.40789	up
Com_2846_pos	43.0722	5.42869	0.000182095	4.26613	up
Com_5379_pos	37.6546	5.23475	0.000195398	4.10937	up
Com_4112_pos	37.2003	5.21724	0.000108036	4.8954	up
Com_2068_pos	36.144	5.17568	4.30298e-08	4.51714	up
Com_2284_pos	35.9697	5.16871	1.54912e-07	4.40733	up
Com_1013_pos	32.0474	5.00214	0.00812517	3.32824	up
Com_2026_pos	29.1024	4.86307	0.000942564	4.7384	up
Com_5926_pos	28.9568	4.85583	0.0431288	2.82302	up
Com_2271_pos	25.3282	4.66267	5.35963e-07	3.99809	up
Com_2298_pos	25.2234	4.65669	6.58555e-05	3.8016	up
Com_2285_pos	23.4662	4.55251	2.38434e-06	3.97824	up
Com_4593_pos	22.4107	4.48612	1.27743e-08	3.91298	up
Com_4419_pos	20.9705	4.39029	0.00199764	4.0696	up
Com_5603_pos	20.5236	4.35921	6.41529e-08	3.74257	up
Com_110_pos	19.905	4.31506	0.00103377	3.29588	up
Com_2178_pos	19.0992	4.25544	0.000948559	3.20443	up
Com_5398_pos	18.6677	4.22247	0.00276207	4.65591	up
Com_5960_pos	18.6554	4.22152	2.40962e-05	3.51701	up
Com_295_pos	18.5313	4.21189	0.031096	2.59949	up
Com_5959_pos	18.393	4.20109	5.30977e-06	3.53115	up
Com_5508_pos	18.188	4.18491	0.00168118	4.08037	up
Com_5808_pos	17.9733	4.16778	0.00104711	3.18427	up
Com_5556_pos	17.7789	4.1521	0.000291216	4.0863	up
Com_1519_pos	17.3763	4.11905	0.00153333	4.5265	up
Com_1644_pos	16.8298	4.07294	0.00560079	3.82229	up
Com_3671_pos	16.3543	4.03159	0.0030073	4.55494	up
Com_2469_pos	16.2655	4.02374	0.0031225	2.72022	up
Com_4123_pos	16.2305	4.02063	6.2572e-05	3.65593	up
Com_5397_pos	15.6725	3.97017	0.00217624	4.45553	up
Com_1461_pos	15.6656	3.96952	0.00213323	4.48429	up
Com_1389_pos	15.589	3.96246	2.33724e-05	3.59792	up
Com_1523_pos	15.1676	3.92292	0.00210834	4.47036	up
Com_3674_pos	15.1195	3.91834	0.00144004	4.20592	up
Com_5185_pos	15.0753	3.91412	4.00117e-06	3.30936	up
Com_2288_pos	15.0421	3.91093	6.32457e-08	3.3672	up
Com_2177_pos	14.8393	3.89135	2.36757e-05	3.19078	up
Com_4635_pos	14.4287	3.85087	0.00305075	2.79601	up
Com_1023_pos	14.4065	3.84865	6.02941e-06	3.38779	up
Com_611_pos	13.9163	3.79871	3.78267e-08	3.34436	up
Com_817_pos	13.3496	3.73872	0.0262177	2.30043	up
Com_2273_pos	12.711	3.66801	1.42941e-05	3.07717	up
Com_4045_pos	12.5606	3.65083	2.0081e-05	3.05929	up
Com_5346_pos	12.5576	3.65049	7.18891e-06	3.15982	up
Com_2286_pos	12.3057	3.62125	1.93677e-07	3.10474	up
Com_3402_pos	12.0032	3.58534	0.00752305	2.70363	up
Com_2715_pos	11.799	3.56059	0.00229279	2.6331	up
Com_4068_pos	11.7351	3.55276	3.47298e-05	3.06294	up
Com_2838_pos	11.6388	3.54088	2.97207e-07	3.05265	up
Com_4657_pos	11.5563	3.53061	1.26105e-06	3.15813	up
Com_98_pos	11.2001	3.48544	0.0019145	3.84297	up
Com_3816_pos	11.1792	3.48275	0.0112945	2.58592	up
Com_5958_pos	11.1564	3.4798	0.000620725	2.71355	up
Com_4066_pos	11.0149	3.46138	0.0458694	2.23383	up
Com_3164_pos	10.9432	3.45196	1.39027e-07	2.94442	up
Com_1455_pos	10.8505	3.43969	0.00301792	3.88775	up
Com_5580_pos	10.3254	3.36812	1.9829e-05	3.05109	up
Com_1525_pos	10.2995	3.3645	0.000457336	2.69187	up
Com_2836_pos	10.2877	3.36285	5.2765e-07	2.91536	up
Com_3315_pos	10.2822	3.36208	0.00476021	4.48261	up
Com_2289_pos	10.2357	3.35554	1.5976e-06	2.8252	up
Com_4418_pos	10.0182	3.32455	0.00537547	3.92185	up
Com_3162_pos	9.94632	3.31416	2.91687e-07	2.8517	up
Com_618_pos	9.43526	3.23806	1.18507e-07	2.76659	up
Com_5402_pos	9.14506	3.19299	7.37481e-05	2.71342	up
Com_5875_pos	8.99092	3.16847	1.66531e-06	2.73369	up
Com_1528_pos	8.80834	3.13887	0.000459902	3.11541	up
Com_2716_pos	8.79097	3.13602	0.00010238	2.56879	up
Com_2050_pos	8.65637	3.11376	0.0167585	2.0569	up
Com_5700_pos	8.5847	3.10177	1.01169e-06	2.67387	up
Com_5639_pos	8.5493	3.09581	1.02271e-05	2.67229	up
Com_4620_pos	8.4335	3.07613	0.00349236	3.13045	up
Com_2839_pos	8.34911	3.06162	0.000498644	2.43028	up
Com_3163_pos	8.28918	3.05123	2.63999e-05	2.64097	up
Com_186_pos	8.26495	3.04701	0.000552891	2.40132	up
Com_2200_pos	8.26051	3.04623	1.68233e-05	2.7549	up
Com_5962_pos	8.12308	3.02203	0.000737827	2.36495	up
Com_1700_pos	8.03898	3.00701	0.00506542	3.34497	up
Com_5115_pos	8.03	3.0054	0.0103061	2.13789	up
Com_5296_pos	7.96821	2.99426	0.00135224	2.31023	up
Com_2049_pos	7.89549	2.98103	2.44267e-05	2.69958	up
Com_2840_pos	7.85053	2.97279	1.88758e-07	2.54478	up
Com_995_pos	7.8162	2.96647	0.00113882	2.28786	up
Com_3068_pos	7.71195	2.9471	0.00123601	2.96694	up
Com_5401_pos	7.6227	2.9303	0.00236619	2.21076	up
Com_4038_pos	7.47254	2.9016	0.0017313	2.24276	up
Com_2053_pos	7.29404	2.86672	0.00187601	2.1896	up
Com_2833_pos	7.25839	2.85965	0.00171184	3.15124	up
Com_307_pos	7.20871	2.84974	7.46018e-07	2.41435	up
Com_1141_pos	7.19153	2.8463	9.83311e-08	2.48316	up
Com_5506_pos	6.87007	2.78033	0.00323187	3.04479	up
Com_2562_pos	6.86455	2.77917	2.57187e-08	2.43519	up
Com_3078_pos	6.84368	2.77477	0.000154778	2.30974	up
Com_4533_pos	6.83591	2.77313	0.00499356	2.2004	up
Com_1057_pos	6.76367	2.75781	0.000925436	2.15723	up
Com_829_pos	6.75902	2.75681	0.000902528	2.42513	up
Com_1673_pos	6.72308	2.74912	0.0097775	3.839	up
Com_4309_pos	6.64054	2.7313	0.0229414	1.74114	up
Com_3389_pos	6.52017	2.70491	0.00407723	2.09438	up
Com_3806_pos	6.49028	2.69828	0.000243019	2.25395	up
Com_4892_pos	6.42936	2.68467	1.36448e-05	2.43601	up
Com_4036_pos	6.378	2.67311	0.000153947	2.47787	up
Com_2734_pos	6.36672	2.67055	0.000333207	2.44498	up
Com_2317_pos	6.36484	2.67012	4.01219e-07	2.31066	up
Com_3339_pos	6.34946	2.66663	1.34367e-07	2.3515	up
Com_96_pos	6.34236	2.66502	0.00765625	3.48527	up
Com_4407_pos	6.33687	2.66377	0.000978649	2.12961	up
Com_5475_pos	6.27264	2.64907	0.0375077	1.702	up
Com_799_pos	6.27081	2.64865	6.06703e-05	2.39461	up
Com_2561_pos	6.26884	2.6482	1.99436e-05	2.29801	up
Com_113_pos	6.2143	2.63559	0.00397649	1.96613	up
Com_3572_pos	6.17688	2.62688	1.62649e-06	2.28043	up
Com_2471_pos	6.07296	2.6024	0.00423426	2.82394	up
Com_1561_pos	6.01509	2.58859	0.000860373	2.14385	up
Com_795_pos	5.99231	2.58311	0.00481788	2.00623	up
Com_5129_pos	5.9873	2.58191	0.00138308	2.01858	up
Com_2199_pos	5.95244	2.57348	5.72606e-05	2.33664	up
Com_5134_pos	5.85669	2.55009	5.34525e-06	2.20455	up
Com_992_pos	5.85227	2.549	0.000805389	2.44194	up
Com_1994_pos	5.82093	2.54125	0.00443551	1.87584	up
Com_1558_pos	5.80456	2.53719	0.00116848	2.1025	up
Com_4511_pos	5.79832	2.53563	0.000803765	2.11821	up
Com_3074_pos	5.74349	2.52193	1.38342e-05	2.13163	up
Com_5412_pos	5.7432	2.52186	0.000399025	1.98676	up
Com_4406_pos	5.6864	2.50752	0.000488369	2.01369	up
Com_4528_pos	5.64803	2.49775	0.0203112	2.2215	up
Com_1667_pos	5.64263	2.49637	0.0127081	4.05219	up
Com_2541_pos	5.61167	2.48843	0.000593259	2.14377	up
Com_962_pos	5.60285	2.48616	5.3269e-05	2.09393	up
Com_5236_pos	5.5821	2.48081	0.0242865	2.20074	up
Com_2582_pos	5.57493	2.47895	8.78351e-05	2.06157	up
Com_628_pos	5.57228	2.47827	0.00131256	2.10285	up
Com_1640_pos	5.57078	2.47788	0.0114806	3.54496	up
Com_4265_pos	5.56109	2.47537	0.00623151	2.92289	up
Com_4834_pos	5.54288	2.47064	0.000957633	2.48814	up
Com_4581_pos	5.52555	2.46612	0.00109216	2.12063	up
Com_3108_pos	5.49967	2.45934	0.000254544	2.0087	up
Com_5629_pos	5.47202	2.45207	0.000744549	2.33365	up
Com_5898_pos	5.46648	2.45061	0.0112524	2.48803	up
Com_5210_pos	5.41432	2.43678	0.000190338	2.10504	up
Com_5313_pos	5.37704	2.42681	0.0107443	2.11339	up
Com_775_pos	5.36526	2.42365	0.00379364	2.23677	up
Com_5586_pos	5.34712	2.41876	0.000339531	2.10779	up
Com_3918_pos	5.32674	2.41325	0.0359859	1.61865	up
Com_5850_pos	5.29113	2.40357	0.00427936	1.82608	up
Com_1127_pos	5.26823	2.39732	8.31235e-06	2.14985	up
Com_1137_pos	5.24321	2.39045	0.00131433	1.87274	up
Com_1226_pos	5.22259	2.38477	0.00131374	2.26557	up
Com_3982_pos	5.16832	2.3697	0.00119772	2.01657	up
Com_5803_pos	5.14112	2.36208	0.000967045	1.88661	up
Com_3314_pos	5.13709	2.36095	0.0131459	3.49766	up
Com_5686_pos	5.11769	2.35549	0.011643	3.28741	up
Com_5641_pos	5.10408	2.35165	0.000368166	1.98129	up
Com_5961_pos	5.08495	2.34623	0.00844737	1.82493	up
Com_3429_pos	5.0755	2.34355	3.65091e-06	2.08817	up
Com_11_pos	5.00933	2.32462	1.24858e-05	2.03834	up
Com_5696_pos	4.92557	2.30029	9.16474e-05	1.91952	up
Com_5652_pos	4.91734	2.29788	0.0327124	1.4958	up
Com_2379_pos	4.87629	2.28578	0.000197907	2.13681	up
Com_5764_pos	4.85983	2.28091	0.0146515	2.79132	up
Com_23_pos	4.85323	2.27894	0.00192112	1.88632	up
Com_776_pos	4.81327	2.26702	0.00461523	1.94212	up
Com_3103_pos	4.78901	2.25973	0.000752065	1.8179	up
Com_1055_pos	4.73425	2.24313	0.0159101	2.18994	up
Com_1054_pos	4.7334	2.24288	0.0187967	2.05453	up
Com_2768_pos	4.71944	2.23861	0.00214644	1.72796	up
Com_5376_pos	4.71432	2.23705	0.00796956	2.58515	up
Com_5698_pos	4.70908	2.23545	0.000200147	2.12823	up
Com_238_pos	4.70647	2.23465	0.0268429	1.49518	up
Com_4806_pos	4.70245	2.23341	0.0151798	2.9295	up
Com_2726_pos	4.70064	2.23286	0.0050948	2.48724	up
Com_5505_pos	4.70048	2.23281	0.0135897	3.21961	up
Com_5658_pos	4.63702	2.2132	0.00446877	2.2217	up
Com_764_pos	4.63573	2.2128	0.0312203	1.69801	up
Com_72_pos	4.5863	2.19733	0.00330605	1.699	up
Com_457_pos	4.56528	2.1907	0.0466366	1.50445	up
Com_4628_pos	4.55883	2.18866	0.00359973	2.41365	up
Com_4275_pos	4.54217	2.18338	0.0437792	1.3782	up
Com_5849_pos	4.49295	2.16766	0.000286806	1.783	up
Com_818_pos	4.47131	2.1607	0.000123542	1.78355	up
Com_3729_pos	4.46074	2.15728	0.0427612	1.27687	up
Com_3042_pos	4.43443	2.14875	0.00289854	2.11693	up
Com_1764_pos	4.41241	2.14157	0.00725079	1.55145	up
Com_2511_pos	4.40409	2.13884	0.000177134	1.75866	up
Com_602_pos	4.38953	2.13407	0.0143445	2.68475	up
Com_4609_pos	4.37721	2.13001	0.00773545	2.3955	up
Com_1852_pos	4.37686	2.1299	0.0423222	1.38613	up
Com_2239_pos	4.34383	2.11897	0.00132296	1.72902	up
Com_3180_pos	4.3315	2.11487	7.10827e-07	1.84461	up
Com_1122_pos	4.32275	2.11195	2.10572e-05	1.77265	up
Com_3146_pos	4.283	2.09862	0.000495506	1.74821	up
Com_5456_pos	4.27708	2.09663	0.00627678	2.09415	up
Com_5335_pos	4.26716	2.09328	0.00466211	2.2006	up
Com_4669_pos	4.22528	2.07905	0.00861882	2.29292	up
Com_842_pos	4.22487	2.07891	0.000445543	1.88916	up
Com_2275_pos	4.22103	2.07759	0.000102079	1.75489	up
Com_1125_pos	4.12305	2.04371	0.000296853	1.71509	up
Com_5458_pos	4.11378	2.04046	0.00489833	2.16581	up
Com_5936_pos	4.08439	2.03012	0.0139569	2.7082	up
Com_4947_pos	4.06697	2.02395	0.0420947	2.77107	up
Com_4180_pos	4.04706	2.01687	0.00124402	1.87609	up
Com_4611_pos	4.03279	2.01178	0.00600076	2.14893	up
Com_245_pos	4.02074	2.00746	0.0090958	1.45335	up
Com_2656_pos	4.01881	2.00677	6.02091e-06	1.74059	up
Com_2592_pos	3.98726	1.9954	0.00611074	1.57036	up
Com_2666_pos	3.96818	1.98848	7.80651e-06	1.69082	up
Com_1225_pos	3.96169	1.98612	0.0118681	2.31051	up
Com_5292_pos	3.9599	1.98546	0.0191092	3.01321	up
Com_627_pos	3.94516	1.98008	0.000342427	1.77386	up
Com_2043_pos	3.93097	1.97489	0.00015833	1.84337	up
Com_5520_pos	3.92464	1.97256	0.00273537	1.94491	up
Com_1960_pos	3.91477	1.96893	0.0289755	1.46388	up
Com_2254_pos	3.91072	1.96743	0.00513427	1.72114	up
Com_5954_pos	3.89856	1.96294	0.0146073	1.43502	up
Com_2300_pos	3.8835	1.95736	0.00322383	1.52872	up
Com_910_pos	3.8797	1.95594	1.91085e-07	1.72424	up
Com_828_pos	3.84059	1.94133	0.00599615	1.80982	up
Com_5833_pos	3.82626	1.93593	0.00778727	1.65626	up
Com_4049_pos	3.81347	1.9311	0.00510326	2.05795	up
Com_2847_pos	3.81303	1.93094	0.00016014	1.62587	up
Com_1466_pos	3.81042	1.92995	0.00222999	1.73957	up
Com_4035_pos	3.80814	1.92908	0.000194282	1.70973	up
Com_2698_pos	3.80662	1.92851	0.0412234	1.28302	up
Com_3640_pos	3.8011	1.92642	0.0134677	1.3592	up
Com_4465_pos	3.77786	1.91757	0.0141248	1.57179	up
Com_5262_pos	3.75656	1.90941	0.0139439	2.54288	up
Com_3676_pos	3.74752	1.90593	0.0252259	2.7201	up
Com_4268_pos	3.73984	1.90298	0.00147664	1.56165	up
Com_4055_pos	3.73707	1.90191	0.000433283	1.70978	up
Com_4072_pos	3.70829	1.89075	0.00252687	1.47533	up
Com_4100_pos	3.69543	1.88574	0.0395601	1.26626	up
Com_5660_pos	3.68724	1.88254	0.0451186	1.34895	up
Com_1123_pos	3.65293	1.86905	3.87297e-06	1.62063	up
Com_4831_pos	3.6405	1.86414	0.000234171	1.55203	up
Com_3613_pos	3.63603	1.86237	0.00440454	1.49112	up
Com_2290_pos	3.62672	1.85866	0.00844263	1.39108	up
Com_5608_pos	3.62322	1.85727	0.00958057	1.89907	up
Com_4361_pos	3.59548	1.84618	0.0145874	1.46861	up
Com_3698_pos	3.57546	1.83813	7.18039e-05	1.62133	up
Com_3673_pos	3.56574	1.8342	0.0207494	2.92922	up
Com_5304_pos	3.56298	1.83308	0.0268343	2.74959	up
Com_2255_pos	3.53017	1.81974	0.0150343	1.52515	up
Com_3972_pos	3.5219	1.81636	0.0328629	1.43858	up
Com_5114_pos	3.51862	1.81501	0.0154787	1.45018	up
Com_4530_pos	3.51012	1.81152	0.0134875	1.31903	up
Com_3924_pos	3.5091	1.8111	0.00448502	1.85155	up
Com_2073_pos	3.5069	1.81019	0.000195176	1.53321	up
Com_3308_pos	3.50412	1.80905	0.0218336	3.24917	up
Com_213_pos	3.49574	1.8056	0.00309702	1.44687	up
Com_1319_pos	3.48966	1.80309	0.0176416	1.30645	up
Com_3569_pos	3.44059	1.78266	0.00387946	1.7751	up
Com_209_pos	3.42927	1.7779	0.0382976	1.18469	up
Com_4568_pos	3.42755	1.77718	0.0393163	1.57483	up
Com_1701_pos	3.40619	1.76816	0.0232674	3.27259	up
Com_2588_pos	3.38186	1.75782	2.37715e-06	1.50272	up
Com_3636_pos	3.37482	1.75481	0.0151503	1.38522	up
Com_1651_pos	3.35966	1.74832	0.00162495	1.37736	up
Com_2209_pos	3.35555	1.74655	0.0480214	1.42076	up
Com_3116_pos	3.34105	1.7403	1.76513e-05	1.48986	up
Com_950_pos	3.34085	1.74021	0.000459088	1.45574	up
Com_145_pos	3.33587	1.73806	0.0223205	2.54415	up
Com_5736_pos	3.33496	1.73767	0.00110245	1.573	up
Com_5943_pos	3.33067	1.73581	0.0138642	2.08065	up
Com_689_pos	3.32356	1.73273	2.23394e-05	1.49741	up
Com_268_pos	3.31825	1.73042	0.00493616	1.71604	up
Com_4233_pos	3.27295	1.71059	0.000944805	1.38428	up
Com_3204_pos	3.27178	1.71008	0.00267896	1.36616	up
Com_2005_pos	3.27135	1.70989	0.0215691	2.68645	up
Com_690_pos	3.24633	1.69881	0.0027839	1.33271	up
Com_2052_pos	3.24327	1.69745	0.0329784	1.29163	up
Com_3333_pos	3.23179	1.69233	0.00344246	1.32718	up
Com_2080_pos	3.22182	1.68788	0.00193025	1.37997	up
Com_614_pos	3.22124	1.68762	0.00145781	1.68707	up
Com_945_pos	3.21363	1.6842	0.00137013	1.65516	up
Com_191_pos	3.17742	1.66786	0.000674459	1.34798	up
Com_1294_pos	3.12696	1.64476	0.0325365	2.80465	up
Com_685_pos	3.11909	1.64112	2.01204e-06	1.43798	up
Com_5336_pos	3.10185	1.63313	0.000333766	1.54241	up
Com_4091_pos	3.09187	1.62848	0.0347619	1.09116	up
Com_3742_pos	3.0897	1.62747	0.0117363	1.18743	up
Com_1956_pos	3.08499	1.62527	0.010654	1.85399	up
Com_785_pos	3.07904	1.62248	0.00230225	1.50715	up
Com_4992_pos	3.06825	1.61742	0.0224949	2.53028	up
Com_5407_pos	3.06509	1.61593	0.00235721	1.60849	up
Com_3870_pos	3.06488	1.61583	9.02276e-05	1.34105	up
Com_3872_pos	3.06195	1.61445	0.0377479	1.96172	up
Com_3313_pos	3.0602	1.61362	0.00673864	1.23809	up
Com_3289_pos	3.00481	1.58727	5.16643e-05	1.38105	up
Com_1339_pos	3.00224	1.58604	0.0415408	1.04352	up
Com_1839_pos	2.98599	1.57821	8.2222e-08	1.37984	up
Com_944_pos	2.97354	1.57218	0.00235605	1.60763	up
Com_5044_pos	2.95907	1.56514	0.000777515	1.2825	up
Com_51_pos	2.95385	1.5626	0.0365799	1.15884	up
Com_3682_pos	2.95352	1.56243	3.53974e-05	1.34607	up
Com_1129_pos	2.94066	1.55614	0.00203311	1.56531	up
Com_658_pos	2.93898	1.55532	0.00774951	1.59712	up
Com_4701_pos	2.92173	1.54682	0.0104874	1.16776	up
Com_5802_pos	2.90397	1.53802	1.09566e-05	1.33975	up
Com_4004_pos	2.89522	1.53367	0.0176107	1.89239	up
Com_994_pos	2.89143	1.53178	0.00220566	1.20957	up
Com_3187_pos	2.85578	1.51388	0.00619875	1.67318	up
Com_1140_pos	2.85043	1.51118	2.79592e-06	1.33793	up
Com_4817_pos	2.85021	1.51107	0.000511659	1.24169	up
Com_612_pos	2.84995	1.51094	0.00172473	1.53005	up
Com_3323_pos	2.84902	1.51046	1.12429e-05	1.31791	up
Com_5598_pos	2.83623	1.50397	0.0306963	2.48715	up
Com_5009_pos	2.8329	1.50228	0.034244	2.5999	up
Com_2756_pos	2.82842	1.5	0.00170963	1.1933	up
Com_3756_pos	2.82698	1.49926	0.0260044	1.22939	up
Com_4685_pos	2.8198	1.49559	0.0249949	1.19258	up
Com_4658_pos	2.81594	1.49361	0.00129331	1.49603	up
Com_1946_pos	2.81233	1.49177	0.0155261	1.14519	up
Com_1829_pos	2.79992	1.48539	0.00478599	1.16798	up
Com_1779_pos	2.79245	1.48153	0.0407874	1.5125	up
Com_920_pos	2.78617	1.47828	2.1178e-05	1.33717	up
Com_4509_pos	2.78305	1.47667	0.0074315	1.67603	up
Com_2565_pos	2.78281	1.47654	0.000146531	1.30624	up
Com_5393_pos	2.77688	1.47346	0.000932871	1.3262	up
Com_1328_pos	2.76627	1.46794	0.0220095	1.0546	up
Com_3759_pos	2.75994	1.46464	0.00727881	1.12634	up
Com_119_pos	2.75987	1.4646	0.00843713	1.12097	up
Com_4256_pos	2.75146	1.4602	0.000853423	1.31142	up
Com_2468_pos	2.73274	1.45035	0.029892	1.05586	up
Com_4456_pos	2.7207	1.44398	0.00102981	1.25522	up
Com_2571_pos	2.71825	1.44268	0.00884015	1.26314	up
Com_1831_pos	2.71524	1.44108	0.0234493	1.02637	up
Com_613_pos	2.70984	1.43821	0.00191709	1.44177	up
Com_4927_pos	2.66763	1.41556	0.0177779	1.11407	up
Com_2583_pos	2.66417	1.41369	0.000729214	1.14889	up
Com_5163_pos	2.64672	1.40421	0.0135292	1.52696	up
Com_5787_pos	2.63735	1.39909	0.00803443	1.35779	up
Com_5250_pos	2.63275	1.39657	0.0213244	1.20226	up
Com_2490_pos	2.62355	1.39152	0.0220817	1.29723	up
Com_4162_pos	2.61909	1.38907	0.0282171	1.91637	up
Com_4523_pos	2.61903	1.38903	0.0273077	2.13998	up
Com_3165_pos	2.61901	1.38902	0.0045434	1.08388	up
Com_3334_pos	2.61516	1.3869	0.000290932	1.18026	up
Com_1459_pos	2.61437	1.38646	0.0442179	2.48506	up
Com_4615_pos	2.61199	1.38515	0.0362702	2.39107	up
Com_1765_pos	2.61112	1.38467	0.000510079	1.19272	up
Com_2908_pos	2.60869	1.38333	5.23819e-05	1.15507	up
Com_2235_pos	2.60002	1.37852	0.0278429	1.36556	up
Com_798_pos	2.59105	1.37354	0.0037556	1.21925	up
Com_5942_pos	2.58672	1.37112	0.0146539	1.42817	up
Com_4672_pos	2.57973	1.36722	0.0258408	2.31471	up
Com_2723_pos	2.57887	1.36674	0.0374328	2.45374	up
Com_5375_pos	2.56467	1.35878	0.00817892	1.07411	up
Com_1939_pos	2.56241	1.3575	0.013084	1.00465	up
Com_5162_pos	2.5619	1.35722	0.00249309	1.11574	up
Com_2671_pos	2.56173	1.35712	0.00328092	1.14719	up
Com_1249_pos	2.54595	1.34821	0.00675969	1.13913	up
Com_2351_pos	2.54217	1.34606	0.00294754	1.40015	up
Com_1983_pos	2.53623	1.34269	0.0184354	1.04494	up
Com_2293_pos	2.53482	1.34188	0.0028348	1.12807	up
Com_5785_pos	2.52344	1.33539	0.0108425	1.31697	up
Com_4335_pos	2.5191	1.33291	0.0153518	1.17872	up
Com_1719_pos	2.51746	1.33197	0.00803644	1.07843	up
Com_766_pos	2.51726	1.33185	0.000857518	1.09094	up
Com_1039_pos	2.51627	1.33128	0.00038423	1.14873	up
Com_4017_pos	2.51623	1.33127	0.0387283	2.38897	up
Com_5160_pos	2.50472	1.32465	0.0173332	1.45823	up
Com_3814_pos	2.50184	1.32299	0.0394154	1.15999	up
Com_5325_pos	2.49658	1.31995	0.0413104	2.11569	up
Com_4295_pos	2.49269	1.3177	0.0367435	2.13752	up
Com_1407_pos	2.48374	1.31251	0.00033642	1.19757	up
Com_1761_pos	2.48371	1.3125	0.0293713	1.0238	up
Com_2291_pos	2.4827	1.31191	0.00793788	1.0032	up
Com_738_pos	2.47627	1.30817	0.0416632	2.51168	up
Com_2862_pos	2.46231	1.30001	0.0288549	1.36287	up
Com_1534_pos	2.45748	1.29718	0.000463814	1.14308	up
Com_4749_pos	2.44931	1.29238	0.000338312	1.11399	up
Com_4512_pos	2.44544	1.2901	0.0047026	1.14441	up
Com_4489_pos	2.44033	1.28708	0.00118332	1.17991	up
Com_943_pos	2.43608	1.28456	0.00185013	1.18834	up
Com_1837_pos	2.4246	1.27775	0.00794269	1.23006	up
Com_4308_pos	2.42073	1.27544	0.00586608	1.21766	up
Com_1730_pos	2.41288	1.27076	0.0028985	1.11805	up
Com_5161_pos	2.40956	1.26877	0.0176878	1.38899	up
Com_4681_pos	2.40586	1.26655	0.041898	1.03753	up
Com_5378_pos	2.40366	1.26523	0.0372163	1.87022	up
Com_607_pos	2.40269	1.26465	0.00684739	1.00258	up
Com_1934_pos	2.39963	1.26281	0.000807016	1.03397	up
Com_3265_pos	2.38996	1.25698	0.039845	1.11454	up
Com_6077_pos	2.38545	1.25426	0.00668838	1.03637	up
Com_5567_pos	2.37989	1.2509	0.0458437	2.55929	up
Com_4560_pos	2.36972	1.24472	0.0456044	2.52495	up
Com_5180_pos	2.35369	1.23492	0.0158976	1.29512	up
Com_1008_pos	2.34281	1.22824	0.037609	1.36669	up
Com_4745_pos	2.34008	1.22656	0.00229371	1.1046	up
Com_7_pos	2.32998	1.22032	0.00303628	1.01114	up
Com_6019_pos	2.31936	1.21373	0.000420255	1.08036	up
Com_761_pos	2.31054	1.20823	0.0380447	1.95365	up
Com_4348_pos	2.31012	1.20797	0.0105518	1.18969	up
Com_2503_pos	2.30875	1.20711	0.00254795	1.08029	up
Com_4713_pos	2.30847	1.20694	0.039827	2.06073	up
Com_3730_pos	2.30674	1.20585	0.0011366	1.09595	up
Com_5814_pos	2.30627	1.20556	0.000128827	1.04375	up
Com_2576_pos	2.29707	1.1998	0.0118688	1.21318	up
Com_5757_pos	2.28372	1.19138	0.00821883	1.14953	up
Com_942_pos	2.28027	1.1892	0.000282897	1.01238	up
Com_3056_pos	2.27883	1.18829	0.013462	1.17096	up
Com_319_pos	2.27707	1.18718	0.0331311	1.66348	up
Com_560_pos	2.27667	1.18693	0.0430857	1.55647	up
Com_3186_pos	2.27002	1.1827	0.010327	1.0427	up
Com_3801_pos	2.26641	1.18041	0.00121491	1.03439	up
Com_3332_pos	2.26375	1.17872	0.00197815	1.06059	up
Com_4659_pos	2.25014	1.17002	0.0407757	2.14103	up
Com_3142_pos	2.22807	1.15579	0.00354181	1.04846	up
Com_5413_pos	2.21992	1.15051	0.00267843	1.05156	up
Com_4558_pos	2.21863	1.14967	0.0477074	1.74137	up
Com_4121_pos	2.18424	1.12713	0.00389682	1.12007	up
Com_5861_pos	2.17998	1.12432	0.0225337	1.16619	up
Com_2446_pos	2.1631	1.1131	0.0092234	1.04887	up
Com_5623_pos	2.15087	1.10492	0.0270918	1.42489	up
Com_787_pos	2.14952	1.10401	0.0264429	1.40256	up
Com_5548_pos	2.1479	1.10293	0.00861709	1.13517	up
Com_1395_pos	2.13773	1.09608	0.0442118	1.72874	up
Com_4712_pos	2.11832	1.08292	0.0105903	1.07747	up
Com_4110_pos	2.11138	1.07819	0.00505102	1.04971	up
Com_1834_pos	2.09337	1.06583	0.0131066	1.01524	up
Com_317_pos	2.08078	1.05712	0.0156882	1.06453	up
Com_1309_pos	2.03584	1.02563	0.0153234	1.0372	up
Com_2112_neg	0.00651662	-7.26166	0.000462917	6.10317	down
Com_5289_neg	0.0103439	-6.59507	0.0241822	3.81742	down
Com_6508_neg	0.010593	-6.56075	0.000121461	6.96302	down
Com_2600_neg	0.0174513	-5.84052	6.43916e-06	6.4755	down
Com_2598_neg	0.0222058	-5.49292	6.79218e-07	6.01281	down
Com_4987_neg	0.0246975	-5.33949	0.0237637	3.34241	down
Com_1367_neg	0.0300282	-5.05754	1.89861e-07	5.31072	down
Com_2597_neg	0.0301516	-5.05162	8.98044e-07	5.53335	down
Com_4082_neg	0.0311701	-5.00369	2.55833e-11	5.3613	down
Com_7041_neg	0.0328879	-4.9263	3.37537e-08	5.27983	down
Com_2792_neg	0.0368767	-4.76115	3.65621e-06	4.98437	down
Com_2664_neg	0.0378642	-4.72302	1.13928e-09	5.04526	down
Com_1972_neg	0.0443552	-4.49475	4.89892e-05	4.59875	down
Com_1366_neg	0.0445179	-4.48947	3.41985e-06	4.95874	down
Com_5553_neg	0.0448369	-4.47917	7.78264e-09	4.76817	down
Com_5693_neg	0.0462281	-4.43509	2.13974e-11	4.7486	down
Com_3273_neg	0.0507705	-4.29986	7.20791e-07	4.5323	down
Com_1365_neg	0.0561961	-4.15339	0.000614749	5.04647	down
Com_1922_neg	0.058056	-4.10641	0.00448074	6.22898	down
Com_2584_neg	0.0588909	-4.08581	9.89256e-06	4.52145	down
Com_1970_neg	0.0613359	-4.02712	1.07761e-06	4.33043	down
Com_2601_neg	0.0621124	-4.00897	1.86044e-05	4.45893	down
Com_977_neg	0.0667104	-3.90594	1.88203e-06	4.24861	down
Com_2590_neg	0.0684738	-3.8683	0.0420493	2.6614	down
Com_1966_neg	0.0689212	-3.85891	1.27432e-06	4.07941	down
Com_4150_neg	0.0767869	-3.703	0.0019742	5.01909	down
Com_1929_neg	0.0791513	-3.65924	0.00427843	4.80403	down
Com_2731_neg	0.0801251	-3.6416	0.0420497	2.49126	down
Com_5026_neg	0.0812541	-3.62142	0.0240988	2.67144	down
Com_2599_neg	0.0813844	-3.6191	0.00874918	2.99011	down
Com_1927_neg	0.0818093	-3.61159	0.00750356	5.31081	down
Com_4120_neg	0.082726	-3.59552	0.034767	2.36892	down
Com_1841_neg	0.0827497	-3.5951	4.13766e-08	3.87725	down
Com_2587_neg	0.0831164	-3.58872	0.0224237	2.60626	down
Com_7036_neg	0.0833023	-3.5855	0.00028452	3.60814	down
Com_1404_neg	0.08592	-3.54086	4.47117e-10	3.79953	down
Com_7872_neg	0.0881468	-3.50395	0.0490338	2.50221	down
Com_1913_neg	0.090643	-3.46366	4.02312e-05	3.86368	down
Com_1930_neg	0.0908713	-3.46003	0.00788654	4.94172	down
Com_2591_neg	0.0915642	-3.44907	0.00288282	3.03021	down
Com_2103_neg	0.0918115	-3.44518	0.0088895	2.83551	down
Com_4535_neg	0.0933126	-3.42178	0.00440167	3.1229	down
Com_971_neg	0.0938032	-3.41422	1.67639e-07	3.65483	down
Com_3186_neg	0.0953992	-3.38988	2.49787e-08	3.647	down
Com_2505_neg	0.0954086	-3.38974	2.26502e-06	3.58101	down
Com_5021_neg	0.0962567	-3.37697	0.0372324	2.76544	down
Com_2586_neg	0.0968837	-3.3676	0.0125504	2.64209	down
Com_3556_neg	0.0975177	-3.35819	9.10413e-06	3.70466	down
Com_3890_neg	0.0988409	-3.33875	1.68015e-07	3.58256	down
Com_1920_neg	0.0991583	-3.33412	0.00767682	5.05588	down
Com_541_neg	0.10182	-3.29591	1.56693e-06	3.48487	down
Com_6864_neg	0.103652	-3.27018	0.0112968	2.66583	down
Com_1728_neg	0.104244	-3.26197	1.74547e-05	3.38749	down
Com_1924_neg	0.10446	-3.25897	0.00999749	5.58313	down
Com_3258_neg	0.105691	-3.24208	8.03309e-06	3.38753	down
Com_584_neg	0.106075	-3.23684	0.0465036	2.38133	down
Com_3552_neg	0.106207	-3.23505	5.13363e-05	3.63336	down
Com_5549_neg	0.107208	-3.22151	0.0241296	2.44475	down
Com_3607_neg	0.109513	-3.19083	1.67836e-05	3.55123	down
Com_6325_neg	0.113483	-3.13945	0.000545061	3.21149	down
Com_3733_neg	0.113514	-3.13905	0.0400195	2.32798	down
Com_1921_neg	0.113959	-3.13342	0.0138164	5.1306	down
Com_3784_neg	0.114451	-3.1272	0.00290809	3.29305	down
Com_874_neg	0.114785	-3.12299	0.00116369	3.41769	down
Com_6108_neg	0.115036	-3.11984	0.0453395	2.08636	down
Com_5286_neg	0.117125	-3.09388	7.46871e-05	3.51118	down
Com_1722_neg	0.118862	-3.07264	3.47265e-09	3.30091	down
Com_973_neg	0.118958	-3.07147	1.04586e-06	3.33702	down
Com_2595_neg	0.120907	-3.04803	0.0244872	2.23411	down
Com_5863_neg	0.121223	-3.04427	3.56189e-06	3.33788	down
Com_4869_neg	0.122305	-3.03144	3.21371e-07	3.28599	down
Com_3317_neg	0.122982	-3.02348	0.000528941	3.66425	down
Com_2593_neg	0.128328	-2.96209	0.000555413	2.9124	down
Com_1926_neg	0.128437	-2.96087	0.00728879	4.74738	down
Com_6647_neg	0.129615	-2.9477	4.63578e-05	3.27689	down
Com_7656_neg	0.134739	-2.89176	2.1667e-05	3.01485	down
Com_580_neg	0.137127	-2.86642	0.0335283	2.24664	down
Com_6437_neg	0.13755	-2.86197	6.32837e-06	3.1504	down
Com_4016_neg	0.13787	-2.85862	5.0037e-10	3.06742	down
Com_2588_neg	0.139019	-2.84665	0.00513013	2.5225	down
Com_1923_neg	0.139042	-2.8464	0.001556	3.57041	down
Com_1914_neg	0.139735	-2.83924	0.00904014	4.0059	down
Com_4964_neg	0.140275	-2.83367	0.00854433	2.87282	down
Com_8258_neg	0.141337	-2.82279	0.000361607	3.28123	down
Com_1840_neg	0.141539	-2.82073	0.000134921	3.23865	down
Com_7511_neg	0.143671	-2.79916	3.26133e-06	2.94487	down
Com_7531_neg	0.145417	-2.78173	0.000160269	3.1878	down
Com_3433_neg	0.149979	-2.73717	7.37292e-05	3.0744	down
Com_1686_neg	0.150307	-2.73402	0.00829992	2.50937	down
Com_5042_neg	0.1509	-2.72834	4.7898e-05	2.89601	down
Com_6858_neg	0.151904	-2.71877	0.0323689	2.29108	down
Com_4659_neg	0.152894	-2.7094	4.06688e-05	2.93937	down
Com_3820_neg	0.15341	-2.70453	0.000740806	3.07143	down
Com_4962_neg	0.154511	-2.69422	0.0158908	2.27446	down
Com_5958_neg	0.155392	-2.68602	0.000677537	2.68497	down
Com_1197_neg	0.155559	-2.68446	4.67078e-05	2.78638	down
Com_7013_neg	0.157549	-2.66613	0.000129579	2.77229	down
Com_5777_neg	0.158525	-2.65722	0.000208906	2.74245	down
Com_1931_neg	0.159746	-2.64615	0.00101967	3.261	down
Com_6327_neg	0.160446	-2.63984	0.014114	3.26081	down
Com_4537_neg	0.163499	-2.61265	0.0205956	2.19377	down
Com_6435_neg	0.164797	-2.60124	7.22954e-05	2.92871	down
Com_1619_neg	0.167049	-2.58165	0.0152361	2.06	down
Com_7807_neg	0.169375	-2.5617	1.85011e-07	2.75753	down
Com_7922_neg	0.169879	-2.55742	0.011863	2.19141	down
Com_1170_neg	0.170558	-2.55166	0.0276245	1.9152	down
Com_7985_neg	0.170696	-2.5505	0.0214106	2.12334	down
Com_3569_neg	0.173219	-2.52933	1.17827e-05	2.76508	down
Com_3555_neg	0.173651	-2.52573	6.35532e-05	2.60636	down
Com_4633_neg	0.173812	-2.5244	0.029969	2.17517	down
Com_2439_neg	0.175042	-2.51423	1.71474e-06	2.68476	down
Com_7682_neg	0.175338	-2.51179	0.000960758	2.9621	down
Com_2581_neg	0.176293	-2.50395	0.000181262	2.53591	down
Com_1494_neg	0.177457	-2.49446	0.00108149	3.06668	down
Com_972_neg	0.178671	-2.48462	1.19787e-05	2.73338	down
Com_2611_neg	0.17924	-2.48003	1.04567e-05	2.72982	down
Com_5398_neg	0.180072	-2.47335	0.0205343	2.21192	down
Com_5967_neg	0.180489	-2.47002	4.21862e-07	2.63504	down
Com_2441_neg	0.180878	-2.46691	0.00106742	2.448	down
Com_7683_neg	0.183018	-2.44994	0.00094633	2.74326	down
Com_5782_neg	0.184358	-2.43942	1.40739e-08	2.60767	down
Com_6089_neg	0.187608	-2.41421	0.0325796	1.97766	down
Com_7794_neg	0.188745	-2.40549	9.08169e-06	2.63579	down
Com_2596_neg	0.189679	-2.39837	0.0179457	2.01672	down
Com_3435_neg	0.190292	-2.39372	3.1512e-08	2.56529	down
Com_5550_neg	0.190938	-2.38882	0.0119549	2.01441	down
Com_3641_neg	0.191615	-2.38371	0.00175783	2.32323	down
Com_7870_neg	0.19293	-2.37385	0.0067301	2.18277	down
Com_2585_neg	0.195021	-2.3583	0.00855688	2.03199	down
Com_7821_neg	0.195497	-2.35478	3.10436e-07	2.51458	down
Com_1918_neg	0.196165	-2.34986	2.6888e-06	2.56301	down
Com_1495_neg	0.196296	-2.3489	0.00339672	2.96621	down
Com_2793_neg	0.196472	-2.34761	8.9231e-05	2.45217	down
Com_7849_neg	0.197212	-2.34218	0.00629478	2.18441	down
Com_4020_neg	0.197646	-2.33901	1.62708e-06	2.50453	down
Com_5551_neg	0.199063	-2.32871	0.0400244	1.83752	down
Com_7808_neg	0.19922	-2.32757	6.70605e-05	2.58487	down
Com_967_neg	0.199344	-2.32667	0.000139418	2.42573	down
Com_2582_neg	0.204835	-2.28747	0.00254769	2.20195	down
Com_3745_neg	0.205279	-2.28434	3.40935e-07	2.4525	down
Com_7640_neg	0.206172	-2.27808	7.59493e-05	2.39642	down
Com_7512_neg	0.206379	-2.27663	0.000126114	2.33119	down
Com_5819_neg	0.206557	-2.27539	0.0150787	1.92692	down
Com_2155_neg	0.206649	-2.27474	7.34637e-06	2.47719	down
Com_3175_neg	0.207541	-2.26853	0.00100956	2.65861	down
Com_6176_neg	0.210416	-2.24868	0.0303928	1.81733	down
Com_2579_neg	0.211921	-2.2384	0.0115288	1.93347	down
Com_3983_neg	0.213038	-2.23081	0.0345219	1.77244	down
Com_7863_neg	0.214214	-2.22287	0.0235168	1.8266	down
Com_1245_neg	0.21488	-2.2184	0.048735	1.75413	down
Com_7425_neg	0.217604	-2.20022	9.44699e-07	2.37761	down
Com_4502_neg	0.218617	-2.19352	7.92044e-05	2.45085	down
Com_7909_neg	0.219012	-2.19092	0.0492032	1.77903	down
Com_3819_neg	0.219069	-2.19054	1.18843e-05	2.39338	down
Com_625_neg	0.219313	-2.18894	0.000102626	2.29676	down
Com_2436_neg	0.220293	-2.1825	0.00014732	2.421	down
Com_2589_neg	0.220618	-2.18038	0.0176292	1.87992	down
Com_4878_neg	0.22223	-2.16987	0.00409682	2.21569	down
Com_4090_neg	0.222897	-2.16555	0.00038341	2.29346	down
Com_407_neg	0.223489	-2.16172	0.0147292	3.21007	down
Com_1919_neg	0.223693	-2.16041	0.00012406	2.36856	down
Com_7998_neg	0.224004	-2.1584	0.0412402	1.72925	down
Com_872_neg	0.225755	-2.14717	0.000434269	2.21166	down
Com_2437_neg	0.226993	-2.13928	5.45843e-05	2.36758	down
Com_7570_neg	0.227582	-2.13554	9.1862e-06	2.32999	down
Com_4882_neg	0.228273	-2.13117	0.00236683	2.07272	down
Com_1252_neg	0.228907	-2.12716	1.04152e-09	2.27666	down
Com_131_neg	0.229057	-2.12622	4.66957e-05	2.23237	down
Com_6087_neg	0.230194	-2.11908	0.0230194	1.72769	down
Com_8010_neg	0.231645	-2.11002	0.00518627	2.02911	down
Com_6324_neg	0.231766	-2.10926	0.00132813	2.43911	down
Com_5003_neg	0.232989	-2.10167	0.00069617	2.40682	down
Com_7180_neg	0.233265	-2.09996	0.00142555	2.14022	down
Com_5959_neg	0.235978	-2.08328	3.75647e-06	2.20278	down
Com_1915_neg	0.237127	-2.07627	0.000121257	2.31627	down
Com_8324_neg	0.240901	-2.05349	0.0180313	1.83187	down
Com_7222_neg	0.242477	-2.04408	0.000381819	2.13255	down
Com_3068_neg	0.244119	-2.03434	0.00241816	2.5406	down
Com_6178_neg	0.244339	-2.03304	0.00943834	1.81892	down
Com_605_neg	0.244369	-2.03287	0.0100897	2.47978	down
Com_1916_neg	0.245458	-2.02645	0.0001072	2.2646	down
Com_7423_neg	0.249218	-2.00452	6.93695e-08	2.14102	down
Com_5544_neg	0.249316	-2.00395	8.64868e-05	2.08791	down
Com_6505_neg	0.24943	-2.00329	0.00158794	2.34238	down
Com_2358_neg	0.249872	-2.00074	2.9042e-06	2.16157	down
Com_1624_neg	0.249894	-2.00061	0.00333748	2.15071	down
Com_2033_neg	0.253474	-1.98009	0.00826292	2.91762	down
Com_5314_neg	0.254583	-1.97379	0.0120956	1.7373	down
Com_8119_neg	0.256114	-1.96514	0.000463544	2.04256	down
Com_6652_neg	0.257183	-1.95913	0.00217977	2.30464	down
Com_1222_neg	0.257871	-1.95528	0.0301931	1.62862	down
Com_4617_neg	0.258232	-1.95326	0.00510889	2.10795	down
Com_968_neg	0.261717	-1.93392	1.01884e-05	2.06956	down
Com_6157_neg	0.261941	-1.93269	0.000453252	2.04763	down
Com_1253_neg	0.263171	-1.92593	0.00044799	1.97198	down
Com_7852_neg	0.263182	-1.92587	0.0181767	1.80664	down
Com_7130_neg	0.265322	-1.91418	0.000267641	2.07134	down
Com_3172_neg	0.265345	-1.91406	0.000373567	2.15284	down
Com_6919_neg	0.266282	-1.90897	0.0274053	2.96699	down
Com_5829_neg	0.267644	-1.90161	0.02497	1.72881	down
Com_6193_neg	0.268449	-1.89728	0.00129149	1.89399	down
Com_6404_neg	0.268587	-1.89654	0.00166575	1.86821	down
Com_5853_neg	0.269298	-1.89272	0.030755	1.63087	down
Com_7034_neg	0.269785	-1.89012	0.00140153	2.2035	down
Com_3233_neg	0.269841	-1.88982	0.0396122	1.63633	down
Com_6972_neg	0.270755	-1.88494	0.0275458	1.67375	down
Com_7035_neg	0.271401	-1.8815	0.00141633	2.22209	down
Com_4086_neg	0.271495	-1.881	1.57603e-05	2.05834	down
Com_7925_neg	0.271837	-1.87919	0.0198172	1.73644	down
Com_3935_neg	0.27197	-1.87848	3.2492e-05	2.00268	down
Com_8015_neg	0.272028	-1.87817	0.00115084	1.87045	down
Com_990_neg	0.273033	-1.87285	0.0190944	2.01892	down
Com_3424_neg	0.273281	-1.87154	6.81088e-06	2.03604	down
Com_6198_neg	0.273739	-1.86913	0.0404849	1.50097	down
Com_6796_neg	0.27643	-1.85501	0.0365886	1.68726	down
Com_1241_neg	0.276489	-1.85471	4.2042e-07	1.98776	down
Com_4641_neg	0.276793	-1.85312	0.00293432	1.86611	down
Com_7424_neg	0.2776	-1.84892	3.64476e-07	1.99299	down
Com_3181_neg	0.278716	-1.84313	0.00379605	2.33126	down
Com_3939_neg	0.279288	-1.84017	0.000328202	2.0648	down
Com_2583_neg	0.280108	-1.83595	0.0201142	1.61437	down
Com_6073_neg	0.283629	-1.81793	0.0123068	1.75401	down
Com_6585_neg	0.284922	-1.81136	0.00145135	1.80918	down
Com_2618_neg	0.284979	-1.81107	0.00145145	2.15257	down
Com_7637_neg	0.285003	-1.81095	0.000317725	2.04132	down
Com_5737_neg	0.285416	-1.80886	6.6358e-05	1.9757	down
Com_7279_neg	0.286584	-1.80297	0.00953681	1.69721	down
Com_4017_neg	0.287062	-1.80056	5.12559e-05	1.89152	down
Com_1030_neg	0.287219	-1.79977	5.32547e-07	1.93917	down
Com_7096_neg	0.288349	-1.79411	0.00126008	1.99945	down
Com_413_neg	0.289307	-1.78933	3.86167e-06	1.93406	down
Com_1900_neg	0.290573	-1.78303	3.03924e-07	1.92234	down
Com_1220_neg	0.290787	-1.78196	0.0315364	1.5326	down
Com_8011_neg	0.290834	-1.78173	0.0081192	1.76269	down
Com_2542_neg	0.291883	-1.77654	4.224e-05	1.85589	down
Com_848_neg	0.292485	-1.77357	0.0144013	2.43123	down
Com_5781_neg	0.294803	-1.76218	0.000393424	1.8541	down
Com_1588_neg	0.294875	-1.76183	0.0414766	1.35693	down
Com_8311_neg	0.295784	-1.75738	0.0227746	1.45914	down
Com_6084_neg	0.296982	-1.75155	0.0312112	1.47095	down
Com_6158_neg	0.297222	-1.75039	0.0390019	1.53023	down
Com_4611_neg	0.297376	-1.74964	0.000906059	2.02105	down
Com_3337_neg	0.299505	-1.73935	0.000136234	1.91323	down
Com_2134_neg	0.300156	-1.73621	0.00690817	2.40235	down
Com_3817_neg	0.300396	-1.73506	0.0126411	1.7929	down
Com_3425_neg	0.302374	-1.7256	6.87917e-06	1.86533	down
Com_7986_neg	0.303946	-1.71811	0.0354241	1.55533	down
Com_8293_neg	0.304705	-1.71452	0.00209357	1.70834	down
Com_2034_neg	0.304746	-1.71432	5.68591e-05	1.79571	down
Com_1122_neg	0.305771	-1.70947	2.18049e-05	1.86831	down
Com_7227_neg	0.307492	-1.70138	0.000713053	1.79184	down
Com_8006_neg	0.307639	-1.70069	0.00703417	1.94644	down
Com_3232_neg	0.307738	-1.70023	0.0302206	1.40413	down
Com_6640_neg	0.309287	-1.69298	7.2223e-06	1.82999	down
Com_4609_neg	0.309803	-1.69058	0.000562076	1.92559	down
Com_6827_neg	0.309908	-1.69009	0.00497778	2.02465	down
Com_4004_neg	0.310464	-1.6875	3.53432e-06	1.79766	down
Com_7168_neg	0.310905	-1.68546	0.00141799	1.81201	down
Com_7089_neg	0.311245	-1.68388	1.75204e-05	1.83831	down
Com_3701_neg	0.311483	-1.68277	0.0176503	1.66072	down
Com_7088_neg	0.313703	-1.67253	3.11599e-05	1.82717	down
Com_2794_neg	0.31376	-1.67227	0.00217922	1.70089	down
Com_1493_neg	0.316224	-1.66098	0.00757914	2.3107	down
Com_5765_neg	0.316368	-1.66033	5.80458e-06	1.78954	down
Com_3176_neg	0.316405	-1.66016	0.00378338	2.04759	down
Com_3185_neg	0.317775	-1.65392	0.00375169	2.03817	down
Com_5960_neg	0.320383	-1.64213	0.00225924	1.91362	down
Com_6691_neg	0.320815	-1.64019	0.0407645	1.59362	down
Com_4199_neg	0.321188	-1.63851	0.00398282	1.98242	down
Com_1498_neg	0.321846	-1.63556	0.00272477	1.97426	down
Com_3008_neg	0.322927	-1.63072	0.0320436	1.42203	down
Com_3954_neg	0.323686	-1.62733	0.000172006	1.77571	down
Com_1816_neg	0.326353	-1.61549	0.00297209	1.85996	down
Com_3182_neg	0.32681	-1.61348	0.0163982	2.01969	down
Com_4059_neg	0.327016	-1.61257	0.00230406	1.62619	down
Com_3124_neg	0.327019	-1.61255	0.0416617	1.26695	down
Com_7078_neg	0.327634	-1.60984	0.00405587	1.5786	down
Com_1309_neg	0.328912	-1.60423	0.03757	1.33053	down
Com_7846_neg	0.329269	-1.60266	0.00303344	1.71946	down
Com_2543_neg	0.331524	-1.59282	0.00012578	1.68512	down
Com_3592_neg	0.331731	-1.59192	0.00219166	1.58635	down
Com_3171_neg	0.331826	-1.5915	0.00870075	2.14217	down
Com_2255_neg	0.333882	-1.58259	0.0105863	1.44932	down
Com_7614_neg	0.334392	-1.58039	0.00153354	1.85861	down
Com_4932_neg	0.334663	-1.57922	0.00502853	1.98034	down
Com_6129_neg	0.335782	-1.5744	3.71495e-05	1.70416	down
Com_7334_neg	0.336022	-1.57337	0.000242485	1.64981	down
Com_2885_neg	0.336718	-1.57039	5.65696e-05	1.72166	down
Com_4870_neg	0.336721	-1.57038	0.00103726	1.58243	down
Com_5125_neg	0.336844	-1.56985	1.08661e-05	1.69029	down
Com_622_neg	0.33703	-1.56905	0.000220345	1.63227	down
Com_4924_neg	0.338575	-1.56245	0.0298585	1.29087	down
Com_2685_neg	0.339499	-1.55852	0.0417467	1.38884	down
Com_1359_neg	0.340842	-1.55283	4.64179e-05	1.70219	down
Com_3602_neg	0.341456	-1.55023	0.0138	1.53642	down
Com_684_neg	0.342054	-1.5477	0.000500303	1.744	down
Com_8241_neg	0.34298	-1.5438	1.12664e-06	1.65117	down
Com_1049_neg	0.343851	-1.54014	3.47585e-05	1.67896	down
Com_5700_neg	0.344244	-1.5385	5.81382e-05	1.61774	down
Com_8191_neg	0.344397	-1.53785	0.0200458	1.43641	down
Com_213_neg	0.344419	-1.53776	0.0224686	1.36433	down
Com_7388_neg	0.344472	-1.53754	0.000824837	1.60886	down
Com_4049_neg	0.345485	-1.5333	0.0487647	1.28351	down
Com_6196_neg	0.345494	-1.53327	0.00237	1.61509	down
Com_4037_neg	0.346073	-1.53085	0.0104082	1.90074	down
Com_5072_neg	0.346694	-1.52826	0.000351811	1.61629	down
Com_695_neg	0.34718	-1.52624	0.0182978	1.44135	down
Com_1045_neg	0.347333	-1.52561	0.00272951	1.53666	down
Com_6611_neg	0.347828	-1.52355	0.00333926	1.49682	down
Com_6068_neg	0.348603	-1.52034	0.0484574	1.62623	down
Com_1616_neg	0.349662	-1.51597	0.0103268	1.74425	down
Com_2592_neg	0.350441	-1.51275	0.00248767	1.48924	down
Com_8294_neg	0.350775	-1.51138	0.000161136	1.67513	down
Com_5005_neg	0.350987	-1.51051	0.0389334	1.84745	down
Com_3703_neg	0.351318	-1.50915	0.00980785	1.58041	down
Com_566_neg	0.351669	-1.50771	0.00834744	1.51006	down
Com_4940_neg	0.3517	-1.50758	1.53237e-05	1.62639	down
Com_7665_neg	0.351897	-1.50678	1.67822e-05	1.59319	down
Com_3866_neg	0.352049	-1.50615	0.0282875	1.25967	down
Com_6520_neg	0.352857	-1.50285	1.41824e-06	1.6149	down
Com_681_neg	0.353469	-1.50035	0.012232	1.80905	down
Com_5920_neg	0.353593	-1.49984	0.00214289	1.72392	down
Com_7651_neg	0.353754	-1.49918	0.0234822	2.34949	down
Com_101_neg	0.354512	-1.49609	0.00341844	1.79266	down
Com_2013_neg	0.355182	-1.49337	0.0385015	1.41608	down
Com_6243_neg	0.355574	-1.49178	0.00753904	1.77052	down
Com_2704_neg	0.356078	-1.48973	0.0137026	1.36521	down
Com_3376_neg	0.356521	-1.48794	0.000372761	1.54682	down
Com_3789_neg	0.3581	-1.48157	0.0014907	1.70443	down
Com_7137_neg	0.358928	-1.47823	0.0101359	2.05493	down
Com_3987_neg	0.360376	-1.47242	0.0460671	1.31837	down
Com_7984_neg	0.360453	-1.47212	0.0335011	1.47925	down
Com_7033_neg	0.360552	-1.47172	0.00474334	1.81496	down
Com_6188_neg	0.36113	-1.46941	0.00874883	1.55631	down
Com_3174_neg	0.361996	-1.46595	0.00991863	1.91035	down
Com_1615_neg	0.362432	-1.46422	0.0181355	1.29166	down
Com_6506_neg	0.362514	-1.46389	3.12242e-06	1.58328	down
Com_2774_neg	0.363033	-1.46183	0.025199	3.0046	down
Com_3993_neg	0.364485	-1.45607	0.00529623	1.41481	down
Com_5000_neg	0.364605	-1.45559	0.00326433	1.75099	down
Com_8174_neg	0.367219	-1.44529	0.0115587	1.34057	down
Com_2044_neg	0.367849	-1.44281	0.00832082	1.87681	down
Com_6130_neg	0.368396	-1.44067	0.00840926	1.37109	down
Com_374_neg	0.369714	-1.43552	0.0154406	1.6662	down
Com_7381_neg	0.369724	-1.43548	0.00923526	1.87303	down
Com_4200_neg	0.370212	-1.43358	0.00586603	1.44426	down
Com_2536_neg	0.370887	-1.43095	0.000659779	1.49748	down
Com_3698_neg	0.370953	-1.43069	0.0307914	1.31912	down
Com_1130_neg	0.371351	-1.42915	1.10058e-05	1.55535	down
Com_8264_neg	0.372474	-1.42479	0.0203432	1.29542	down
Com_610_neg	0.37264	-1.42415	0.0469148	2.20786	down
Com_4957_neg	0.372712	-1.42387	0.019305	1.37228	down
Com_3429_neg	0.37289	-1.42318	9.21502e-05	1.51041	down
Com_3366_neg	0.373289	-1.42163	2.21462e-05	1.50265	down
Com_5897_neg	0.373812	-1.41962	1.86076e-05	1.5175	down
Com_7483_neg	0.374265	-1.41787	0.00113042	1.44278	down
Com_5699_neg	0.374469	-1.41708	0.0149721	1.33463	down
Com_6125_neg	0.374673	-1.41629	0.0192584	1.24441	down
Com_5027_neg	0.374843	-1.41564	0.0265425	1.40562	down
Com_5886_neg	0.375197	-1.41428	0.000341718	1.46975	down
Com_5760_neg	0.375392	-1.41353	0.0389556	3.56169	down
Com_1206_neg	0.375863	-1.41172	0.0247872	1.36276	down
Com_1838_neg	0.376764	-1.40827	4.11251e-05	1.49785	down
Com_1084_neg	0.376809	-1.4081	6.95738e-05	1.53959	down
Com_322_neg	0.377044	-1.4072	0.00156932	1.55894	down
Com_2043_neg	0.378081	-1.40323	0.00555353	1.62117	down
Com_3647_neg	0.378209	-1.40274	0.0254845	1.22063	down
Com_7507_neg	0.379815	-1.39663	0.00146252	1.60631	down
Com_5132_neg	0.380878	-1.3926	1.33562e-05	1.51444	down
Com_3886_neg	0.381633	-1.38974	0.00369892	1.42812	down
Com_7842_neg	0.38169	-1.38952	0.0202104	1.31289	down
Com_3224_neg	0.381766	-1.38924	0.0111059	1.37189	down
Com_3286_neg	0.383189	-1.38387	0.000117805	1.5176	down
Com_331_neg	0.383251	-1.38364	0.0371618	1.24427	down
Com_6205_neg	0.383555	-1.3825	0.00638288	1.37858	down
Com_2594_neg	0.383948	-1.38102	0.0448692	1.24091	down
Com_5625_neg	0.385088	-1.37674	0.0139883	1.52074	down
Com_2896_neg	0.385558	-1.37498	0.0194273	1.6175	down
Com_2614_neg	0.385703	-1.37444	0.000371396	1.5373	down
Com_3114_neg	0.386112	-1.37291	0.00374383	1.37842	down
Com_2251_neg	0.38718	-1.36892	0.0151573	1.46255	down
Com_7129_neg	0.387407	-1.36808	0.00018003	1.48867	down
Com_2267_neg	0.38812	-1.36543	0.00703305	1.45236	down
Com_2954_neg	0.388587	-1.36369	0.000304547	1.4332	down
Com_7810_neg	0.388604	-1.36363	0.0340764	1.34231	down
Com_2169_neg	0.388635	-1.36351	0.0106271	1.26507	down
Com_8190_neg	0.388812	-1.36286	0.000259382	1.50853	down
Com_5736_neg	0.388849	-1.36272	7.09764e-05	1.49434	down
Com_7845_neg	0.389363	-1.36081	0.0262761	1.30876	down
Com_2987_neg	0.389374	-1.36077	0.000601169	1.44161	down
Com_2127_neg	0.389393	-1.3607	0.0120286	1.27272	down
Com_7965_neg	0.389986	-1.35851	0.0324918	1.24537	down
Com_5261_neg	0.390949	-1.35495	0.0206943	1.73035	down
Com_7788_neg	0.391254	-1.35382	0.0335382	1.17212	down
Com_579_neg	0.391687	-1.35223	0.0189312	1.55146	down
Com_871_neg	0.39223	-1.35023	0.00494934	1.3268	down
Com_2602_neg	0.392751	-1.34831	0.00657936	1.33264	down
Com_3322_neg	0.393997	-1.34374	3.59857e-05	1.41506	down
Com_6221_neg	0.394343	-1.34248	0.02291	1.46825	down
Com_8038_neg	0.394641	-1.34139	0.000377258	1.49427	down
Com_1117_neg	0.396618	-1.33418	0.000775646	1.44761	down
Com_786_neg	0.396881	-1.33322	0.0330439	1.1616	down
Com_3732_neg	0.397126	-1.33233	0.00225826	1.3705	down
Com_3220_neg	0.39756	-1.33075	0.000764894	1.48982	down
Com_6677_neg	0.397688	-1.33029	0.000946779	1.52892	down
Com_3368_neg	0.397884	-1.32958	0.00473853	1.51464	down
Com_2498_neg	0.398351	-1.32789	0.0139575	1.70724	down
Com_7544_neg	0.398622	-1.32691	1.58321e-06	1.41371	down
Com_8265_neg	0.398776	-1.32635	0.00995625	1.34897	down
Com_3885_neg	0.399726	-1.32292	3.29999e-07	1.42012	down
Com_6217_neg	0.40075	-1.31922	0.00822173	1.29418	down
Com_903_neg	0.401289	-1.31729	8.78428e-05	1.38228	down
Com_1974_neg	0.401904	-1.31508	0.0330665	1.12794	down
Com_2375_neg	0.402237	-1.31388	0.00107841	1.5013	down
Com_7933_neg	0.402623	-1.3125	0.000167706	1.40905	down
Com_8263_neg	0.404287	-1.30655	0.0272124	1.26669	down
Com_6136_neg	0.404563	-1.30556	0.00419328	1.30303	down
Com_4703_neg	0.404743	-1.30492	0.0226278	1.17905	down
Com_1121_neg	0.404965	-1.30413	0.0020395	1.52463	down
Com_2487_neg	0.40498	-1.30408	0.013982	1.2755	down
Com_5558_neg	0.405071	-1.30375	0.0107289	1.38979	down
Com_2425_neg	0.405586	-1.30192	0.0128186	1.29329	down
Com_7677_neg	0.405596	-1.30189	0.0416952	1.95883	down
Com_6156_neg	0.40579	-1.30119	0.0277592	1.26903	down
Com_2706_neg	0.406417	-1.29897	0.00746514	1.57448	down
Com_5697_neg	0.406568	-1.29843	0.0314984	1.84599	down
Com_7364_neg	0.406845	-1.29745	0.0311133	1.79273	down
Com_1053_neg	0.406983	-1.29696	0.000242528	1.42894	down
Com_421_neg	0.407507	-1.2951	0.0291898	1.85212	down
Com_3085_neg	0.40885	-1.29036	0.00237533	1.47145	down
Com_1595_neg	0.409071	-1.28958	0.0486108	1.22738	down
Com_6000_neg	0.410657	-1.284	0.000533681	1.40601	down
Com_4983_neg	0.413268	-1.27485	0.0170782	1.15939	down
Com_976_neg	0.413519	-1.27398	0.00212149	1.34319	down
Com_6142_neg	0.413622	-1.27362	0.0047563	1.52448	down
Com_7386_neg	0.41426	-1.27139	0.028693	1.16719	down
Com_7286_neg	0.415379	-1.2675	0.0459147	1.13012	down
Com_1327_neg	0.415789	-1.26608	0.0152066	1.31314	down
Com_5171_neg	0.41604	-1.26521	0.00391621	1.48254	down
Com_5400_neg	0.416512	-1.26357	0.0221883	1.44778	down
Com_1815_neg	0.416616	-1.26321	0.00825212	1.37143	down
Com_323_neg	0.416842	-1.26243	0.000887609	1.40687	down
Com_6657_neg	0.417125	-1.26145	0.0147332	1.25593	down
Com_1591_neg	0.417759	-1.25926	2.83303e-05	1.33373	down
Com_2617_neg	0.41967	-1.25267	0.000525919	1.39433	down
Com_5722_neg	0.420111	-1.25116	1.43579e-06	1.33412	down
Com_3682_neg	0.420595	-1.2495	0.000231473	1.37886	down
Com_5888_neg	0.421735	-1.24559	0.0053237	1.46828	down
Com_3177_neg	0.421936	-1.2449	0.0170802	1.77388	down
Com_3268_neg	0.42245	-1.24315	0.000110772	1.34265	down
Com_5364_neg	0.422816	-1.2419	0.0253957	1.69892	down
Com_6395_neg	0.423028	-1.24117	0.00891445	1.51168	down
Com_1425_neg	0.423209	-1.24056	0.010107	1.18964	down
Com_244_neg	0.423288	-1.24029	0.00178189	1.41389	down
Com_685_neg	0.423469	-1.23967	0.0024924	1.44899	down
Com_3074_neg	0.424034	-1.23775	0.0158704	1.36898	down
Com_3646_neg	0.424155	-1.23734	0.000882664	1.39612	down
Com_5047_neg	0.424798	-1.23515	0.000765827	1.27165	down
Com_3557_neg	0.424863	-1.23493	0.000895584	1.27918	down
Com_2849_neg	0.425447	-1.23295	0.0222636	1.15013	down
Com_6951_neg	0.426278	-1.23013	2.26551e-05	1.33562	down
Com_4864_neg	0.42645	-1.22955	8.90476e-05	1.3488	down
Com_7903_neg	0.427187	-1.22706	0.0106745	1.48621	down
Com_2530_neg	0.4278	-1.22499	0.00536748	1.18732	down
Com_6340_neg	0.428003	-1.22431	0.0305442	1.22044	down
Com_1050_neg	0.430076	-1.21734	0.000190676	1.31678	down
Com_987_neg	0.43091	-1.21454	0.00864265	1.20901	down
Com_3423_neg	0.431227	-1.21348	0.000712704	1.30265	down
Com_6373_neg	0.431581	-1.2123	0.0493333	1.81236	down
Com_8012_neg	0.431936	-1.21111	0.0229804	1.17458	down
Com_5283_neg	0.432399	-1.20957	0.0294649	1.2228	down
Com_4055_neg	0.43281	-1.20819	0.00924978	1.46838	down
Com_4045_neg	0.433126	-1.20714	0.00397079	1.18674	down
Com_537_neg	0.43359	-1.2056	0.00339921	1.39265	down
Com_365_neg	0.43372	-1.20517	0.0299923	1.73945	down
Com_2575_neg	0.434841	-1.20144	0.0431033	1.13112	down
Com_5926_neg	0.435381	-1.19965	0.0174764	1.29981	down
Com_6584_neg	0.435401	-1.19958	0.0013562	1.25148	down
Com_6296_neg	0.436636	-1.1955	0.00266703	1.26338	down
Com_3222_neg	0.436701	-1.19528	0.0480859	1.06259	down
Com_754_neg	0.437201	-1.19363	0.0128646	1.132	down
Com_8127_neg	0.437579	-1.19238	2.85212e-07	1.27706	down
Com_2253_neg	0.438194	-1.19036	0.00195021	1.23301	down
Com_4177_neg	0.439943	-1.18461	0.000318644	1.24702	down
Com_571_neg	0.440676	-1.18221	0.0261714	1.09259	down
Com_8163_neg	0.44168	-1.17893	4.58757e-07	1.25723	down
Com_1047_neg	0.442241	-1.17709	0.000341851	1.26553	down
Com_4625_neg	0.442713	-1.17556	0.00668499	1.24207	down
Com_3102_neg	0.442761	-1.1754	0.044476	1.34825	down
Com_4953_neg	0.443494	-1.17301	0.0338215	1.07925	down
Com_7394_neg	0.444274	-1.17048	0.00696659	1.21583	down
Com_6913_neg	0.44429	-1.17043	0.0485381	1.02726	down
Com_3888_neg	0.444499	-1.16975	0.00679575	1.19228	down
Com_3052_neg	0.444627	-1.16933	0.0155818	1.49331	down
Com_7721_neg	0.444906	-1.16843	0.010691	1.4641	down
Com_5139_neg	0.445248	-1.16732	0.00190185	1.18769	down
Com_7553_neg	0.445618	-1.16612	0.00796898	1.22691	down
Com_7688_neg	0.445958	-1.16502	0.00643916	1.39493	down
Com_6285_neg	0.446912	-1.16194	0.0437806	1.07917	down
Com_4975_neg	0.447526	-1.15996	0.00265118	1.26316	down
Com_2535_neg	0.448023	-1.15836	0.035531	1.29646	down
Com_7404_neg	0.448442	-1.15701	5.26153e-06	1.229	down
Com_7971_neg	0.448692	-1.1562	0.0464956	1.13636	down
Com_761_neg	0.448796	-1.15587	0.00624511	1.30698	down
Com_4175_neg	0.449126	-1.15481	0.00544528	1.36069	down
Com_1792_neg	0.449215	-1.15452	0.00162061	1.30342	down
Com_6718_neg	0.450288	-1.15108	0.00686868	1.2566	down
Com_2962_neg	0.451603	-1.14687	0.00536239	1.13413	down
Com_7140_neg	0.451858	-1.14606	0.0195722	1.47859	down
Com_3746_neg	0.451882	-1.14598	0.00439151	1.36004	down
Com_4938_neg	0.451903	-1.14591	0.00146957	1.29304	down
Com_4646_neg	0.452204	-1.14496	0.00259484	1.26685	down
Com_1193_neg	0.452376	-1.14441	0.00141454	1.30218	down
Com_7796_neg	0.45256	-1.14382	0.00116161	1.28239	down
Com_7131_neg	0.452769	-1.14315	0.00615042	1.15442	down
Com_7420_neg	0.452978	-1.14249	0.00777677	1.40969	down
Com_38_neg	0.454088	-1.13896	0.00684887	1.32495	down
Com_7578_neg	0.454658	-1.13715	0.00130278	1.21655	down
Com_7917_neg	0.454749	-1.13686	0.0352667	1.26572	down
Com_2998_neg	0.455006	-1.13604	3.67631e-07	1.21243	down
Com_5040_neg	0.45592	-1.13315	0.00077631	1.17065	down
Com_7844_neg	0.456972	-1.12982	0.0409808	1.12965	down
Com_360_neg	0.457167	-1.12921	0.0412376	1.05316	down
Com_5636_neg	0.457375	-1.12855	0.00213903	1.20353	down
Com_201_neg	0.457677	-1.1276	0.0215521	1.03422	down
Com_7877_neg	0.458644	-1.12455	0.00484564	1.1458	down
Com_5861_neg	0.459068	-1.12322	0.00558068	1.10289	down
Com_400_neg	0.45909	-1.12315	0.00674947	1.35104	down
Com_5251_neg	0.459392	-1.1222	0.0018367	1.27146	down
Com_1790_neg	0.460075	-1.12006	0.0140535	1.04939	down
Com_8273_neg	0.460221	-1.1196	0.0255009	1.05212	down
Com_3726_neg	0.460851	-1.11763	0.00176262	1.21536	down
Com_2894_neg	0.461319	-1.11616	0.000132156	1.20892	down
Com_2333_neg	0.461818	-1.1146	0.000719711	1.22286	down
Com_4737_neg	0.461903	-1.11434	0.000905847	1.20043	down
Com_1346_neg	0.46193	-1.11426	0.0279424	1.02796	down
Com_7936_neg	0.462634	-1.11206	0.0495925	1.04121	down
Com_2136_neg	0.462952	-1.11107	0.00510204	1.15788	down
Com_2222_neg	0.462972	-1.111	0.000421664	1.18531	down
Com_4934_neg	0.463562	-1.10917	0.000462748	1.14973	down
Com_7221_neg	0.464153	-1.10733	0.00794495	1.30948	down
Com_6961_neg	0.464688	-1.10567	0.0041452	1.16014	down
Com_3272_neg	0.46496	-1.10482	3.80232e-05	1.17272	down
Com_7900_neg	0.465593	-1.10286	0.0351932	1.16126	down
Com_3234_neg	0.465955	-1.10174	0.00401573	1.16807	down
Com_2300_neg	0.466417	-1.10031	0.00249387	1.1615	down
Com_2814_neg	0.466894	-1.09883	0.000705696	1.23024	down
Com_3940_neg	0.468478	-1.09395	0.0110763	1.36802	down
Com_8162_neg	0.468717	-1.09321	9.74844e-09	1.1722	down
Com_2603_neg	0.469179	-1.09179	0.0231829	1.43521	down
Com_1873_neg	0.469558	-1.09062	0.000347043	1.15549	down
Com_3628_neg	0.469917	-1.08952	0.00451129	1.27227	down
Com_2164_neg	0.470044	-1.08913	5.78022e-05	1.1704	down
Com_1242_neg	0.470085	-1.08901	0.0021127	1.11154	down
Com_2227_neg	0.470505	-1.08772	0.0010395	1.14988	down
Com_5628_neg	0.470562	-1.08754	0.0208083	1.08893	down
Com_2230_neg	0.471147	-1.08575	0.00019736	1.18312	down
Com_324_neg	0.471594	-1.08438	0.00186286	1.21742	down
Com_1843_neg	0.472302	-1.08222	0.00254879	1.17616	down
Com_3083_neg	0.472988	-1.08012	0.00884425	1.0722	down
Com_5154_neg	0.473115	-1.07974	0.00565409	1.19434	down
Com_1663_neg	0.474419	-1.07577	0.000669251	1.12944	down
Com_1681_neg	0.474947	-1.07416	0.00774059	1.04162	down
Com_2969_neg	0.47511	-1.07367	2.07436e-06	1.15703	down
Com_1175_neg	0.475222	-1.07333	0.00200257	1.15569	down
Com_5843_neg	0.477299	-1.06704	0.00588917	1.1548	down
Com_4057_neg	0.477574	-1.0662	0.00099765	1.19569	down
Com_6522_neg	0.477655	-1.06596	0.000903168	1.19088	down
Com_841_neg	0.479219	-1.06124	0.000143002	1.14602	down
Com_4594_neg	0.479273	-1.06108	0.0015852	1.19171	down
Com_235_neg	0.479778	-1.05956	0.015372	1.13065	down
Com_416_neg	0.480448	-1.05755	0.00250551	1.0706	down
Com_2845_neg	0.480818	-1.05644	0.00502947	1.18194	down
Com_992_neg	0.481956	-1.05303	0.0244789	1.13602	down
Com_5714_neg	0.482506	-1.05138	0.00896532	1.08285	down
Com_6182_neg	0.4828	-1.0505	0.0147992	1.18453	down
Com_7916_neg	0.483041	-1.04978	0.00830214	1.10154	down
Com_5620_neg	0.483446	-1.04857	0.0226611	1.20228	down
Com_3164_neg	0.483615	-1.04807	0.0235604	1.0759	down
Com_6909_neg	0.483904	-1.04721	0.00521696	1.17572	down
Com_3426_neg	0.484611	-1.0451	0.000708838	1.09469	down
Com_7362_neg	0.485673	-1.04194	0.00597437	1.08489	down
Com_3154_neg	0.485824	-1.04149	0.00721673	1.04514	down
Com_3952_neg	0.485996	-1.04098	0.0228191	1.11118	down
Com_2298_neg	0.486149	-1.04053	0.000348586	1.09791	down
Com_2494_neg	0.486228	-1.0403	0.0220134	1.18799	down
Com_2409_neg	0.487443	-1.0367	0.00225584	1.12496	down
Com_5213_neg	0.487472	-1.03661	2.51669e-08	1.11094	down
Com_2263_neg	0.487709	-1.03591	0.00458066	1.20085	down
Com_3259_neg	0.487723	-1.03587	0.0433982	1.05516	down
Com_4739_neg	0.487828	-1.03556	0.00295097	1.19233	down
Com_228_neg	0.487948	-1.0352	0.0118775	1.01356	down
Com_8289_neg	0.488009	-1.03502	0.00109649	1.16606	down
Com_3953_neg	0.488792	-1.03271	0.00485743	1.18965	down
Com_7476_neg	0.488903	-1.03238	0.0127845	1.21512	down
Com_6466_neg	0.489188	-1.03154	0.00574666	1.1847	down
Com_3427_neg	0.490783	-1.02684	0.000243599	1.08278	down
Com_870_neg	0.490878	-1.02656	0.00262711	1.04416	down
Com_6247_neg	0.490967	-1.0263	0.000410655	1.07126	down
Com_2610_neg	0.49132	-1.02527	0.000722001	1.14211	down
Com_1525_neg	0.492363	-1.0222	0.000523353	1.10075	down
Com_2764_neg	0.492733	-1.02112	0.0105695	1.04274	down
Com_5811_neg	0.493071	-1.02013	0.00940081	1.14303	down
Com_4631_neg	0.493877	-1.01778	0.0238221	1.02384	down
Com_2892_neg	0.494054	-1.01726	0.0444915	1.00936	down
Com_3621_neg	0.494245	-1.0167	0.0022472	1.12389	down
Com_2553_neg	0.494858	-1.01491	0.000796403	1.1319	down
Com_6261_neg	0.495206	-1.0139	0.0178199	1.0149	down
Com_5696_neg	0.495209	-1.01389	0.00275896	1.06804	down
Com_2753_neg	0.495683	-1.01251	0.0351298	1.7405	down
Com_6615_neg	0.496184	-1.01105	0.00149663	1.14271	down
Com_291_neg	0.496666	-1.00965	4.35307e-06	1.08327	down
Com_2126_neg	0.49673	-1.00947	6.63813e-06	1.08168	down
Com_4678_neg	0.497166	-1.0082	0.000519477	1.09774	down
Com_4009_neg	0.498149	-1.00535	2.55581e-05	1.07909	down
Com_6214_neg	0.498259	-1.00503	0.0123629	1.08309	down
Com_3627_neg	0.498398	-1.00463	0.000166165	1.10105	down
Com_4488_neg	0.49857	-1.00413	0.000530328	1.1104	down
Com_1200_neg	0.49944	-1.00162	0.00652852	1.08654	down
Com_6082_neg	0.499552	-1.00129	0.0461512	1.06127	down
Com_934_neg	40.0829	5.32491	0.0276045	3.89298	up
Com_5348_neg	29.5229	4.88376	0.010479	3.99783	up
Com_1905_neg	24.6109	4.62122	0.000647731	4.3676	up
Com_935_neg	21.4323	4.42171	0.0302755	3.66741	up
Com_927_neg	20.2402	4.33915	0.0249545	3.60236	up
Com_3747_neg	19.8528	4.31127	1.36772e-06	4.62665	up
Com_7020_neg	17.0853	4.09468	0.000704413	4.60898	up
Com_4146_neg	16.4836	4.04296	0.000879282	3.81841	up
Com_6264_neg	15.9262	3.99333	0.0352136	2.93067	up
Com_5862_neg	15.5096	3.95509	0.0216425	3.1896	up
Com_933_neg	15.4782	3.95217	0.0410437	3.00881	up
Com_7555_neg	13.2121	3.72379	0.00595946	3.16884	up
Com_4173_neg	12.3032	3.62096	0.0100102	3.90902	up
Com_472_neg	12.2075	3.6097	0.00234872	3.65027	up
Com_2562_neg	11.8544	3.56735	0.00022768	3.57543	up
Com_3113_neg	11.382	3.50868	0.00912449	2.87871	up
Com_2937_neg	11.1117	3.47401	0.0053637	3.02011	up
Com_433_neg	10.9022	3.44655	0.00386282	3.52326	up
Com_8336_neg	10.7845	3.43089	3.76687e-05	3.53417	up
Com_8144_neg	10.3781	3.37547	0.000448336	3.32416	up
Com_3862_neg	10.0883	3.33461	0.000159153	3.35519	up
Com_473_neg	10.0328	3.32666	0.00190925	4.67105	up
Com_3927_neg	9.733	3.28288	0.0347716	2.36533	up
Com_4494_neg	9.43357	3.2378	0.00196688	3.02869	up
Com_3648_neg	9.33017	3.2219	0.00267979	2.98219	up
Com_444_neg	8.95336	3.16243	0.00353213	3.427	up
Com_1024_neg	8.92119	3.15724	0.00787136	2.77901	up
Com_7021_neg	8.90208	3.15414	0.00151361	3.11514	up
Com_1228_neg	8.81366	3.13974	0.00916972	2.81618	up
Com_5044_neg	8.77234	3.13296	9.98022e-05	3.20362	up
Com_3934_neg	8.6102	3.10605	0.00283321	2.95639	up
Com_477_neg	8.22508	3.04003	0.00438034	3.23383	up
Com_2710_neg	8.04361	3.00784	3.51572e-08	3.2042	up
Com_257_neg	7.95699	2.99222	0.00531413	2.73777	up
Com_1026_neg	7.77656	2.95913	0.0168095	2.38007	up
Com_2876_neg	7.64608	2.93472	0.00798766	3.16918	up
Com_476_neg	7.54685	2.91587	0.00598705	2.77322	up
Com_7177_neg	7.44465	2.8962	0.0157847	2.41758	up
Com_1796_neg	7.18392	2.84477	0.000139742	3.05224	up
Com_3267_neg	6.74207	2.75319	0.000163654	2.79631	up
Com_7822_neg	6.65027	2.73341	0.000287393	3.10766	up
Com_948_neg	6.63719	2.73057	0.00087521	2.72931	up
Com_3767_neg	6.53603	2.70841	5.36034e-06	2.96586	up
Com_3048_neg	6.53113	2.70733	0.0147948	2.29848	up
Com_442_neg	6.44208	2.68753	0.00599829	3.99246	up
Com_680_neg	6.37096	2.67151	0.000736066	2.65467	up
Com_6510_neg	6.37089	2.6715	6.87581e-06	2.92615	up
Com_4364_neg	6.37003	2.6713	0.0425426	2.39311	up
Com_1940_neg	6.19331	2.63071	1.15104e-06	2.83384	up
Com_3815_neg	5.95458	2.574	3.24796e-05	2.67718	up
Com_459_neg	5.93076	2.56822	0.0075731	4.15674	up
Com_3926_neg	5.91384	2.5641	0.00350766	2.45069	up
Com_5434_neg	5.8718	2.5538	2.54612e-05	2.66238	up
Com_1906_neg	5.80445	2.53716	0.000980844	2.51361	up
Com_928_neg	5.79525	2.53487	0.0489501	2.26418	up
Com_6703_neg	5.77771	2.5305	0.00595131	3.58686	up
Com_3296_neg	5.72386	2.51699	1.14421e-08	2.68577	up
Com_6653_neg	5.6756	2.50477	0.0107402	2.32889	up
Com_436_neg	5.64368	2.49664	0.00830145	3.85295	up
Com_7716_neg	5.50889	2.46176	0.00358921	2.3735	up
Com_4563_neg	5.27119	2.39813	2.41813e-05	2.52011	up
Com_6871_neg	5.25433	2.39351	0.000570256	2.69606	up
Com_1868_neg	5.22438	2.38526	5.23445e-06	2.58478	up
Com_4467_neg	5.17004	2.37017	0.0168067	2.41785	up
Com_2118_neg	5.12345	2.35712	2.87776e-07	2.53722	up
Com_2015_neg	5.11929	2.35594	0.00387105	2.52047	up
Com_2938_neg	5.11027	2.3534	0.00332133	2.21869	up
Com_1904_neg	5.07209	2.34258	0.00392486	2.56024	up
Com_3115_neg	5.06454	2.34043	0.00135177	2.29147	up
Com_7022_neg	5.03236	2.33123	0.00321313	3.05311	up
Com_705_neg	4.9942	2.32025	0.0143634	2.34641	up
Com_362_neg	4.94246	2.30523	0.000889355	2.52	up
Com_7463_neg	4.74551	2.24656	0.00485135	2.43506	up
Com_7697_neg	4.65934	2.22013	0.0497571	1.82961	up
Com_7702_neg	4.64801	2.21661	0.0022302	2.35565	up
Com_423_neg	4.63161	2.21151	0.0146951	4.31885	up
Com_7526_neg	4.61141	2.20521	0.000404548	2.33526	up
Com_4276_neg	4.55432	2.18724	0.00888963	2.21675	up
Com_2035_neg	4.5196	2.1762	0.0147141	3.23974	up
Com_6699_neg	4.50828	2.17258	0.0120946	2.9456	up
Com_7699_neg	4.45739	2.1562	0.0020138	2.09693	up
Com_1028_neg	4.45683	2.15602	0.0166735	1.88781	up
Com_2265_neg	4.43878	2.15016	0.0122218	1.9586	up
Com_2875_neg	4.34317	2.11875	0.022063	3.90716	up
Com_2751_neg	4.32139	2.1115	0.00363954	2.30276	up
Com_5137_neg	4.24657	2.0863	4.45699e-07	2.21753	up
Com_2883_neg	4.24318	2.08515	0.0185724	3.42628	up
Com_6005_neg	4.12732	2.0452	0.0351454	4.04521	up
Com_983_neg	4.11983	2.04259	1.72293e-06	2.18892	up
Com_8302_neg	4.09536	2.03399	0.00397632	1.93743	up
Com_679_neg	4.07962	2.02843	1.87631e-05	2.13665	up
Com_7562_neg	4.07134	2.0255	0.0452849	1.6569	up
Com_6692_neg	4.06956	2.02487	0.00746987	2.47289	up
Com_6872_neg	4.02187	2.00787	0.023957	1.81072	up
Com_4294_neg	4.01959	2.00705	0.00204369	2.44901	up
Com_17_neg	4.00497	2.00179	7.68691e-05	2.08904	up
Com_7213_neg	3.97763	1.99191	0.0020181	2.1017	up
Com_3042_neg	3.96971	1.98903	0.0265901	1.65976	up
Com_7818_neg	3.94826	1.98122	0.00533135	1.88334	up
Com_310_neg	3.89883	1.96304	0.00129083	2.01103	up
Com_469_neg	3.88187	1.95675	0.0198601	3.78973	up
Com_3750_neg	3.8686	1.95181	0.000543266	1.98945	up
Com_5939_neg	3.85827	1.94796	0.0133864	3.26027	up
Com_3213_neg	3.8529	1.94595	0.000398583	1.97593	up
Com_3990_neg	3.83481	1.93916	0.00735431	2.43522	up
Com_2551_neg	3.82498	1.93545	0.00111458	1.92909	up
Com_8142_neg	3.80228	1.92687	0.00591766	1.81978	up
Com_5469_neg	3.78359	1.91976	0.0148123	2.62227	up
Com_650_neg	3.77062	1.9148	0.0187959	1.86189	up
Com_2709_neg	3.76884	1.91412	7.03809e-05	1.99483	up
Com_450_neg	3.76851	1.91399	0.00943921	1.87684	up
Com_5718_neg	3.73172	1.89984	0.0126722	2.08336	up
Com_4499_neg	3.73145	1.89973	0.00157987	1.89619	up
Com_7149_neg	3.73104	1.89958	0.0146974	2.23354	up
Com_328_neg	3.7123	1.89232	0.0175023	1.83789	up
Com_6870_neg	3.70972	1.89131	0.0103619	1.8787	up
Com_6833_neg	3.64295	1.86511	0.0331947	1.64004	up
Com_2873_neg	3.6299	1.85993	0.00366752	2.34888	up
Com_460_neg	3.61091	1.85236	0.0147684	2.204	up
Com_5135_neg	3.60634	1.85054	0.046001	1.49256	up
Com_2345_neg	3.59079	1.8443	0.013782	1.66986	up
Com_1313_neg	3.59071	1.84427	0.008704	1.68818	up
Com_7256_neg	3.56665	1.83457	0.0408685	1.99291	up
Com_2881_neg	3.53793	1.82291	0.00700021	2.40815	up
Com_7559_neg	3.50258	1.80842	0.043441	1.48941	up
Com_941_neg	3.50085	1.8077	0.0127022	1.66102	up
Com_7144_neg	3.486	1.80157	0.00998289	2.44815	up
Com_4865_neg	3.48094	1.79948	4.58007e-05	1.97229	up
Com_3755_neg	3.47035	1.79508	7.3994e-06	1.95007	up
Com_6650_neg	3.46972	1.79482	0.000763196	1.83361	up
Com_5486_neg	3.45436	1.78842	0.0103127	2.08309	up
Com_1035_neg	3.44992	1.78656	0.000111388	1.85297	up
Com_1597_neg	3.44349	1.78387	0.00649639	1.66612	up
Com_1596_neg	3.42177	1.77474	0.0219312	2.91605	up
Com_1257_neg	3.40828	1.76905	0.00717457	2.29849	up
Com_363_neg	3.39474	1.7633	0.00734214	2.15727	up
Com_7146_neg	3.38551	1.75937	0.0013726	1.78637	up
Com_3054_neg	3.35131	1.74473	0.0340314	2.8602	up
Com_6252_neg	3.34937	1.74389	0.00417813	1.85498	up
Com_7148_neg	3.33944	1.73961	0.0175199	2.43719	up
Com_4240_neg	3.27594	1.71191	0.042709	1.41069	up
Com_2500_neg	3.26613	1.70758	0.00987089	2.28553	up
Com_3053_neg	3.20427	1.67999	0.0319063	1.54636	up
Com_335_neg	3.20051	1.6783	0.00704241	1.58091	up
Com_336_neg	3.18961	1.67338	0.0136697	1.52714	up
Com_429_neg	3.18726	1.67231	0.0274147	3.88287	up
Com_3597_neg	3.182	1.66994	0.0360689	2.38559	up
Com_4420_neg	3.18148	1.6697	0.0212828	1.48945	up
Com_2991_neg	3.16521	1.6623	0.044213	1.59912	up
Com_7178_neg	3.16176	1.66073	0.0266271	1.58839	up
Com_7216_neg	3.15733	1.65871	0.00198585	1.91162	up
Com_1877_neg	3.15247	1.65648	0.00242073	1.62969	up
Com_4905_neg	3.05749	1.61235	0.000111729	1.70045	up
Com_1515_neg	3.04287	1.60543	0.0126168	2.16629	up
Com_4306_neg	3.02575	1.59729	0.0445885	1.3075	up
Com_6386_neg	2.99662	1.58334	0.0249662	1.92232	up
Com_3563_neg	2.9944	1.58227	0.000326692	1.74276	up
Com_1212_neg	2.9892	1.57976	3.82367e-05	1.66647	up
Com_7695_neg	2.98327	1.5769	0.00534385	1.73949	up
Com_5937_neg	2.93173	1.55175	0.0492492	2.90229	up
Com_5246_neg	2.89773	1.53492	2.01565e-06	1.648	up
Com_5956_neg	2.86666	1.51937	0.0125578	1.803	up
Com_5077_neg	2.8651	1.51858	0.000243116	1.68151	up
Com_4145_neg	2.86111	1.51657	0.000619774	1.55279	up
Com_440_neg	2.85255	1.51225	0.0136391	1.48134	up
Com_4262_neg	2.8525	1.51222	0.0463565	1.51643	up
Com_1042_neg	2.83537	1.50354	0.0115482	1.96647	up
Com_6884_neg	2.82766	1.49961	0.00922687	1.56839	up
Com_5665_neg	2.80755	1.48931	0.0281784	1.92641	up
Com_283_neg	2.78005	1.47511	0.00139	1.49114	up
Com_312_neg	2.77575	1.47288	0.0131323	1.38999	up
Com_7366_neg	2.76177	1.46559	0.0224708	1.34538	up
Com_482_neg	2.75521	1.46216	0.042236	1.57018	up
Com_6838_neg	2.75445	1.46176	0.0186055	1.3431	up
Com_7805_neg	2.74023	1.4543	3.8446e-07	1.54993	up
Com_3950_neg	2.7169	1.44196	0.00224434	1.44487	up
Com_5632_neg	2.71535	1.44114	0.0055324	1.49244	up
Com_2237_neg	2.67798	1.42114	0.000180196	1.48024	up
Com_5965_neg	2.66001	1.41143	0.00240337	1.60995	up
Com_2779_neg	2.63248	1.39642	3.04949e-05	1.4821	up
Com_1547_neg	2.62618	1.39297	0.0296139	1.64223	up
Com_4852_neg	2.62562	1.39266	0.00313648	1.38555	up
Com_7537_neg	2.574	1.36401	0.00475628	1.61681	up
Com_8238_neg	2.55952	1.35587	0.000432886	1.51774	up
Com_5968_neg	2.54802	1.34937	0.000441038	1.50349	up
Com_435_neg	2.54485	1.34758	0.018598	1.65324	up
Com_1723_neg	2.53627	1.34271	0.000199059	1.4684	up
Com_456_neg	2.52854	1.33831	0.0392434	2.24033	up
Com_6651_neg	2.52222	1.33469	0.0283043	1.19559	up
Com_7407_neg	2.5146	1.33033	0.00113456	1.35654	up
Com_3369_neg	2.50423	1.32437	0.00650899	1.26093	up
Com_7010_neg	2.49211	1.31737	0.000492175	1.39931	up
Com_2737_neg	2.49103	1.31674	0.010097	1.57247	up
Com_6745_neg	2.48943	1.31582	0.0478659	1.30277	up
Com_7024_neg	2.47259	1.30602	0.0457112	1.9169	up
Com_1642_neg	2.47071	1.30492	8.47886e-06	1.38822	up
Com_3465_neg	2.4641	1.30106	0.03313	1.21823	up
Com_4910_neg	2.44143	1.28773	0.00192575	1.29674	up
Com_7016_neg	2.43766	1.2855	0.00520736	1.33085	up
Com_1859_neg	2.43049	1.28125	0.00106595	1.4665	up
Com_8292_neg	2.42017	1.27511	0.00884059	1.22883	up
Com_5538_neg	2.40986	1.26895	0.000167381	1.33454	up
Com_10_neg	2.40241	1.26448	0.0157683	1.4544	up
Com_2461_neg	2.40195	1.26421	0.0351816	1.34282	up
Com_2879_neg	2.38558	1.25434	0.0385298	1.66979	up
Com_7696_neg	2.37921	1.25048	0.00866894	1.41624	up
Com_4867_neg	2.37261	1.24648	9.71067e-05	1.36268	up
Com_1457_neg	2.37003	1.2449	0.0307366	1.79352	up
Com_8030_neg	2.36687	1.24298	0.0138796	1.59806	up
Com_7184_neg	2.36353	1.24094	0.000207411	1.36536	up
Com_1932_neg	2.35067	1.23307	0.000864564	1.298	up
Com_7700_neg	2.34353	1.22868	0.013189	1.1893	up
Com_467_neg	2.34188	1.22767	0.0195719	1.36588	up
Com_3463_neg	2.34181	1.22762	0.00354013	1.42701	up
Com_463_neg	2.33087	1.22087	0.0421028	1.80633	up
Com_6687_neg	2.32766	1.21888	0.000201969	1.27024	up
Com_2382_neg	2.31961	1.21388	0.0297537	1.62522	up
Com_7832_neg	2.297	1.19975	0.0198618	1.39448	up
Com_1465_neg	2.291	1.19598	0.00983445	1.19222	up
Com_465_neg	2.28413	1.19165	0.0218512	1.32103	up
Com_5343_neg	2.27544	1.18614	3.90779e-05	1.25286	up
Com_8290_neg	2.25622	1.17391	0.0050816	1.17195	up
Com_3986_neg	2.24928	1.16946	0.0127371	1.48565	up
Com_138_neg	2.24074	1.16398	0.000147656	1.22684	up
Com_487_neg	2.22982	1.15692	0.030466	1.45654	up
Com_5485_neg	2.22916	1.1565	0.0200562	1.53407	up
Com_7193_neg	2.21676	1.14845	0.0474068	2.70606	up
Com_5057_neg	2.19745	1.13583	0.0250745	1.03953	up
Com_7836_neg	2.17485	1.12091	0.000416563	1.20064	up
Com_334_neg	2.1718	1.11889	0.0298823	1.01135	up
Com_5479_neg	2.13929	1.09713	0.0491828	2.49904	up
Com_448_neg	2.13399	1.09356	0.0153038	1.24402	up
Com_441_neg	2.11956	1.08377	0.0451198	1.32104	up
Com_4757_neg	2.1194	1.08366	0.0403537	2.06883	up
Com_5119_neg	2.11134	1.07816	0.00996713	1.16067	up
Com_6686_neg	2.10659	1.07491	0.0071815	1.06742	up
Com_470_neg	2.09569	1.06742	0.0485676	1.78066	up
Com_2848_neg	2.09419	1.06639	0.0364162	1.04317	up
Com_5490_neg	2.09154	1.06457	0.0251146	1.06972	up
Com_1041_neg	2.07303	1.05174	0.0252172	1.46171	up
Com_337_neg	2.04836	1.03447	0.00339044	1.13076	up
Com_369_neg	2.0397	1.02835	0.048271	1.61503	up
Com_1230_neg	2.03861	1.02759	0.00301364	1.08276	up
Com_5121_neg	2.03546	1.02535	0.00912664	1.06494	up
Com_545_neg	2.02431	1.01743	0.000454003	1.0586	up
Com_3561_neg	2.0152	1.01093	0.0137472	1.00354	up
Com_1074_neg	2.0117	1.00842	0.0167154	1.15567	up
Com_453_neg	2.00613	1.00442	0.0365081	1.23584	up
