# Supplementary material for: Transcriptome analysis and metabolic profiling reveal the key role of carotenoids in the petal coloration of Liriodendron tulipifera
Source: Hortic Res. 2020 May 1;7:70. doi: 10.1038/s41438-020-0287-3 (PMC7193617; doi:10.1038/s41438-020-0287-3)
Supplement: Supplementary file 8 — Supplementary Table 6 [file 41438_2020_287_MOESM8_ESM.xlsx]

## Sheet: 工作表1
Supplementary Table 6. Comparison of metabolites between the lower side and upper side of petals in the stage III.
Compound Name	Fold Change (FC)	log2FC	P value	VIP	Up or Down
Com_3253_pos	0.00313011	-8.31957	4.8172e-08	6.61725	down
Com_3844_pos	0.00835523	-6.90311	0.0316134	2.92076	down
Com_1263_pos	0.00911835	-6.77701	4.92236e-08	5.40995	down
Com_1118_pos	0.00974036	-6.68181	1.8042e-06	5.24663	down
Com_1260_pos	0.0104774	-6.57658	7.0037e-05	4.98355	down
Com_1254_pos	0.0133601	-6.22592	0.0458147	3.2118	down
Com_5012_pos	0.0137574	-6.18365	0.00497865	4.12365	down
Com_162_pos	0.0203176	-5.62113	0.0397686	4.18129	down
Com_2368_pos	0.0210284	-5.57152	0.0155781	3.27535	down
Com_1862_pos	0.0219752	-5.50798	0.000489824	5.56923	down
Com_2026_pos	0.0244251	-5.35549	0.000992104	3.86071	down
Com_3792_pos	0.0250444	-5.31937	2.955e-07	4.1966	down
Com_1450_pos	0.0276071	-5.17882	1.87484e-07	4.1246	down
Com_5893_pos	0.0317558	-4.97683	0.0348407	2.50278	down
Com_87_pos	0.0325675	-4.94042	0.000967975	3.83034	down
Com_1492_pos	0.0348651	-4.84207	0.0207495	2.86822	down
Com_4580_pos	0.0383871	-4.70323	0.00644706	3.14038	down
Com_3754_pos	0.0391727	-4.67401	7.81128e-07	3.82563	down
Com_5184_pos	0.0392237	-4.67213	9.45243e-07	3.69786	down
Com_94_pos	0.0399697	-4.64495	0.000414813	3.47917	down
Com_3478_pos	0.0476403	-4.39167	0.0149911	2.74529	down
Com_3986_pos	0.0529378	-4.23956	4.41703e-06	3.34261	down
Com_2459_pos	0.0536907	-4.21919	0.00737815	2.62571	down
Com_1846_pos	0.0545768	-4.19557	1.2806e-08	3.35958	down
Com_3611_pos	0.05969	-4.06637	0.00135561	2.86929	down
Com_3805_pos	0.0598476	-4.06256	3.5486e-07	3.24344	down
Com_1117_pos	0.0611844	-4.03069	7.01568e-07	3.23633	down
Com_1026_pos	0.0635236	-3.97656	5.66263e-05	3.04992	down
Com_4646_pos	0.0654611	-3.93322	4.61142e-09	3.16409	down
Com_46_pos	0.0678861	-3.88074	0.000349224	2.92086	down
Com_1752_pos	0.0689215	-3.8589	0.00112294	2.82206	down
Com_685_pos	0.0701644	-3.83312	2.14254e-07	3.06557	down
Com_1259_pos	0.0703798	-3.82869	0.0301471	2.23101	down
Com_2490_pos	0.0708359	-3.81938	5.25841e-05	2.94688	down
Com_2496_pos	0.0748502	-3.73985	0.000408544	2.73182	down
Com_5559_pos	0.0761217	-3.71555	0.000415687	3.3716	down
Com_3956_pos	0.0771245	-3.69667	0.0157666	2.48996	down
Com_1751_pos	0.0790515	-3.66106	0.00113257	2.63794	down
Com_5290_pos	0.0820601	-3.60717	1.58143e-07	2.90778	down
Com_2034_pos	0.0850507	-3.55553	3.00476e-08	2.88202	down
Com_3624_pos	0.085298	-3.55134	0.000310027	3.15997	down
Com_91_pos	0.0855621	-3.54688	8.85214e-05	2.69466	down
Com_305_pos	0.0860058	-3.53942	4.36346e-06	2.79882	down
Com_706_pos	0.0892212	-3.48647	0.00273275	2.41888	down
Com_5605_pos	0.0896851	-3.47899	2.96875e-10	2.8046	down
Com_5015_pos	0.0913588	-3.45231	0.00227308	2.42398	down
Com_41_pos	0.0921258	-3.44025	1.21024e-07	2.75273	down
Com_3710_pos	0.092167	-3.43961	0.000508215	2.56243	down
Com_4939_pos	0.0925255	-3.434	0.0448379	1.81907	down
Com_4391_pos	0.0965729	-3.37224	5.82892e-05	2.66187	down
Com_1198_pos	0.097948	-3.35184	0.00117003	3.24822	down
Com_699_pos	0.0979599	-3.35167	6.83949e-06	2.77144	down
Com_2758_pos	0.0987697	-3.33979	0.000118588	2.55331	down
Com_5639_pos	0.100316	-3.31737	4.56373e-06	2.72239	down
Com_5771_pos	0.100437	-3.31564	0.000108857	2.81458	down
Com_476_pos	0.101571	-3.29944	8.92275e-08	2.65974	down
Com_4110_pos	0.101758	-3.29678	4.72094e-06	2.65115	down
Com_2479_pos	0.102103	-3.2919	1.6138e-05	2.78712	down
Com_2187_pos	0.102363	-3.28824	1.68017e-05	2.55254	down
Com_4746_pos	0.102837	-3.28157	2.10829e-05	2.604	down
Com_5770_pos	0.105713	-3.24178	9.15909e-05	2.73412	down
Com_764_pos	0.106743	-3.22778	0.000181311	2.4891	down
Com_3928_pos	0.106874	-3.22602	0.00417323	2.2368	down
Com_5870_pos	0.107311	-3.22013	3.80903e-06	2.64902	down
Com_5046_pos	0.107476	-3.21791	1.48793e-05	2.50266	down
Com_3976_pos	0.108682	-3.20181	6.22896e-05	2.46974	down
Com_1255_pos	0.111087	-3.17023	0.00151536	3.15931	down
Com_5216_pos	0.111275	-3.1678	0.00137821	2.8916	down
Com_5453_pos	0.111439	-3.16568	0.000235811	2.72541	down
Com_3510_pos	0.111771	-3.16138	0.0464507	1.77971	down
Com_3498_pos	0.113008	-3.1455	0.000307926	2.42917	down
Com_1229_pos	0.115457	-3.11457	6.20569e-07	2.49625	down
Com_3288_pos	0.116796	-3.09794	0.00089355	2.76638	down
Com_1781_pos	0.118152	-3.08128	0.00303939	2.15017	down
Com_308_pos	0.118852	-3.07276	0.000432794	2.29216	down
Com_293_pos	0.118876	-3.07247	6.26648e-06	2.40727	down
Com_5990_pos	0.11917	-3.0689	0.000152083	2.44004	down
Com_3824_pos	0.120115	-3.05751	7.11658e-05	2.48085	down
Com_5260_pos	0.120256	-3.05582	0.000951256	3.17893	down
Com_3379_pos	0.12198	-3.03528	0.00113428	2.72738	down
Com_3565_pos	0.123657	-3.01558	0.000416355	2.54443	down
Com_5319_pos	0.125335	-2.99613	2.1016e-08	2.40083	down
Com_823_pos	0.127786	-2.9682	1.9851e-05	2.32578	down
Com_3562_pos	0.129512	-2.94884	0.00331392	2.43899	down
Com_3398_pos	0.12996	-2.94386	0.000276297	2.4285	down
Com_4465_pos	0.130255	-2.94059	0.000487898	2.25709	down
Com_2303_pos	0.131619	-2.92556	0.000321816	2.2164	down
Com_2509_pos	0.131637	-2.92537	0.000834423	2.18915	down
Com_6072_pos	0.133912	-2.90064	0.00244254	2.97055	down
Com_2475_pos	0.13481	-2.891	2.66794e-09	2.32121	down
Com_1000_pos	0.136161	-2.87662	1.6582e-05	2.3698	down
Com_5291_pos	0.136179	-2.87642	8.57153e-06	2.31787	down
Com_1196_pos	0.137123	-2.86646	0.00153624	2.53253	down
Com_1112_pos	0.137589	-2.86157	7.39772e-05	2.2154	down
Com_3835_pos	0.138898	-2.8479	1.12629e-06	2.26448	down
Com_3217_pos	0.139443	-2.84225	0.000228431	2.44531	down
Com_5421_pos	0.142177	-2.81424	0.000148754	2.26304	down
Com_2483_pos	0.142522	-2.81074	0.000135533	2.14469	down
Com_304_pos	0.143723	-2.79864	0.0311126	1.86513	down
Com_5280_pos	0.144286	-2.793	3.9385e-08	2.25991	down
Com_3359_pos	0.145495	-2.78095	0.00527264	2.01487	down
Com_4754_pos	0.14702	-2.76591	0.00152199	2.03831	down
Com_3689_pos	0.147852	-2.75777	0.0404831	1.71793	down
Com_1722_pos	0.148012	-2.75622	0.0286786	1.57263	down
Com_4823_pos	0.148133	-2.75503	0.0171389	1.73468	down
Com_796_pos	0.149027	-2.74635	0.000494275	2.3353	down
Com_5465_pos	0.149526	-2.74153	5.4325e-05	2.14573	down
Com_3751_pos	0.150857	-2.72874	0.000459507	2.05549	down
Com_744_pos	0.151401	-2.72355	6.66846e-07	2.21523	down
Com_1411_pos	0.151516	-2.72246	3.19177e-05	2.14118	down
Com_1845_pos	0.153646	-2.70232	0.0297807	1.70174	down
Com_4822_pos	0.153899	-2.69994	0.000630431	2.00056	down
Com_2486_pos	0.155426	-2.6857	0.00114734	2.10982	down
Com_4053_pos	0.161948	-2.6264	7.56334e-10	2.11735	down
Com_1030_pos	0.162056	-2.62543	8.73868e-07	2.10714	down
Com_2366_pos	0.163101	-2.61616	0.00229623	2.21134	down
Com_1906_pos	0.163676	-2.61109	0.000263915	1.98138	down
Com_2380_pos	0.163892	-2.60918	0.000120644	2.00658	down
Com_886_pos	0.166703	-2.58465	0.00019989	2.24654	down
Com_4236_pos	0.167861	-2.57466	0.0434681	1.61812	down
Com_86_pos	0.168191	-2.57183	2.68515e-05	2.01262	down
Com_295_pos	0.168206	-2.5717	0.00815417	2.7208	down
Com_1381_pos	0.168458	-2.56954	0.000128712	1.97709	down
Com_1029_pos	0.170161	-2.55503	1.06267e-05	2.01069	down
Com_5490_pos	0.176217	-2.50457	4.03837e-06	2.02891	down
Com_2212_pos	0.176389	-2.50317	0.00387602	2.34924	down
Com_3212_pos	0.176517	-2.50212	0.000254185	1.93324	down
Com_3194_pos	0.176977	-2.49836	0.000187018	1.91554	down
Com_5279_pos	0.177381	-2.49507	2.4989e-06	1.99094	down
Com_5800_pos	0.177756	-2.49203	2.1964e-05	2.04823	down
Com_3361_pos	0.178322	-2.48744	0.000101807	1.94391	down
Com_3206_pos	0.180537	-2.46963	0.000689844	2.05872	down
Com_1835_pos	0.181379	-2.46292	0.00031465	2.1464	down
Com_4070_pos	0.182097	-2.45722	6.79532e-07	1.95551	down
Com_5191_pos	0.184793	-2.43602	0.0223344	1.91556	down
Com_3666_pos	0.185127	-2.43341	1.61632e-06	1.9575	down
Com_1769_pos	0.187057	-2.41845	0.000116843	1.90888	down
Com_2024_pos	0.188633	-2.40634	0.000365286	1.81886	down
Com_4808_pos	0.188773	-2.40527	0.00035201	1.84902	down
Com_2913_pos	0.189247	-2.40166	9.20671e-07	1.95655	down
Com_3208_pos	0.190589	-2.39147	0.00037951	2.03463	down
Com_2506_pos	0.190615	-2.39127	0.0125023	1.59525	down
Com_5493_pos	0.190761	-2.39016	8.98299e-06	1.95551	down
Com_5719_pos	0.191566	-2.38408	0.00023276	1.83233	down
Com_1878_pos	0.19326	-2.37138	0.000124311	2.00105	down
Com_5891_pos	0.195722	-2.35312	0.013352	1.5613	down
Com_5467_pos	0.196576	-2.34684	0.000264497	1.8309	down
Com_2337_pos	0.196636	-2.3464	0.000184717	1.89967	down
Com_4629_pos	0.196801	-2.34519	8.15303e-05	1.84449	down
Com_5640_pos	0.196961	-2.34402	0.00022044	1.98993	down
Com_593_pos	0.19831	-2.33417	7.73297e-06	1.8436	down
Com_3111_pos	0.198672	-2.33154	3.03459e-09	1.87321	down
Com_3659_pos	0.198737	-2.33107	0.000670673	1.76739	down
Com_4618_pos	0.198773	-2.3308	3.1031e-09	1.88008	down
Com_4192_pos	0.201918	-2.30816	0.00338068	1.67881	down
Com_294_pos	0.204147	-2.29232	0.0420572	1.38306	down
Com_2842_pos	0.205053	-2.28593	3.97757e-05	1.86411	down
Com_470_pos	0.205238	-2.28463	0.000412233	1.70735	down
Com_5389_pos	0.208111	-2.26457	0.00040697	1.72782	down
Com_3405_pos	0.208972	-2.25862	0.027621	1.55796	down
Com_3148_pos	0.209965	-2.25178	1.93895e-05	1.77925	down
Com_5724_pos	0.212196	-2.23653	0.00521131	1.82357	down
Com_5474_pos	0.212939	-2.23149	0.00617288	1.5651	down
Com_3691_pos	0.213704	-2.22631	0.000849566	1.76718	down
Com_5690_pos	0.214377	-2.22178	0.0283774	1.45016	down
Com_5615_pos	0.215259	-2.21586	8.45227e-05	1.7739	down
Com_2364_pos	0.218644	-2.19334	0.00635543	2.35627	down
Com_891_pos	0.218931	-2.19145	0.0183006	1.53744	down
Com_2274_pos	0.218952	-2.19132	0.0003154	1.85293	down
Com_2045_pos	0.219283	-2.18913	3.73165e-07	1.75596	down
Com_92_pos	0.220898	-2.17855	0.00161599	1.69092	down
Com_2264_pos	0.221011	-2.17781	0.0117063	1.54635	down
Com_1379_pos	0.221483	-2.17473	0.000494957	1.64371	down
Com_5289_pos	0.221698	-2.17333	0.000197988	1.77269	down
Com_1437_pos	0.224452	-2.15552	0.00184027	1.99259	down
Com_1183_pos	0.225343	-2.14981	0.000130481	1.6859	down
Com_4705_pos	0.2255	-2.1488	1.30259e-05	1.69811	down
Com_3794_pos	0.227479	-2.13619	0.0133448	1.55596	down
Com_1062_pos	0.228473	-2.1299	2.50523e-07	1.70772	down
Com_2761_pos	0.231088	-2.11349	6.09058e-07	1.69042	down
Com_5575_pos	0.231286	-2.11225	5.12876e-08	1.70806	down
Com_1836_pos	0.232427	-2.10515	6.35279e-07	1.70883	down
Com_797_pos	0.23487	-2.09006	0.022188	1.43082	down
Com_4337_pos	0.235258	-2.08769	0.000132787	1.62438	down
Com_3384_pos	0.235339	-2.08719	0.00722703	1.79379	down
Com_568_pos	0.235961	-2.08338	0.00503507	1.57016	down
Com_83_pos	0.237042	-2.07679	0.0115151	1.40009	down
Com_5036_pos	0.237596	-2.07342	0.0106244	1.81454	down
Com_3213_pos	0.238678	-2.06686	0.000157492	1.71638	down
Com_3988_pos	0.238748	-2.06644	0.00336759	1.62462	down
Com_5174_pos	0.238781	-2.06624	2.71498e-08	1.65804	down
Com_6007_pos	0.238974	-2.06508	0.00909761	1.50333	down
Com_367_pos	0.23907	-2.06449	0.00636158	1.41156	down
Com_5387_pos	0.24053	-2.05571	1.33276e-07	1.64721	down
Com_3743_pos	0.241703	-2.04869	0.000672617	1.70965	down
Com_779_pos	0.241956	-2.04718	4.35512e-05	1.63806	down
Com_3195_pos	0.243018	-2.04087	0.00310648	1.51711	down
Com_5804_pos	0.243461	-2.03823	0.000509703	1.74678	down
Com_4708_pos	0.244848	-2.03004	1.06618e-05	1.60961	down
Com_241_pos	0.245108	-2.02851	0.0442709	1.15986	down
Com_93_pos	0.246965	-2.01762	0.0204417	1.30181	down
Com_912_pos	0.247513	-2.01442	0.000459443	1.54106	down
Com_4775_pos	0.249652	-2.00201	0.0214361	1.33426	down
Com_2384_pos	0.249905	-2.00055	0.0368147	1.19973	down
Com_4191_pos	0.250417	-1.9976	1.3318e-05	1.63184	down
Com_3558_pos	0.250937	-1.99461	0.00518531	1.47675	down
Com_5018_pos	0.251489	-1.99143	6.14102e-05	1.59822	down
Com_77_pos	0.251804	-1.98963	0.000818599	1.50764	down
Com_5695_pos	0.251849	-1.98937	0.00145361	1.47032	down
Com_2735_pos	0.252364	-1.98642	0.000417144	1.6378	down
Com_1711_pos	0.253705	-1.97878	0.00674519	1.43529	down
Com_490_pos	0.254655	-1.97339	7.20531e-08	1.5949	down
Com_587_pos	0.255897	-1.96636	0.00161527	1.48527	down
Com_4748_pos	0.256225	-1.96452	0.00138155	1.72105	down
Com_6039_pos	0.258429	-1.95216	3.17279e-08	1.56855	down
Com_3406_pos	0.258715	-1.95057	0.00153456	1.47883	down
Com_2662_pos	0.259898	-1.94398	0.00298135	1.4313	down
Com_5118_pos	0.260847	-1.93872	5.21217e-05	1.55087	down
Com_1904_pos	0.260893	-1.93847	0.000456877	1.47671	down
Com_5268_pos	0.261115	-1.93724	2.83725e-07	1.55229	down
Com_645_pos	0.261668	-1.93419	0.0194757	1.30063	down
Com_5674_pos	0.262261	-1.93093	0.0108055	1.33069	down
Com_3306_pos	0.262357	-1.9304	6.41474e-06	1.54593	down
Com_3661_pos	0.262885	-1.9275	0.0467784	1.19657	down
Com_1705_pos	0.264043	-1.92116	0.0271042	1.31166	down
Com_3105_pos	0.266315	-1.90879	0.00817582	1.3407	down
Com_3902_pos	0.266922	-1.90551	0.00216346	1.58143	down
Com_4096_pos	0.26713	-1.90438	4.5916e-05	1.49748	down
Com_3719_pos	0.267238	-1.9038	1.93227e-05	1.52501	down
Com_2542_pos	0.267807	-1.90074	9.25331e-05	1.48291	down
Com_5469_pos	0.268711	-1.89587	0.000630134	1.43978	down
Com_489_pos	0.269753	-1.89029	5.7867e-06	1.53908	down
Com_1527_pos	0.271652	-1.88017	0.000911422	1.403	down
Com_448_pos	0.27252	-1.87557	0.00225827	1.36012	down
Com_2543_pos	0.27286	-1.87377	4.69278e-05	1.47526	down
Com_625_pos	0.272885	-1.87363	1.5845e-05	1.53955	down
Com_1385_pos	0.275773	-1.85845	0.0230506	1.3101	down
Com_3755_pos	0.276225	-1.85608	7.27866e-06	1.5233	down
Com_5637_pos	0.27642	-1.85506	2.82834e-06	1.51715	down
Com_1902_pos	0.276768	-1.85325	0.000609577	1.41456	down
Com_4240_pos	0.277567	-1.84909	0.0474292	1.1227	down
Com_3294_pos	0.279215	-1.84055	0.00239273	1.36178	down
Com_2717_pos	0.280355	-1.83467	0.00175831	1.36036	down
Com_5604_pos	0.28089	-1.83192	0.000218673	1.41584	down
Com_631_pos	0.281698	-1.82778	0.0170986	1.28207	down
Com_418_pos	0.281966	-1.8264	0.0219195	1.18322	down
Com_5703_pos	0.282548	-1.82343	7.09075e-07	1.46726	down
Com_3395_pos	0.283189	-1.82016	0.000462002	1.42712	down
Com_3560_pos	0.283235	-1.81993	0.00530692	1.61503	down
Com_3346_pos	0.283484	-1.81866	0.00152436	1.36092	down
Com_363_pos	0.283841	-1.81685	6.01248e-05	1.50253	down
Com_3793_pos	0.285334	-1.80927	0.00213859	1.35456	down
Com_2027_pos	0.285623	-1.80781	2.95781e-05	1.43973	down
Com_2109_pos	0.286563	-1.80308	0.00214682	1.37172	down
Com_4339_pos	0.287006	-1.80085	0.00161489	1.35015	down
Com_3140_pos	0.287189	-1.79993	3.9931e-05	1.41933	down
Com_5277_pos	0.288652	-1.7926	8.05864e-07	1.4411	down
Com_3074_pos	0.291577	-1.77805	0.000107224	1.47096	down
Com_5271_pos	0.292128	-1.77533	0.000746332	1.3739	down
Com_5776_pos	0.292238	-1.77479	0.0327723	1.20638	down
Com_1010_pos	0.292405	-1.77396	8.22002e-07	1.44208	down
Com_4041_pos	0.292463	-1.77367	0.00510756	1.36525	down
Com_5554_pos	0.292576	-1.77312	0.00041695	1.49562	down
Com_2851_pos	0.294147	-1.76539	0.00212249	1.30899	down
Com_5420_pos	0.294475	-1.76378	0.000732627	1.50379	down
Com_2220_pos	0.294956	-1.76143	5.99103e-05	1.42725	down
Com_2030_pos	0.295386	-1.75933	5.17658e-05	1.39468	down
Com_441_pos	0.295465	-1.75894	0.000841408	1.38487	down
Com_2175_pos	0.295579	-1.75838	2.10043e-08	1.41393	down
Com_5662_pos	0.297102	-1.75097	2.11264e-05	1.40647	down
Com_3080_pos	0.297575	-1.74867	3.4995e-06	1.40191	down
Com_2541_pos	0.297684	-1.74814	0.00679676	1.27205	down
Com_5568_pos	0.297738	-1.74788	0.000106062	1.3853	down
Com_3573_pos	0.298182	-1.74574	0.00873503	1.65273	down
Com_6078_pos	0.299242	-1.74062	0.000103516	1.42395	down
Com_2507_pos	0.30069	-1.73365	0.00507818	1.25418	down
Com_5202_pos	0.301995	-1.7274	0.0398028	1.19004	down
Com_303_pos	0.302576	-1.72463	0.0217827	1.13276	down
Com_2474_pos	0.303441	-1.72051	0.000106009	1.35216	down
Com_4720_pos	0.303995	-1.71788	0.0360714	1.20873	down
Com_5792_pos	0.304176	-1.71702	0.00109032	1.29573	down
Com_2064_pos	0.304222	-1.7168	0.000231451	1.32589	down
Com_5850_pos	0.304736	-1.71437	0.000227724	1.38558	down
Com_1538_pos	0.30483	-1.71392	0.00163362	1.27925	down
Com_5656_pos	0.304919	-1.7135	9.06293e-06	1.36572	down
Com_5303_pos	0.304985	-1.71319	0.000111663	1.33759	down
Com_3913_pos	0.305575	-1.7104	0.034293	1.07196	down
Com_5073_pos	0.305598	-1.71029	0.00296482	1.27287	down
Com_1024_pos	0.305846	-1.70912	1.9727e-05	1.39355	down
Com_5756_pos	0.306115	-1.70786	0.000866079	1.32396	down
Com_1241_pos	0.306859	-1.70435	0.00218893	1.47967	down
Com_1961_pos	0.30787	-1.69961	0.000589454	1.3001	down
Com_3319_pos	0.308763	-1.69543	0.000439422	1.40709	down
Com_2046_pos	0.309216	-1.69331	0.00012733	1.32829	down
Com_708_pos	0.30964	-1.69134	0.000143842	1.32353	down
Com_353_pos	0.309791	-1.69063	0.00100399	1.27797	down
Com_1113_pos	0.310158	-1.68892	0.000562512	1.31522	down
Com_5523_pos	0.310188	-1.68878	0.000627564	1.28531	down
Com_1681_pos	0.310246	-1.68851	0.0381717	1.05439	down
Com_479_pos	0.311876	-1.68096	0.026352	1.25824	down
Com_3878_pos	0.313786	-1.67215	0.00106071	1.42889	down
Com_3219_pos	0.314067	-1.67086	0.00477195	1.28347	down
Com_5638_pos	0.315013	-1.66652	3.39104e-06	1.32683	down
Com_5125_pos	0.315958	-1.66219	0.00088887	1.44524	down
Com_1246_pos	0.316169	-1.66123	0.0157251	1.21266	down
Com_635_pos	0.316315	-1.66056	3.70131e-06	1.34712	down
Com_3729_pos	0.317312	-1.65603	0.00298896	1.22937	down
Com_3445_pos	0.317522	-1.65507	0.00684784	1.24926	down
Com_3578_pos	0.317549	-1.65495	0.0108095	1.25127	down
Com_372_pos	0.317631	-1.65458	0.00662472	1.27449	down
Com_4772_pos	0.318185	-1.65206	4.68502e-05	1.35237	down
Com_4181_pos	0.319531	-1.64597	0.000992404	1.2512	down
Com_3739_pos	0.319662	-1.64538	0.0287377	1.17851	down
Com_381_pos	0.320478	-1.6417	0.00105701	1.44982	down
Com_5691_pos	0.320715	-1.64064	0.00144462	1.27258	down
Com_3375_pos	0.320789	-1.6403	1.68433e-06	1.33264	down
Com_2644_pos	0.320996	-1.63937	0.000496714	1.26563	down
Com_798_pos	0.321687	-1.63627	0.000351317	1.2948	down
Com_3331_pos	0.322293	-1.63356	0.0125858	1.16669	down
Com_3366_pos	0.323043	-1.6302	0.000200049	1.30349	down
Com_2371_pos	0.325702	-1.61838	0.00806506	1.30464	down
Com_3846_pos	0.326055	-1.61681	0.0129651	1.19135	down
Com_2100_pos	0.326335	-1.61557	5.54372e-05	1.28417	down
Com_3567_pos	0.326596	-1.61442	3.35515e-07	1.29208	down
Com_2557_pos	0.327208	-1.61172	0.0119841	1.17536	down
Com_907_pos	0.327452	-1.61064	0.00131986	1.2404	down
Com_2794_pos	0.328324	-1.60681	0.000260476	1.34375	down
Com_5975_pos	0.328372	-1.6066	0.000291784	1.25002	down
Com_4319_pos	0.330656	-1.5966	0.000327262	1.3384	down
Com_830_pos	0.331233	-1.59408	0.00816915	1.15664	down
Com_5589_pos	0.331409	-1.59332	3.41718e-08	1.28656	down
Com_4592_pos	0.331433	-1.59321	0.00660567	1.24598	down
Com_3211_pos	0.332362	-1.58917	0.00317417	1.40659	down
Com_461_pos	0.3332	-1.58554	0.000151983	1.24961	down
Com_5550_pos	0.333531	-1.58411	0.00192908	1.18937	down
Com_2715_pos	0.334019	-1.582	0.0107102	1.13924	down
Com_3747_pos	0.334536	-1.57977	0.0163918	1.08701	down
Com_4626_pos	0.335516	-1.57555	0.0016697	1.18611	down
Com_2463_pos	0.336336	-1.57202	0.00404786	1.28693	down
Com_989_pos	0.336767	-1.57018	0.000153463	1.30757	down
Com_4182_pos	0.337575	-1.56672	0.000154387	1.24674	down
Com_6071_pos	0.338451	-1.56298	0.0348309	1.00608	down
Com_5606_pos	0.33908	-1.5603	0.000201457	1.21173	down
Com_47_pos	0.341666	-1.54934	0.00891564	1.13227	down
Com_5783_pos	0.341675	-1.5493	0.00650049	1.51978	down
Com_4384_pos	0.342172	-1.54721	0.0386777	1.19506	down
Com_3277_pos	0.342384	-1.54631	0.000954238	1.32418	down
Com_4586_pos	0.343346	-1.54226	0.00844924	1.43078	down
Com_3842_pos	0.344726	-1.53648	0.000293666	1.25782	down
Com_4363_pos	0.345418	-1.53359	1.2602e-09	1.23507	down
Com_417_pos	0.345446	-1.53347	0.00217799	1.31025	down
Com_4362_pos	0.346456	-1.52926	8.52231e-05	1.20674	down
Com_5583_pos	0.347047	-1.5268	0.0214904	1.06398	down
Com_5966_pos	0.347314	-1.52569	0.000516902	1.21887	down
Com_491_pos	0.348276	-1.5217	0.018805	1.11306	down
Com_2253_pos	0.348377	-1.52128	0.00382745	1.13211	down
Com_4390_pos	0.348746	-1.51975	0.0168158	1.04823	down
Com_2555_pos	0.349636	-1.51607	0.0140035	1.14417	down
Com_971_pos	0.350536	-1.51236	0.0199468	1.18455	down
Com_4397_pos	0.350578	-1.51219	0.00373377	1.10364	down
Com_2482_pos	0.351031	-1.51033	0.000308777	1.22158	down
Com_4473_pos	0.351524	-1.50831	0.0058789	1.20191	down
Com_5865_pos	0.351967	-1.50649	0.000163264	1.24516	down
Com_1649_pos	0.352262	-1.50528	0.0108805	1.07797	down
Com_2326_pos	0.353265	-1.50118	0.0180441	1.00738	down
Com_5407_pos	0.354072	-1.49789	0.0199043	1.01529	down
Com_1713_pos	0.355053	-1.49389	0.0463708	1.20072	down
Com_5972_pos	0.355651	-1.49146	0.00129887	1.29204	down
Com_438_pos	0.355707	-1.49124	0.0213672	1.30614	down
Com_5623_pos	0.355853	-1.49065	0.00378164	1.32297	down
Com_1037_pos	0.356455	-1.48821	2.14971e-05	1.20191	down
Com_1680_pos	0.357083	-1.48567	0.0104375	1.11943	down
Com_5989_pos	0.357707	-1.48315	0.0109044	1.06628	down
Com_3362_pos	0.357919	-1.48229	1.67004e-07	1.19716	down
Com_1192_pos	0.359453	-1.47612	0.000267573	1.17059	down
Com_1208_pos	0.359873	-1.47444	6.87553e-07	1.19511	down
Com_5180_pos	0.359939	-1.47418	0.000751034	1.15207	down
Com_4129_pos	0.360894	-1.47035	4.99129e-07	1.17862	down
Com_3789_pos	0.361211	-1.46908	0.00874989	1.05269	down
Com_3894_pos	0.361739	-1.46698	2.36212e-05	1.16024	down
Com_5808_pos	0.361813	-1.46668	0.00136126	1.12266	down
Com_2552_pos	0.361975	-1.46604	0.00120538	1.11523	down
Com_1479_pos	0.363205	-1.46114	0.00828191	1.04595	down
Com_4435_pos	0.36362	-1.45949	0.00249258	1.09967	down
Com_168_pos	0.363793	-1.45881	0.00617039	1.50148	down
Com_4359_pos	0.364167	-1.45733	0.00211597	1.10052	down
Com_3210_pos	0.365196	-1.45326	0.000197243	1.20506	down
Com_1221_pos	0.366189	-1.44934	0.00303368	1.07822	down
Com_4956_pos	0.367029	-1.44603	0.04526	1.1251	down
Com_297_pos	0.367189	-1.4454	3.24724e-09	1.16341	down
Com_2729_pos	0.367249	-1.44517	2.06075e-05	1.16759	down
Com_1842_pos	0.369485	-1.43641	0.0309084	1.21423	down
Com_4773_pos	0.370063	-1.43416	0.00471774	1.27259	down
Com_831_pos	0.370969	-1.43063	2.80858e-05	1.1378	down
Com_1065_pos	0.371033	-1.43038	0.000896287	1.19316	down
Com_3448_pos	0.37119	-1.42977	0.0207044	1.11558	down
Com_3223_pos	0.371279	-1.42943	0.0103919	1.05415	down
Com_2737_pos	0.371357	-1.42912	0.0145979	1.00743	down
Com_5977_pos	0.371521	-1.42849	1.17433e-05	1.14013	down
Com_2053_pos	0.372208	-1.42582	0.00334808	1.1385	down
Com_3982_pos	0.372877	-1.42323	0.00307046	1.06051	down
Com_2845_pos	0.373026	-1.42265	0.0352229	1.77289	down
Com_5780_pos	0.373579	-1.42052	0.00116947	1.1316	down
Com_956_pos	0.374768	-1.41593	0.000453332	1.13417	down
Com_5019_pos	0.375242	-1.41411	2.28388e-06	1.1301	down
Com_2239_pos	0.375605	-1.41271	0.0112453	1.05532	down
Com_5629_pos	0.37576	-1.41212	0.00283349	1.24607	down
Com_2178_pos	0.376135	-1.41068	0.00561164	1.07469	down
Com_2776_pos	0.3766	-1.4089	0.0021371	1.07435	down
Com_4454_pos	0.377888	-1.40397	0.00206496	1.06007	down
Com_3224_pos	0.378284	-1.40246	0.000769558	1.16111	down
Com_5444_pos	0.37909	-1.39939	1.64916e-06	1.13293	down
Com_5237_pos	0.379097	-1.39936	0.000335333	1.17292	down
Com_4444_pos	0.38047	-1.39414	0.000274536	1.08556	down
Com_3220_pos	0.380559	-1.39381	0.00909254	1.08565	down
Com_4604_pos	0.380843	-1.39273	0.00322172	1.03122	down
Com_450_pos	0.380933	-1.39239	0.0146031	1.201	down
Com_856_pos	0.381965	-1.38849	0.00136346	1.06099	down
Com_3430_pos	0.383991	-1.38086	0.00281246	1.02679	down
Com_2248_pos	0.384062	-1.38059	0.000277819	1.08536	down
Com_4451_pos	0.384168	-1.38019	0.00032092	1.07189	down
Com_3601_pos	0.384616	-1.37851	0.00348009	1.05453	down
Com_2843_pos	0.386394	-1.37185	0.00776266	1.00577	down
Com_4510_pos	0.387975	-1.36596	0.000600004	1.06781	down
Com_2678_pos	0.389242	-1.36126	0.000199998	1.1314	down
Com_5867_pos	0.389485	-1.36036	0.0070488	1.218	down
Com_318_pos	0.390684	-1.35593	0.000687505	1.07159	down
Com_1908_pos	0.390805	-1.35548	9.16534e-07	1.08436	down
Com_4624_pos	0.391083	-1.35445	0.0321338	1.02738	down
Com_5068_pos	0.391493	-1.35294	0.0216303	1.00708	down
Com_1218_pos	0.39162	-1.35247	0.000135594	1.06111	down
Com_3394_pos	0.393111	-1.34699	0.000718965	1.10002	down
Com_632_pos	0.39312	-1.34696	0.000108933	1.09216	down
Com_2477_pos	0.393153	-1.34684	2.83363e-06	1.08797	down
Com_394_pos	0.393806	-1.34444	0.00114595	1.03667	down
Com_451_pos	0.394057	-1.34352	9.17225e-05	1.06412	down
Com_4807_pos	0.394632	-1.34142	0.00220173	1.01116	down
Com_2040_pos	0.396064	-1.33619	0.0169587	1.17027	down
Com_2358_pos	0.397989	-1.3292	2.93283e-06	1.06233	down
Com_2550_pos	0.398929	-1.3258	0.00588627	1.17765	down
Com_213_pos	0.399108	-1.32515	0.0358819	1.0891	down
Com_4522_pos	0.399216	-1.32476	0.00987587	1.04085	down
Com_85_pos	0.399573	-1.32347	0.000355822	1.0519	down
Com_1380_pos	0.400054	-1.32173	0.00228256	1.00243	down
Com_298_pos	0.401808	-1.31542	0.01836	1.0288	down
Com_961_pos	0.40183	-1.31534	8.71682e-05	1.0627	down
Com_5847_pos	0.403152	-1.31061	8.12411e-09	1.05277	down
Com_2357_pos	0.403263	-1.31021	0.000487555	1.08598	down
Com_6057_pos	0.403563	-1.30913	1.75596e-05	1.06639	down
Com_4286_pos	0.403582	-1.30906	0.000220615	1.0677	down
Com_1216_pos	0.403615	-1.30895	0.00119185	1.00085	down
Com_4802_pos	0.403629	-1.3089	8.67773e-07	1.04876	down
Com_914_pos	0.403885	-1.30798	0.0177466	1.30193	down
Com_4353_pos	0.405564	-1.302	0.00020939	1.04611	down
Com_5123_pos	0.405616	-1.30182	4.22696e-06	1.04292	down
Com_2692_pos	0.406494	-1.29869	0.00167434	1.00128	down
Com_373_pos	0.407166	-1.29631	0.00411088	1.04952	down
Com_3226_pos	0.409083	-1.28953	6.5842e-07	1.03566	down
Com_469_pos	0.409201	-1.28912	0.0148011	1.04228	down
Com_4633_pos	0.40961	-1.28768	0.0159121	1.70758	down
Com_1529_pos	0.410828	-1.2834	0.000101563	1.0543	down
Com_1139_pos	0.412016	-1.27923	2.78342e-05	1.01791	down
Com_3229_pos	0.412192	-1.27861	0.000533808	1.00082	down
Com_3736_pos	0.412465	-1.27766	5.76188e-05	1.00852	down
Com_5873_pos	0.414988	-1.26886	0.0199284	1.1624	down
Com_4277_pos	0.416055	-1.26515	0.00970978	1.17752	down
Com_4078_pos	0.416367	-1.26407	0.00170399	1.0398	down
Com_4217_pos	0.417163	-1.26132	0.0118138	1.01415	down
Com_2028_pos	0.418114	-1.25803	0.00922162	1.16137	down
Com_5336_pos	0.418167	-1.25785	7.87593e-05	1.0323	down
Com_354_pos	0.431396	-1.21292	0.00802156	1.11185	down
Com_5624_pos	0.431496	-1.21258	0.0223753	1.19095	down
Com_4278_pos	0.433033	-1.20745	0.00609588	1.08075	down
Com_5700_pos	0.43741	-1.19294	0.00091522	1.01727	down
Com_3826_pos	0.438674	-1.18878	0.0337811	1.26161	down
Com_4226_pos	0.438894	-1.18806	0.0107252	1.14119	down
Com_5217_pos	0.43995	-1.18459	0.00419237	1.02248	down
Com_2044_pos	0.441026	-1.18106	0.00358885	1.06597	down
Com_1689_pos	0.445608	-1.16615	0.0446785	1.03632	down
Com_3389_pos	0.446468	-1.16337	0.0128287	1.07362	down
Com_453_pos	0.461349	-1.11607	0.0152586	1.05913	down
Com_1438_pos	0.463403	-1.10966	0.0150146	1.07678	down
Com_2225_pos	0.469577	-1.09057	0.049925	1.05272	down
Com_537_pos	0.491696	-1.02416	0.0254606	1.48972	down
Com_494_pos	155.982	7.28523	0.00285355	4.99079	up
Com_2283_pos	81.8639	6.35516	2.09199e-09	5.09837	up
Com_4111_pos	79.4973	6.31283	6.87837e-10	5.06802	up
Com_2271_pos	79.2711	6.30872	4.86872e-05	4.74297	up
Com_3636_pos	45.9414	5.52172	0.000310469	3.89577	up
Com_2287_pos	34.4848	5.10789	1.44272e-07	4.05573	up
Com_2068_pos	33.8475	5.08098	2.3626e-06	4.00337	up
Com_5346_pos	29.2965	4.87266	1.67829e-14	3.92733	up
Com_828_pos	29.1183	4.86385	4.18398e-05	4.13623	up
Com_775_pos	26.4413	4.72472	6.02635e-06	3.90066	up
Com_2273_pos	22.8253	4.51256	0.000296071	3.28163	up
Com_2284_pos	21.5338	4.42853	0.000505203	4.14242	up
Com_829_pos	21.1685	4.40385	0.000213395	3.92646	up
Com_776_pos	20.4869	4.35663	0.000105244	3.77804	up
Com_4623_pos	20.2238	4.33798	9.13934e-08	3.54745	up
Com_1644_pos	20.0726	4.32716	0.00530059	4.47852	up
Com_5556_pos	20.0357	4.3245	3.15488e-05	3.68223	up
Com_3292_pos	19.0752	4.25363	6.49701e-07	3.36166	up
Com_3753_pos	17.6766	4.14377	8.22008e-06	3.46534	up
Com_4418_pos	16.8437	4.07414	0.00366864	4.01391	up
Com_799_pos	16.5012	4.0445	2.70874e-06	3.35112	up
Com_1212_pos	16.0258	4.00232	1.80319e-08	3.24742	up
Com_2200_pos	15.5697	3.96067	1.51372e-09	3.18488	up
Com_2286_pos	15.4756	3.95192	0.000127624	3.41739	up
Com_2832_pos	14.6918	3.87694	0.00196038	2.90478	up
Com_3_pos	13.7148	3.77766	1.11826e-06	2.98766	up
Com_2635_pos	13.0024	3.70071	0.00398104	3.72533	up
Com_1389_pos	12.8604	3.68487	0.000177571	3.29693	up
Com_787_pos	12.4288	3.63561	0.00242011	4.10435	up
Com_5491_pos	12.3284	3.62391	6.15049e-10	2.92405	up
Com_2199_pos	12.3088	3.62162	2.00504e-09	2.93027	up
Com_5508_pos	11.8936	3.57212	0.00502286	3.6089	up
Com_1673_pos	11.6873	3.54687	0.0142864	4.14807	up
Com_1176_pos	11.3993	3.51087	0.0444479	1.80366	up
Com_795_pos	11.296	3.49775	9.90313e-09	2.82128	up
Com_5980_pos	10.8696	3.44223	0.0075405	2.3899	up
Com_5244_pos	10.8614	3.44114	0.0124886	3.98896	up
Com_5961_pos	10.755	3.42693	3.06869e-05	2.89135	up
Com_5102_pos	10.4173	3.38092	0.0294208	1.81452	up
Com_4285_pos	10.3813	3.37592	2.44446e-05	2.87212	up
Com_5091_pos	10.3258	3.36818	0.000994819	2.3493	up
Com_2636_pos	10.0899	3.33484	0.00955251	3.6656	up
Com_2235_pos	10.0652	3.3313	4.47163e-05	2.59835	up
Com_3750_pos	10.014	3.32394	1.47295e-05	2.72205	up
Com_1449_pos	9.70159	3.27822	0.00101972	2.45749	up
Com_5580_pos	9.55954	3.25694	6.74419e-05	2.80436	up
Com_2562_pos	9.48921	3.24629	3.02176e-09	2.62207	up
Com_3314_pos	9.35495	3.22573	0.018288	3.79469	up
Com_5871_pos	9.25221	3.2098	3.37521e-08	2.58122	up
Com_2255_pos	9.24158	3.20814	4.75549e-11	2.58788	up
Com_110_pos	9.22053	3.20485	0.000107694	2.57539	up
Com_6005_pos	9.10915	3.18732	2.03825e-06	2.5336	up
Com_4419_pos	9.03222	3.17508	0.00859533	3.34214	up
Com_5578_pos	8.99188	3.16862	0.00233413	2.98876	up
Com_547_pos	8.92504	3.15786	0.00212412	2.11468	up
Com_2601_pos	8.64811	3.11239	0.0149105	3.64738	up
Com_2862_pos	8.23568	3.04189	3.39064e-05	2.3913	up
Com_2254_pos	8.22735	3.04043	2.83137e-06	2.48283	up
Com_3290_pos	8.14162	3.02532	8.14111e-06	2.38917	up
Com_5660_pos	8.10259	3.01838	0.000188003	2.3006	up
Com_5414_pos	8.06943	3.01247	1.02775e-05	2.46811	up
Com_1171_pos	7.98667	2.99759	0.00369867	2.50102	up
Com_2586_pos	7.8981	2.98151	0.00048254	2.72699	up
Com_5392_pos	7.88612	2.97932	4.48377e-05	2.34231	up
Com_1816_pos	7.88065	2.97831	7.8276e-05	2.55225	up
Com_4550_pos	7.73537	2.95147	0.000284004	2.22458	up
Com_5652_pos	7.6163	2.92909	0.00199154	2.15431	up
Com_5471_pos	7.47696	2.90245	1.01807e-06	2.33857	up
Com_5085_pos	7.47244	2.90158	0.00297567	1.96157	up
Com_2288_pos	7.42401	2.8922	0.000303799	2.16445	up
Com_2381_pos	7.39449	2.88645	0.00234908	2.99023	up
Com_5081_pos	7.23462	2.85492	6.65326e-05	2.24394	up
Com_4478_pos	7.22154	2.85231	0.000311655	2.39499	up
Com_5659_pos	7.16781	2.84153	0.00119186	2.68222	up
Com_1754_pos	7.05833	2.81933	1.03773e-09	2.27896	up
Com_3801_pos	7.0465	2.81691	8.64178e-06	2.22295	up
Com_5273_pos	6.95682	2.79843	0.000619977	2.54494	up
Com_1163_pos	6.79061	2.76354	0.000434827	2.33877	up
Com_1141_pos	6.68286	2.74047	3.56796e-06	2.17518	up
Com_113_pos	6.65423	2.73427	0.0135043	1.86527	up
Com_2289_pos	6.61709	2.7262	6.77134e-06	2.17181	up
Com_2750_pos	6.55291	2.71214	0.0435227	1.4606	up
Com_5095_pos	6.53234	2.7076	0.0245003	1.59394	up
Com_3146_pos	6.41166	2.6807	0.000119222	2.06595	up
Com_5388_pos	6.36237	2.66956	1.39955e-08	2.14883	up
Com_5681_pos	6.32617	2.66133	0.028626	1.95135	up
Com_2425_pos	6.25296	2.64454	0.0171032	1.65506	up
Com_1160_pos	6.21781	2.63641	0.0117647	2.4041	up
Com_5089_pos	6.18877	2.62965	0.00447102	1.82291	up
Com_2848_pos	6.17564	2.62659	0.0154471	3.93442	up
Com_4792_pos	6.15759	2.62237	2.31402e-05	2.05731	up
Com_5097_pos	6.0861	2.60552	0.0217792	1.54371	up
Com_936_pos	6.05997	2.59931	0.00132802	2.68745	up
Com_5243_pos	6.02298	2.59048	0.0297543	3.48649	up
Com_99_pos	5.97268	2.57838	0.00907019	1.76468	up
Com_5402_pos	5.92482	2.56677	0.00347566	1.80157	up
Com_2723_pos	5.9051	2.56196	0.010173	2.7162	up
Com_4712_pos	5.82896	2.54324	7.17202e-05	1.97703	up
Com_2390_pos	5.82424	2.54207	0.00110257	1.90406	up
Com_5100_pos	5.80555	2.53743	0.00046333	2.09879	up
Com_1700_pos	5.80269	2.53672	0.0238428	3.03134	up
Com_2621_pos	5.79648	2.53518	0.0276937	3.44321	up
Com_3060_pos	5.79618	2.5351	2.52223e-08	2.0423	up
Com_1127_pos	5.77333	2.5294	1.68316e-06	2.0743	up
Com_4253_pos	5.77241	2.52917	1.96644e-10	2.03981	up
Com_2883_pos	5.69855	2.5106	0.0245136	1.64169	up
Com_3709_pos	5.68273	2.50658	6.33941e-09	2.02593	up
Com_5185_pos	5.62732	2.49245	0.00037046	1.88677	up
Com_4052_pos	5.56745	2.47702	2.47998e-07	1.98056	up
Com_5321_pos	5.56566	2.47655	7.51271e-05	1.92114	up
Com_5803_pos	5.54924	2.47229	0.000141781	2.00689	up
Com_1895_pos	5.54696	2.4717	0.0060124	2.91129	up
Com_5697_pos	5.49365	2.45776	2.057e-05	1.92824	up
Com_2417_pos	5.4742	2.45265	0.0276272	1.71323	up
Com_3087_pos	5.45959	2.44879	0.00183327	1.82396	up
Com_4576_pos	5.45212	2.44682	0.0127888	2.67549	up
Com_5236_pos	5.40648	2.43469	0.0134054	2.39804	up
Com_5567_pos	5.38579	2.42916	0.0151016	2.71799	up
Com_2392_pos	5.29899	2.40572	0.00476474	1.62945	up
Com_5456_pos	5.29789	2.40542	0.00478199	2.33826	up
Com_5210_pos	5.29111	2.40357	0.00330904	2.2768	up
Com_736_pos	5.27414	2.39894	0.0155326	2.68989	up
Com_63_pos	5.20893	2.38099	0.0136462	2.5921	up
Com_4560_pos	5.18376	2.374	0.0154103	2.66309	up
Com_738_pos	5.18179	2.37345	0.0160824	2.68765	up
Com_5611_pos	5.17758	2.37228	0.0334155	1.75906	up
Com_5736_pos	5.17164	2.37062	0.00331566	1.83979	up
Com_5106_pos	5.1709	2.37042	0.0056533	2.02276	up
Com_4652_pos	5.12201	2.35671	0.00212019	2.0405	up
Com_4635_pos	5.11021	2.35338	0.00706337	2.15285	up
Com_3150_pos	5.10874	2.35297	0.000754583	1.79483	up
Com_3429_pos	5.06603	2.34086	2.5974e-10	1.887	up
Com_4650_pos	5.06477	2.3405	0.00259228	2.05894	up
Com_4852_pos	5.03826	2.33293	0.00120658	2.10514	up
Com_4036_pos	5.0315	2.33099	0.000959782	2.13813	up
Com_5979_pos	4.97478	2.31463	0.00799263	1.66864	up
Com_1898_pos	4.97454	2.31456	0.0392153	1.37395	up
Com_5698_pos	4.88734	2.28905	1.60753e-06	1.84621	up
Com_1177_pos	4.86964	2.28381	0.00386893	2.27373	up
Com_5204_pos	4.85912	2.28069	0.00434169	2.38474	up
Com_5475_pos	4.8532	2.27894	0.0167634	1.44643	up
Com_5313_pos	4.85074	2.2782	0.0011426	2.02966	up
Com_5376_pos	4.82236	2.26974	0.0162829	2.41487	up
Com_1463_pos	4.82224	2.2697	0.000188287	1.94101	up
Com_4_pos	4.81625	2.26791	0.00191724	2.13648	up
Com_5817_pos	4.8012	2.26339	0.000416771	1.98559	up
Com_4295_pos	4.7843	2.25831	0.00892185	2.3042	up
Com_3778_pos	4.74758	2.24719	8.67216e-07	1.8264	up
Com_3340_pos	4.71175	2.23626	7.01715e-05	1.76266	up
Com_2593_pos	4.70428	2.23397	0.00280414	1.60321	up
Com_4609_pos	4.69901	2.23236	0.0179769	2.76263	up
Com_5960_pos	4.66409	2.2216	0.000878149	1.98617	up
Com_2903_pos	4.61258	2.20557	0.014405	2.51694	up
Com_2751_pos	4.61135	2.20519	0.0125016	1.48452	up
Com_5203_pos	4.60759	2.20401	0.00446868	2.28218	up
Com_4611_pos	4.58277	2.19622	0.0159128	2.62517	up
Com_5519_pos	4.57183	2.19277	2.98133e-07	1.7812	up
Com_2389_pos	4.56067	2.18925	0.0229747	1.44929	up
Com_2301_pos	4.55107	2.18621	2.86291e-08	1.75217	up
Com_5995_pos	4.54295	2.18363	0.00649579	2.27529	up
Com_2382_pos	4.52594	2.17822	0.0234809	1.94078	up
Com_2403_pos	4.51995	2.17631	0.000365897	1.73229	up
Com_5827_pos	4.51491	2.1747	0.0116344	1.57986	up
Com_2437_pos	4.50893	2.17278	0.00110449	1.80268	up
Com_5693_pos	4.49178	2.16729	0.0415917	3.15205	up
Com_5672_pos	4.46847	2.15978	1.09709e-06	1.75973	up
Com_5176_pos	4.4548	2.15536	8.65291e-09	1.73721	up
Com_4731_pos	4.44035	2.15067	0.000156698	1.71051	up
Com_5222_pos	4.41729	2.14316	0.00891747	2.38966	up
Com_2387_pos	4.41644	2.14288	0.0104071	1.4249	up
Com_3278_pos	4.39266	2.1351	1.07327e-05	1.74616	up
Com_2412_pos	4.3913	2.13465	0.0012013	1.63187	up
Com_1025_pos	4.37127	2.12805	0.000175284	1.6491	up
Com_2386_pos	4.36327	2.12541	0.00116753	1.91823	up
Com_3339_pos	4.35199	2.12168	0.000237767	1.80337	up
Com_5134_pos	4.34017	2.11775	0.00351991	1.96193	up
Com_4058_pos	4.33779	2.11696	0.00161004	1.55417	up
Com_3972_pos	4.33567	2.11625	0.00264597	1.94046	up
Com_1170_pos	4.31977	2.11095	0.00212346	1.9148	up
Com_2441_pos	4.31828	2.11046	0.00116086	1.6553	up
Com_5066_pos	4.29421	2.10239	0.000331931	1.62938	up
Com_2438_pos	4.28147	2.09811	0.0374917	1.4267	up
Com_4528_pos	4.24852	2.08696	0.0191975	2.02209	up
Com_3665_pos	4.24104	2.08442	0.00150953	1.67212	up
Com_2407_pos	4.21927	2.07699	0.00407601	1.49646	up
Com_5926_pos	4.21484	2.07548	0.0302514	2.26241	up
Com_1055_pos	4.21187	2.07446	0.017432	2.04434	up
Com_2436_pos	4.20961	2.07369	0.00119695	1.6532	up
Com_4148_pos	4.18896	2.06659	0.000579686	1.81473	up
Com_4752_pos	4.16949	2.05987	1.26865e-06	1.65282	up
Com_1222_pos	4.16928	2.0598	3.32369e-06	1.68359	up
Com_3748_pos	4.15897	2.05623	1.73824e-05	1.6874	up
Com_5754_pos	4.15354	2.05434	3.01683e-05	1.66364	up
Com_742_pos	4.14435	2.05114	0.0482753	1.49684	up
Com_3221_pos	4.14306	2.0507	0.00117513	1.81181	up
Com_915_pos	4.14194	2.05031	0.000161199	1.72793	up
Com_1850_pos	4.13097	2.04648	0.000863886	1.53405	up
Com_3595_pos	4.12949	2.04596	0.00114542	1.81471	up
Com_5898_pos	4.12736	2.04522	0.0245945	2.19667	up
Com_4827_pos	4.11948	2.04246	1.05336e-06	1.65976	up
Com_4138_pos	4.09963	2.03549	3.61257e-06	1.61885	up
Com_3872_pos	4.08825	2.03148	0.00198967	1.81774	up
Com_1525_pos	4.07751	2.02769	0.00172173	1.79624	up
Com_4233_pos	4.07031	2.02514	4.61982e-07	1.62086	up
Com_2807_pos	4.07031	2.02514	0.0105892	1.39903	up
Com_4533_pos	4.0464	2.01664	0.0201185	1.63444	up
Com_3887_pos	4.02546	2.00915	0.00747461	2.12887	up
Com_2240_pos	4.01444	2.0052	0.00127326	1.71711	up
Com_2424_pos	4.00429	2.00155	0.00146855	1.51531	up
Com_5226_pos	3.99494	1.99817	0.00167092	1.67217	up
Com_2395_pos	3.99408	1.99786	0.00448622	1.95498	up
Com_5689_pos	3.97195	1.98985	0.0117164	2.22273	up
Com_3791_pos	3.96906	1.9888	0.00190114	1.77216	up
Com_1230_pos	3.93583	1.97667	0.00073975	1.71558	up
Com_6054_pos	3.93014	1.97458	0.0037973	1.66709	up
Com_477_pos	3.92783	1.97373	0.0174923	1.41584	up
Com_1153_pos	3.90503	1.96533	0.0241721	2.48604	up
Com_2191_pos	3.89238	1.96065	1.38243e-05	1.57164	up
Com_4046_pos	3.89175	1.96042	0.035963	2.56749	up
Com_5101_pos	3.87695	1.95492	0.0153683	1.90842	up
Com_2571_pos	3.82251	1.93452	0.0141386	1.34625	up
Com_5177_pos	3.82189	1.93429	2.17335e-05	1.58646	up
Com_5121_pos	3.79972	1.92589	0.0420851	1.55777	up
Com_1477_pos	3.79881	1.92555	0.0095877	1.33615	up
Com_2444_pos	3.79487	1.92405	0.021569	2.29317	up
Com_4438_pos	3.77736	1.91738	0.0384078	1.18077	up
Com_2882_pos	3.77531	1.91659	0.0132813	1.96927	up
Com_5658_pos	3.76211	1.91154	0.00164706	1.62999	up
Com_728_pos	3.75585	1.90914	0.0253965	1.15084	up
Com_1162_pos	3.74567	1.90522	0.00496622	1.45406	up
Com_5105_pos	3.74029	1.90315	0.0016651	1.43158	up
Com_1963_pos	3.73386	1.90067	0.00341634	1.65131	up
Com_5875_pos	3.72081	1.89562	0.00193371	1.71736	up
Com_5571_pos	3.70899	1.89103	4.84923e-06	1.51935	up
Com_5959_pos	3.70016	1.88759	0.00271854	1.76901	up
Com_5844_pos	3.68313	1.88093	0.000756202	1.42324	up
Com_1125_pos	3.67079	1.87609	0.00043635	1.53469	up
Com_3640_pos	3.65934	1.87158	0.00112505	1.45841	up
Com_5566_pos	3.64839	1.86726	0.0291747	2.28604	up
Com_2718_pos	3.64028	1.86405	0.00687005	1.79176	up
Com_3597_pos	3.62307	1.85721	0.0326171	1.10471	up
Com_5129_pos	3.60901	1.8516	0.00222553	1.58009	up
Com_4637_pos	3.60883	1.85153	0.00013676	1.45932	up
Com_2442_pos	3.60301	1.8492	0.000919854	1.48265	up
Com_2411_pos	3.60025	1.8481	0.0063243	1.85091	up
Com_1558_pos	3.58936	1.84372	0.000246297	1.43162	up
Com_1161_pos	3.57881	1.83948	0.00896695	1.69912	up
Com_4885_pos	3.57278	1.83705	0.00121674	1.38851	up
Com_1172_pos	3.55459	1.82968	0.00856082	1.92597	up
Com_3321_pos	3.54194	1.82454	0.00832015	1.9836	up
Com_5099_pos	3.53541	1.82188	0.00192422	1.5804	up
Com_3884_pos	3.52393	1.81719	0.00671575	1.89566	up
Com_3242_pos	3.5214	1.81615	0.000676547	1.57517	up
Com_1179_pos	3.48918	1.80289	0.0113377	1.54442	up
Com_3635_pos	3.48144	1.79969	2.18449e-05	1.48458	up
Com_4198_pos	3.48031	1.79921	4.02771e-05	1.41302	up
Com_5661_pos	3.47523	1.79711	0.0335835	1.12339	up
Com_1756_pos	3.45543	1.78887	0.0132632	1.8256	up
Com_5821_pos	3.45412	1.78832	0.019874	1.4757	up
Com_4414_pos	3.43882	1.78191	4.12039e-05	1.45215	up
Com_2752_pos	3.42862	1.77763	0.031656	1.08753	up
Com_1202_pos	3.42508	1.77614	1.42924e-07	1.44526	up
Com_3688_pos	3.42186	1.77478	4.41919e-05	1.44527	up
Com_1191_pos	3.40966	1.76963	0.00506221	1.56555	up
Com_5532_pos	3.39904	1.76513	0.000384034	1.4873	up
Com_2391_pos	3.38491	1.75912	0.00526167	1.62738	up
Com_4047_pos	3.38451	1.75895	0.0254172	2.01265	up
Com_609_pos	3.37983	1.75695	0.0446182	1.88335	up
Com_3155_pos	3.37894	1.75657	0.00273233	1.42505	up
Com_715_pos	3.37657	1.75556	0.0201144	1.45332	up
Com_4097_pos	3.36291	1.74971	0.0300813	1.17046	up
Com_5504_pos	3.3603	1.74859	0.0001894	1.44189	up
Com_1054_pos	3.34351	1.74137	0.0473975	1.80514	up
Com_2405_pos	3.30967	1.72669	0.0185373	1.19389	up
Com_3693_pos	3.30806	1.72598	0.00224992	1.52745	up
Com_3737_pos	3.30639	1.72526	0.0103062	1.32329	up
Com_2796_pos	3.30616	1.72516	0.000630571	1.42882	up
Com_2667_pos	3.29154	1.71876	0.000221062	1.45621	up
Com_5820_pos	3.28324	1.71512	0.0365126	2.37247	up
Com_5251_pos	3.27766	1.71267	0.0280869	1.11003	up
Com_2426_pos	3.27731	1.71251	0.000100861	1.39273	up
Com_102_pos	3.26627	1.70764	1.69524e-07	1.38876	up
Com_3831_pos	3.263	1.7062	0.00347321	1.34021	up
Com_3232_pos	3.2591	1.70448	0.00644069	1.73357	up
Com_4892_pos	3.25176	1.70122	0.000195773	1.44251	up
Com_4151_pos	3.25088	1.70083	0.00768465	1.22974	up
Com_5876_pos	3.24423	1.69787	0.000261779	1.3656	up
Com_2398_pos	3.23798	1.69509	0.00322764	1.52408	up
Com_5172_pos	3.23251	1.69265	7.51401e-05	1.39883	up
Com_3236_pos	3.23148	1.6922	0.00104593	1.47602	up
Com_1154_pos	3.21948	1.68683	0.0104593	1.75407	up
Com_4695_pos	3.21268	1.68378	0.0035564	1.56699	up
Com_5090_pos	3.21084	1.68295	0.0256657	1.11636	up
Com_4551_pos	3.20652	1.68101	0.0455715	1.03689	up
Com_548_pos	3.20364	1.67971	0.000271877	1.30175	up
Com_5096_pos	3.19046	1.67377	0.0305017	2.20095	up
Com_3569_pos	3.1892	1.67319	0.0144233	1.82255	up
Com_5108_pos	3.16766	1.66342	0.00437761	1.4662	up
Com_4647_pos	3.16709	1.66316	0.00151345	1.25864	up
Com_4477_pos	3.16239	1.66101	0.0031492	1.34357	up
Com_3327_pos	3.14424	1.65271	0.000199837	1.38209	up
Com_2370_pos	3.14138	1.6514	0.0174153	1.1327	up
Com_2396_pos	3.14048	1.65099	0.0115942	1.21419	up
Com_5930_pos	3.13061	1.64644	0.00380542	1.20092	up
Com_925_pos	3.12066	1.64185	0.00821889	1.55372	up
Com_5377_pos	3.1206	1.64182	0.00464383	1.56647	up
Com_4659_pos	3.11977	1.64144	0.0260557	2.10054	up
Com_3570_pos	3.10805	1.63601	0.0190038	1.84324	up
Com_1152_pos	3.1068	1.63543	0.00240161	1.44958	up
Com_2048_pos	3.10657	1.63532	4.99565e-06	1.33235	up
Com_1_pos	3.10408	1.63417	0.000589258	1.3779	up
Com_4547_pos	3.10132	1.63288	0.0417895	2.11663	up
Com_5746_pos	3.09419	1.62956	0.0217199	2.3249	up
Com_3813_pos	3.08948	1.62736	0.00477895	1.27578	up
Com_1146_pos	3.08806	1.6267	0.0397297	1.15534	up
Com_2291_pos	3.08157	1.62367	0.00016898	1.33363	up
Com_2738_pos	3.07903	1.62248	0.0341043	2.33038	up
Com_4887_pos	3.05999	1.61353	0.00117608	1.41677	up
Com_5680_pos	3.04827	1.60799	0.000695051	1.23125	up
Com_4755_pos	3.04567	1.60676	0.00396258	1.182	up
Com_1551_pos	3.03613	1.60223	0.00407701	1.51992	up
Com_2511_pos	3.03467	1.60154	0.00182273	1.31137	up
Com_5522_pos	3.03342	1.60094	0.000740343	1.30631	up
Com_2420_pos	3.03199	1.60026	0.00262158	1.26673	up
Com_3070_pos	3.02836	1.59854	0.00239075	1.36173	up
Com_3333_pos	3.02495	1.59691	0.000542111	1.32841	up
Com_2878_pos	3.01239	1.59091	0.00195999	1.41133	up
Com_4696_pos	3.01185	1.59065	0.00119094	1.38405	up
Com_3820_pos	3.0102	1.58986	0.0493585	1.03584	up
Com_3806_pos	3.00774	1.58868	0.00214191	1.31784	up
Com_4073_pos	2.98378	1.57714	0.000131537	1.28375	up
Com_1337_pos	2.97378	1.5723	0.0248008	1.06586	up
Com_693_pos	2.97287	1.57185	0.0342536	1.84706	up
Com_4558_pos	2.96699	1.569	0.0231487	1.69319	up
Com_1178_pos	2.96629	1.56866	0.0106757	1.17614	up
Com_3596_pos	2.93773	1.5547	3.53133e-05	1.2445	up
Com_2668_pos	2.93324	1.5525	0.0031299	1.44526	up
Com_3593_pos	2.92116	1.54654	0.00381127	1.38894	up
Com_2873_pos	2.9098	1.54092	0.00895916	1.77031	up
Com_4641_pos	2.90951	1.54078	0.000582365	1.19376	up
Com_913_pos	2.89315	1.53264	0.0214651	1.0601	up
Com_3654_pos	2.89309	1.53261	0.0353289	1.00211	up
Com_5063_pos	2.88447	1.52831	0.0246648	1.05809	up
Com_640_pos	2.87152	1.52182	0.00925085	1.31721	up
Com_4834_pos	2.86811	1.5201	0.00452994	1.44648	up
Com_3096_pos	2.86346	1.51776	0.0163457	1.52487	up
Com_3142_pos	2.86019	1.51611	4.59721e-05	1.19697	up
Com_2416_pos	2.85316	1.51256	0.00185575	1.18513	up
Com_740_pos	2.84623	1.50905	0.0471336	1.14012	up
Com_4718_pos	2.8437	1.50777	0.000837451	1.29256	up
Com_2406_pos	2.83465	1.50317	0.00622582	1.28342	up
Com_1365_pos	2.82839	1.49998	0.00272978	1.14137	up
Com_48_pos	2.82497	1.49823	0.00200905	1.16942	up
Com_2285_pos	2.82367	1.49757	0.00683758	1.09169	up
Com_3099_pos	2.82232	1.49688	0.00803433	1.17346	up
Com_2422_pos	2.81515	1.49321	0.00352636	1.22492	up
Com_5859_pos	2.8125	1.49185	0.000102561	1.19881	up
Com_6028_pos	2.81028	1.49071	0.00247169	1.11519	up
Com_731_pos	2.80677	1.48891	0.00933089	1.40339	up
Com_3612_pos	2.80086	1.48587	0.00637431	1.1509	up
Com_6074_pos	2.79932	1.48507	0.000657227	1.24079	up
Com_2561_pos	2.79303	1.48183	0.0213575	1.07129	up
Com_4457_pos	2.7807	1.47545	7.07088e-08	1.18999	up
Com_4000_pos	2.77654	1.47329	0.000648364	1.15009	up
Com_4021_pos	2.77566	1.47283	0.0232086	1.08721	up
Com_1559_pos	2.75068	1.45979	0.000817757	1.13378	up
Com_622_pos	2.74876	1.45878	0.00330083	1.09646	up
Com_1187_pos	2.74518	1.4569	0.0107918	1.38998	up
Com_1343_pos	2.73491	1.45149	0.0150817	1.20573	up
Com_1530_pos	2.72887	1.44831	0.0102265	1.3818	up
Com_5602_pos	2.72583	1.44669	0.00313362	1.07674	up
Com_5619_pos	2.72569	1.44662	0.00286894	1.31341	up
Com_3978_pos	2.71727	1.44216	0.000490914	1.1172	up
Com_551_pos	2.6974	1.43157	0.00121045	1.27018	up
Com_771_pos	2.69514	1.43036	0.0045784	1.16318	up
Com_2415_pos	2.66065	1.41178	0.00498565	1.17508	up
Com_23_pos	2.65947	1.41114	0.0032922	1.06222	up
Com_1893_pos	2.65465	1.40852	0.0042723	1.04195	up
Com_2397_pos	2.6526	1.40741	0.000496891	1.14233	up
Com_5084_pos	2.63952	1.40028	0.000738631	1.11798	up
Com_5634_pos	2.63021	1.39518	0.00152213	1.15841	up
Com_4426_pos	2.62745	1.39366	0.00712583	1.31277	up
Com_727_pos	2.62508	1.39236	0.0197444	1.32716	up
Com_1155_pos	2.62219	1.39077	0.00807088	1.30409	up
Com_5997_pos	2.62079	1.39	0.0385472	1.85669	up
Com_716_pos	2.60464	1.38108	0.00192766	1.09643	up
Com_2584_pos	2.59735	1.37704	0.0030384	1.05786	up
Com_159_pos	2.59256	1.37438	0.0467979	2.51043	up
Com_1548_pos	2.57068	1.36215	0.00010451	1.1071	up
Com_2423_pos	2.56956	1.36152	0.0147391	1.30117	up
Com_5173_pos	2.56758	1.36041	3.8289e-05	1.12946	up
Com_3568_pos	2.56629	1.35969	0.0225361	1.52079	up
Com_5553_pos	2.55887	1.35551	0.00534905	1.21193	up
Com_2298_pos	2.5553	1.35349	0.0358767	2.00143	up
Com_5094_pos	2.55169	1.35145	0.0190733	1.3831	up
Com_701_pos	2.54444	1.34735	0.0014561	1.17546	up
Com_5126_pos	2.54334	1.34672	0.00297517	1.01785	up
Com_2429_pos	2.54163	1.34575	0.0048621	1.11126	up
Com_1166_pos	2.5392	1.34438	0.00835715	1.30693	up
Com_5320_pos	2.53336	1.34105	0.00073085	1.06165	up
Com_5408_pos	2.53281	1.34074	0.00711602	1.20821	up
Com_788_pos	2.5302	1.33925	4.81954e-05	1.07343	up
Com_2855_pos	2.50746	1.32623	2.54065e-05	1.08015	up
Com_4144_pos	2.49885	1.32127	0.00990477	1.23851	up
Com_1883_pos	2.49436	1.31867	0.000156981	1.0822	up
Com_4019_pos	2.48266	1.31188	0.00144503	1.00253	up
Com_4439_pos	2.47608	1.30806	1.00451e-05	1.03991	up
Com_5476_pos	2.47396	1.30682	0.000133287	1.06615	up
Com_3870_pos	2.47031	1.30469	0.000788331	1.06332	up
Com_3888_pos	2.46284	1.30032	0.00162504	1.01882	up
Com_1122_pos	2.45018	1.29289	0.00583428	1.10904	up
Com_5227_pos	2.44837	1.29182	0.00339807	1.02638	up
Com_4877_pos	2.4286	1.28012	0.00200869	1.02477	up
Com_2404_pos	2.41779	1.27369	0.0208222	1.34551	up
Com_2399_pos	2.41592	1.27257	0.0336107	1.16143	up
Com_2083_pos	2.41306	1.27086	0.000815495	1.02198	up
Com_5419_pos	2.41234	1.27043	0.048918	1.55814	up
Com_2804_pos	2.38882	1.2563	0.0131874	1.16418	up
Com_4475_pos	2.38777	1.25566	0.000768036	1.06679	up
Com_2445_pos	2.37382	1.24721	0.0235003	1.21272	up
Com_2029_pos	2.3677	1.24349	8.60154e-05	1.01054	up
Com_2749_pos	2.36417	1.24133	0.0112433	1.17062	up
Com_2428_pos	2.35748	1.23725	0.0112756	1.09046	up
Com_6029_pos	2.33846	1.22556	0.00317322	1.0842	up
Com_2192_pos	2.32968	1.22013	0.000110536	1.00824	up
Com_2431_pos	2.32392	1.21656	0.00264198	1.04971	up
Com_2419_pos	2.32111	1.21482	0.00334122	1.06185	up
Com_2394_pos	2.28134	1.18988	0.0255193	1.19416	up
Com_1501_pos	2.26272	1.17806	0.00325314	1.01895	up
Com_1164_pos	2.22031	1.15076	0.0159535	1.03064	up
Com_2810_pos	2.21481	1.14718	0.00424497	1.01046	up
Com_4167_pos	2.20709	1.14215	0.0300647	1.29714	up
Com_890_pos	2.08141	1.05756	0.0337108	1.08368	up
Com_4283_pos	2.07892	1.05583	0.0425637	1.23918	up
Com_2409_pos	2.07666	1.05426	0.0483372	1.04772	up
Com_5747_pos	2.05508	1.03919	0.0381334	1.13916	up
Com_3814_pos	2.02603	1.01865	0.0417368	1.00445	up
Com_1770_neg	0.000987455	-9.984	5.84482e-05	8.23915	down
Com_2320_neg	0.00130043	-9.5868	0.00612769	6.58793	down
Com_4588_neg	0.00381682	-8.03341	1.79355e-09	7.09256	down
Com_2311_neg	0.00501631	-7.63916	8.04371e-06	7.70429	down
Com_1920_neg	0.00844057	-6.88844	7.10734e-07	5.99246	down
Com_1926_neg	0.00876267	-6.83441	0.000268077	5.39242	down
Com_5278_neg	0.00950588	-6.71696	0.00342959	4.34981	down
Com_3541_neg	0.0097903	-6.67443	4.64869e-08	5.86563	down
Com_6326_neg	0.0109089	-6.51835	0.0446793	3.6693	down
Com_5905_neg	0.0124828	-6.32392	0.00029475	4.88786	down
Com_1761_neg	0.0142538	-6.1325	9.80883e-06	6.003	down
Com_407_neg	0.0149037	-6.06819	1.71188e-05	5.20548	down
Com_1927_neg	0.0150445	-6.05462	2.07977e-05	5.86982	down
Com_5259_neg	0.0163676	-5.93301	0.0012973	4.5729	down
Com_4367_neg	0.0177279	-5.81784	0.0103443	4.15807	down
Com_5760_neg	0.0193126	-5.69431	1.21953e-05	4.80741	down
Com_5560_neg	0.0201048	-5.63631	1.34238e-07	5.09858	down
Com_6896_neg	0.0204733	-5.61011	0.00143377	4.36136	down
Com_3643_neg	0.0210614	-5.56925	1.2837e-05	4.73828	down
Com_6258_neg	0.022165	-5.49558	1.90842e-08	4.94425	down
Com_1921_neg	0.0237084	-5.39846	0.000226929	5.54682	down
Com_5276_neg	0.0244817	-5.35215	7.56139e-05	4.39222	down
Com_5764_neg	0.0290982	-5.10293	4.62608e-06	4.40862	down
Com_4986_neg	0.0297217	-5.07234	0.0103594	3.50929	down
Com_5752_neg	0.0314523	-4.99069	1.59899e-05	4.23979	down
Com_4420_neg	0.0326784	-4.93552	0.0383516	2.82561	down
Com_5028_neg	0.0332694	-4.90966	0.0153135	3.17214	down
Com_4394_neg	0.0372317	-4.74732	0.0288053	3.12062	down
Com_1817_neg	0.0448495	-4.47876	0.000162227	4.35732	down
Com_4389_neg	0.0454	-4.46116	0.00797458	3.18203	down
Com_4251_neg	0.0459584	-4.44353	0.0168178	2.88426	down
Com_1607_neg	0.0461461	-4.43765	0.000346315	4.87887	down
Com_573_neg	0.0472269	-4.40425	0.0107044	2.78561	down
Com_4478_neg	0.0476754	-4.39061	0.0171251	3.01003	down
Com_5018_neg	0.0479704	-4.38171	0.0120522	3.27223	down
Com_6897_neg	0.0493869	-4.33973	0.00030897	3.67241	down
Com_849_neg	0.0504943	-4.30774	2.92271e-10	3.83785	down
Com_5426_neg	0.0510903	-4.29081	0.0417843	2.5001	down
Com_6919_neg	0.051611	-4.27618	0.000264952	4.39263	down
Com_846_neg	0.0536474	-4.22035	1.22179e-07	3.77169	down
Com_2752_neg	0.0540134	-4.21054	2.02762e-06	3.64877	down
Com_3178_neg	0.0552883	-4.17688	0.000202811	3.49268	down
Com_5412_neg	0.055811	-4.16331	0.0191381	2.58457	down
Com_4987_neg	0.0574516	-4.12151	0.0379392	2.39165	down
Com_7661_neg	0.0579024	-4.11023	0.00579638	3.06671	down
Com_4447_neg	0.0598187	-4.06326	0.00724783	2.83031	down
Com_5271_neg	0.0601745	-4.05471	0.00150745	3.18927	down
Com_4457_neg	0.0605434	-4.04589	0.0161721	2.62447	down
Com_1924_neg	0.0609164	-4.03702	0.00201772	4.46446	down
Com_7188_neg	0.0609402	-4.03646	0.000136522	3.38453	down
Com_4378_neg	0.0613954	-4.02573	0.0160052	2.73169	down
Com_5010_neg	0.061399	-4.02564	0.018189	2.60964	down
Com_553_neg	0.062292	-4.00481	0.00143107	3.17552	down
Com_4454_neg	0.0628857	-3.99112	0.0221843	2.492	down
Com_4286_neg	0.0629452	-3.98976	0.0143642	2.75516	down
Com_7082_neg	0.0647265	-3.9495	0.000708456	4.78902	down
Com_4260_neg	0.0662156	-3.91669	0.0213823	2.85251	down
Com_4404_neg	0.0672627	-3.89405	0.0361278	2.20038	down
Com_5427_neg	0.0682134	-3.8738	0.00423601	2.96093	down
Com_8109_neg	0.0693234	-3.85051	0.00763633	2.82468	down
Com_5006_neg	0.0696399	-3.84394	0.0285015	2.31719	down
Com_4362_neg	0.0717388	-3.8011	0.0241751	2.39293	down
Com_5418_neg	0.0743599	-3.74933	0.0351344	2.35099	down
Com_4977_neg	0.075252	-3.73213	0.0363129	2.61308	down
Com_4370_neg	0.0754421	-3.72849	0.0166766	2.30549	down
Com_4960_neg	0.0758407	-3.72088	0.0359619	2.61053	down
Com_87_neg	0.0763474	-3.71128	0.00399024	3.81962	down
Com_4324_neg	0.0785445	-3.67035	0.00139775	2.82487	down
Com_603_neg	0.0789844	-3.66229	0.00129664	2.99876	down
Com_4335_neg	0.0816952	-3.6136	0.0427428	2.17253	down
Com_4351_neg	0.0821381	-3.60581	0.0370173	2.14558	down
Com_3399_neg	0.0830324	-3.59018	4.2097e-05	3.35686	down
Com_4343_neg	0.0842098	-3.56987	0.0432851	2.18291	down
Com_587_neg	0.0844634	-3.56553	9.69506e-05	3.01427	down
Com_4972_neg	0.0845433	-3.56417	0.0463051	2.18905	down
Com_4995_neg	0.0847794	-3.56014	0.00624076	2.64964	down
Com_547_neg	0.0856898	-3.54473	5.11509e-06	3.26088	down
Com_586_neg	0.085946	-3.54043	0.00481303	2.5726	down
Com_5849_neg	0.0863626	-3.53345	0.0153421	2.51927	down
Com_6685_neg	0.0868499	-3.52533	0.000235968	2.92666	down
Com_6386_neg	0.0868942	-3.5246	0.000400367	3.33311	down
Com_3996_neg	0.0870872	-3.5214	0.00648431	2.62947	down
Com_5011_neg	0.0871816	-3.51983	0.0275639	2.42262	down
Com_5005_neg	0.0887039	-3.49486	0.0201496	2.65817	down
Com_1243_neg	0.0898508	-3.47633	0.0201639	2.14651	down
Com_601_neg	0.0900456	-3.4732	0.000391175	3.07315	down
Com_1923_neg	0.0904433	-3.46684	9.80388e-07	3.13789	down
Com_4958_neg	0.0911902	-3.45498	0.0209925	2.43601	down
Com_593_neg	0.0923271	-3.4371	0.000200815	2.93101	down
Com_7333_neg	0.0927784	-3.43007	0.000432045	3.39087	down
Com_1930_neg	0.0928074	-3.42962	0.00308173	3.40041	down
Com_1686_neg	0.0934735	-3.4193	2.44385e-06	2.99218	down
Com_5013_neg	0.0935127	-3.41869	0.00428558	2.64854	down
Com_5096_neg	0.0957278	-3.38492	0.000880974	2.73165	down
Com_4308_neg	0.0968162	-3.36861	0.0163349	2.30156	down
Com_4329_neg	0.0972317	-3.36243	0.0138259	2.18561	down
Com_4988_neg	0.0993114	-3.3319	0.0113169	2.46145	down
Com_580_neg	0.0998051	-3.32474	0.00181191	2.74826	down
Com_6263_neg	0.100009	-3.32181	0.00290721	2.50999	down
Com_7748_neg	0.101544	-3.29982	0.000177799	2.79978	down
Com_6884_neg	0.101752	-3.29687	7.08012e-05	2.79273	down
Com_1922_neg	0.102003	-3.29332	0.00360897	3.56142	down
Com_6379_neg	0.102258	-3.28971	5.47925e-05	3.06304	down
Com_4332_neg	0.103782	-3.26838	0.00158308	2.7615	down
Com_548_neg	0.105149	-3.2495	9.88387e-05	2.90394	down
Com_4363_neg	0.106728	-3.22799	0.0351565	2.16383	down
Com_8258_neg	0.107972	-3.21126	0.00186803	2.6754	down
Com_3767_neg	0.10909	-3.19641	3.12017e-06	2.85863	down
Com_558_neg	0.110153	-3.18242	0.00271705	2.45383	down
Com_7227_neg	0.113047	-3.145	4.40692e-05	2.73974	down
Com_6889_neg	0.114012	-3.13275	8.11197e-05	2.62957	down
Com_5022_neg	0.116475	-3.10191	0.028395	1.90893	down
Com_5008_neg	0.118305	-3.07941	0.00013707	2.64046	down
Com_7744_neg	0.118589	-3.07595	0.0113815	2.33592	down
Com_281_neg	0.121262	-3.0438	0.000547815	2.46178	down
Com_4247_neg	0.121836	-3.03699	0.035271	2.10871	down
Com_4336_neg	0.125832	-2.99043	0.00182236	2.41992	down
Com_4340_neg	0.125861	-2.9901	0.000264018	2.60762	down
Com_4409_neg	0.126593	-2.98173	0.0251776	2.03989	down
Com_5405_neg	0.126617	-2.98145	2.43164e-06	2.61402	down
Com_7246_neg	0.127941	-2.96645	6.58138e-05	2.77782	down
Com_6469_neg	0.129901	-2.94452	0.00370799	2.23971	down
Com_4354_neg	0.130001	-2.9434	0.0185191	2.2878	down
Com_1032_neg	0.130271	-2.94041	0.000106905	2.77508	down
Com_6299_neg	0.13224	-2.91877	0.00533986	2.16583	down
Com_6381_neg	0.132718	-2.91356	9.17219e-07	2.5868	down
Com_1309_neg	0.134844	-2.89063	0.000543455	2.71543	down
Com_606_neg	0.136458	-2.87347	0.0494181	1.80885	down
Com_4300_neg	0.13773	-2.86008	0.015852	2.05043	down
Com_4255_neg	0.139266	-2.84409	0.0331434	1.99176	down
Com_1764_neg	0.140302	-2.83339	0.0230095	1.91004	down
Com_7324_neg	0.141071	-2.82551	0.00438433	2.15562	down
Com_4246_neg	0.144416	-2.7917	0.0189113	1.98018	down
Com_848_neg	0.144524	-2.79062	0.00114822	2.89906	down
Com_4287_neg	0.144733	-2.78853	0.000428493	2.68297	down
Com_8198_neg	0.14654	-2.77063	0.0277225	1.92536	down
Com_895_neg	0.146759	-2.76848	0.00418843	2.22923	down
Com_4677_neg	0.146954	-2.76657	0.00635147	2.15778	down
Com_4294_neg	0.148296	-2.75345	0.00285473	2.11526	down
Com_2376_neg	0.149289	-2.74382	0.00426351	2.08256	down
Com_5420_neg	0.155379	-2.68614	0.00168859	2.15386	down
Com_894_neg	0.155654	-2.68359	0.00320842	2.08377	down
Com_4405_neg	0.160295	-2.6412	0.00016299	2.42629	down
Com_4922_neg	0.160448	-2.63982	5.31932e-07	2.32618	down
Com_8114_neg	0.160954	-2.63528	0.0431149	1.5477	down
Com_2946_neg	0.162298	-2.62328	0.0289827	1.6453	down
Com_4285_neg	0.164108	-2.60728	0.0147306	1.88716	down
Com_4920_neg	0.164142	-2.60698	0.000649953	2.17212	down
Com_4233_neg	0.164451	-2.60427	0.0166658	1.81008	down
Com_6404_neg	0.165822	-2.59229	1.73013e-06	2.27508	down
Com_7930_neg	0.167928	-2.57409	0.0459588	1.80335	down
Com_2207_neg	0.168594	-2.56838	0.0485266	1.68694	down
Com_1996_neg	0.1689	-2.56576	0.0037911	2.72931	down
Com_4296_neg	0.169945	-2.55686	0.00304294	2.19708	down
Com_4788_neg	0.170355	-2.55338	0.00159982	2.08199	down
Com_4821_neg	0.172316	-2.53687	0.00636157	1.99308	down
Com_4353_neg	0.172441	-2.53583	0.00496217	1.89658	down
Com_7366_neg	0.173463	-2.5273	0.00661807	2.58823	down
Com_4808_neg	0.173632	-2.52589	0.00918115	1.88877	down
Com_4384_neg	0.174073	-2.52224	0.0346859	1.6594	down
Com_1873_neg	0.175062	-2.51406	1.57976e-05	2.20335	down
Com_6936_neg	0.17556	-2.50997	0.0102841	1.88095	down
Com_5029_neg	0.175744	-2.50846	0.00793152	1.84153	down
Com_4265_neg	0.176652	-2.50101	0.00109402	2.12636	down
Com_5428_neg	0.177846	-2.4913	0.000152363	2.33014	down
Com_7831_neg	0.179697	-2.47636	6.70793e-05	2.28786	down
Com_4760_neg	0.180897	-2.46676	0.00389972	1.95829	down
Com_2107_neg	0.181552	-2.46154	0.00446822	1.94826	down
Com_4227_neg	0.181553	-2.46153	0.012365	2.21972	down
Com_4784_neg	0.181842	-2.45924	0.00819749	1.91152	down
Com_4801_neg	0.18235	-2.45522	0.0218131	1.67474	down
Com_301_neg	0.182565	-2.45352	0.036856	1.52541	down
Com_741_neg	0.184312	-2.43977	0.00477243	1.86193	down
Com_1988_neg	0.184881	-2.43533	0.00569808	2.62875	down
Com_7745_neg	0.184947	-2.43482	0.000578561	2.02496	down
Com_581_neg	0.185063	-2.43391	0.0037083	2.20938	down
Com_5839_neg	0.185101	-2.43362	0.000259556	2.05777	down
Com_6596_neg	0.187726	-2.4133	0.0327421	1.6686	down
Com_4818_neg	0.188151	-2.41004	0.00280556	2.0001	down
Com_7643_neg	0.188499	-2.40737	0.00643534	2.69223	down
Com_1991_neg	0.188946	-2.40395	0.00440592	2.56366	down
Com_5419_neg	0.190175	-2.3946	2.9894e-05	2.11542	down
Com_4817_neg	0.19095	-2.38873	0.0107846	1.85708	down
Com_5693_neg	0.191488	-2.38468	0.000898891	1.94203	down
Com_4781_neg	0.192247	-2.37897	0.00251156	1.94577	down
Com_1_neg	0.193477	-2.36977	0.00302564	2.39489	down
Com_2664_neg	0.193495	-2.36963	4.13996e-08	2.10655	down
Com_1728_neg	0.195294	-2.35628	7.99475e-06	2.14681	down
Com_4339_neg	0.197132	-2.34276	0.000321895	1.98784	down
Com_575_neg	0.197431	-2.34058	0.00290764	2.46287	down
Com_6694_neg	0.197583	-2.33947	0.000211549	2.1873	down
Com_4813_neg	0.199407	-2.32621	0.00119235	1.94165	down
Com_6870_neg	0.199784	-2.32349	0.00109142	2.27598	down
Com_4484_neg	0.202472	-2.30421	0.00176717	2.45867	down
Com_4779_neg	0.202973	-2.30064	0.00372753	1.88198	down
Com_4408_neg	0.203272	-2.29852	0.00080539	2.27285	down
Com_579_neg	0.203714	-2.29539	0.00256398	2.42048	down
Com_8039_neg	0.20421	-2.29187	0.00460741	1.7666	down
Com_6584_neg	0.204457	-2.29013	5.1595e-07	2.02169	down
Com_4919_neg	0.205914	-2.27989	0.000587358	1.9202	down
Com_3258_neg	0.206227	-2.27769	0.000175713	1.95733	down
Com_4743_neg	0.206551	-2.27543	0.00147551	1.91442	down
Com_4803_neg	0.206606	-2.27505	0.0150619	1.76534	down
Com_2848_neg	0.206636	-2.27483	0.00703484	1.75167	down
Com_4258_neg	0.207722	-2.26727	0.0144236	1.62547	down
Com_4243_neg	0.207919	-2.26591	1.35278e-05	2.00552	down
Com_585_neg	0.208281	-2.26339	0.000733486	2.08064	down
Com_297_neg	0.209328	-2.25616	0.00017213	1.91618	down
Com_6825_neg	0.20935	-2.25601	4.07807e-06	1.9775	down
Com_2633_neg	0.209842	-2.25262	0.00188447	1.81263	down
Com_559_neg	0.210366	-2.24903	0.00135206	2.12463	down
Com_8211_neg	0.211306	-2.2426	0.0329913	1.52402	down
Com_2316_neg	0.211402	-2.24194	0.0284985	2.00888	down
Com_5125_neg	0.213283	-2.22916	1.50996e-05	2.01809	down
Com_1619_neg	0.213484	-2.2278	0.0273627	1.51424	down
Com_293_neg	0.213601	-2.22701	0.0078881	1.69705	down
Com_1722_neg	0.214113	-2.22356	0.0003796	2.09688	down
Com_4219_neg	0.214558	-2.22056	0.03293	2.34409	down
Com_4757_neg	0.216138	-2.20998	0.00664961	1.74983	down
Com_2022_neg	0.216295	-2.20893	0.00723132	1.76194	down
Com_3890_neg	0.216663	-2.20647	0.000447513	2.10391	down
Com_4704_neg	0.217076	-2.20373	0.000495777	1.8409	down
Com_4262_neg	0.217838	-2.19867	0.00702988	1.7555	down
Com_6533_neg	0.218025	-2.19743	0.0265648	1.53633	down
Com_7454_neg	0.218588	-2.19371	0.0232057	1.59458	down
Com_3327_neg	0.218879	-2.19179	4.80145e-06	1.98075	down
Com_751_neg	0.219545	-2.18741	0.000754924	1.84618	down
Com_7443_neg	0.219721	-2.18626	0.0409489	1.38522	down
Com_7478_neg	0.219873	-2.18526	5.458e-07	1.93271	down
Com_2548_neg	0.22061	-2.18043	0.000202844	2.08223	down
Com_1184_neg	0.220646	-2.1802	0.00426544	1.68701	down
Com_2972_neg	0.220853	-2.17884	0.000409817	1.83227	down
Com_1859_neg	0.220925	-2.17837	0.000290773	1.91545	down
Com_6008_neg	0.221801	-2.17266	0.00776473	1.72233	down
Com_4756_neg	0.221832	-2.17246	0.000761016	1.80229	down
Com_1829_neg	0.22186	-2.17228	0.0377429	1.43479	down
Com_818_neg	0.222021	-2.17123	1.72351e-05	1.95315	down
Com_4451_neg	0.223551	-2.16133	0.00685656	1.89725	down
Com_802_neg	0.22447	-2.1554	0.00874796	1.73815	down
Com_4797_neg	0.224572	-2.15475	0.00919701	1.67048	down
Com_7307_neg	0.224896	-2.15267	6.56514e-06	1.94212	down
Com_4742_neg	0.22498	-2.15213	0.0231164	1.59564	down
Com_779_neg	0.226454	-2.14271	0.00211868	1.74499	down
Com_589_neg	0.227074	-2.13876	0.00149091	1.76419	down
Com_6718_neg	0.227176	-2.13812	0.000788361	1.80443	down
Com_4761_neg	0.22787	-2.13372	0.00372289	1.73749	down
Com_4798_neg	0.228158	-2.13189	0.000681318	1.79712	down
Com_5140_neg	0.228549	-2.12943	0.0206886	2.04965	down
Com_6662_neg	0.228764	-2.12807	0.0017438	1.88215	down
Com_5404_neg	0.22912	-2.12582	0.00114728	2.02864	down
Com_6534_neg	0.229164	-2.12555	0.0297017	1.47972	down
Com_4376_neg	0.229616	-2.1227	0.0106547	1.59431	down
Com_4746_neg	0.23057	-2.11672	0.0107458	1.65502	down
Com_753_neg	0.230932	-2.11446	0.0101276	1.64908	down
Com_3738_neg	0.231011	-2.11397	0.0275302	1.44669	down
Com_598_neg	0.23119	-2.11285	1.58924e-06	1.87834	down
Com_8212_neg	0.23147	-2.1111	0.00240607	1.72117	down
Com_5390_neg	0.231965	-2.10802	0.026761	1.4395	down
Com_6492_neg	0.232195	-2.10659	0.000466637	1.88986	down
Com_1993_neg	0.232206	-2.10652	0.0100409	2.35728	down
Com_6378_neg	0.232237	-2.10633	0.000411669	1.77653	down
Com_6666_neg	0.232878	-2.10235	0.0230064	1.50159	down
Com_1929_neg	0.233532	-2.09831	0.00893135	1.87872	down
Com_977_neg	0.233939	-2.0958	0.000235948	1.97105	down
Com_4741_neg	0.234192	-2.09424	0.0161034	1.52304	down
Com_2610_neg	0.234738	-2.09088	2.87094e-05	1.81853	down
Com_25_neg	0.234818	-2.09038	0.00346108	1.68155	down
Com_2963_neg	0.23499	-2.08933	0.00191777	1.70603	down
Com_4765_neg	0.235229	-2.08786	0.0056323	1.69823	down
Com_4819_neg	0.235532	-2.08601	0.011912	1.61371	down
Com_625_neg	0.23568	-2.0851	0.000199157	1.94566	down
Com_4790_neg	0.23598	-2.08326	0.00836169	1.67716	down
Com_2964_neg	0.236437	-2.08047	0.000691338	1.72958	down
Com_4330_neg	0.236453	-2.08037	0.0186354	1.98601	down
Com_5714_neg	0.237529	-2.07383	6.98505e-05	1.80896	down
Com_82_neg	0.238789	-2.06619	0.025043	1.46145	down
Com_752_neg	0.238844	-2.06586	0.00251491	1.68901	down
Com_6138_neg	0.239431	-2.06232	0.000103213	1.79662	down
Com_4776_neg	0.239483	-2.06201	0.00615735	1.61796	down
Com_8293_neg	0.239708	-2.06065	2.50588e-07	1.83481	down
Com_7181_neg	0.239784	-2.06019	0.000147467	1.81429	down
Com_4782_neg	0.240489	-2.05596	0.0137626	1.71484	down
Com_3718_neg	0.240856	-2.05376	0.018609	1.45963	down
Com_750_neg	0.240973	-2.05306	0.00625847	1.5961	down
Com_4870_neg	0.241391	-2.05055	8.37351e-06	1.8	down
Com_4341_neg	0.242168	-2.04592	0.0238393	1.88956	down
Com_1018_neg	0.24222	-2.04561	0.0177627	1.48308	down
Com_4775_neg	0.242661	-2.04298	0.00722862	1.65956	down
Com_7570_neg	0.242701	-2.04275	0.00193938	1.64766	down
Com_790_neg	0.243388	-2.03867	0.0086239	1.54893	down
Com_1946_neg	0.243413	-2.03852	1.82707e-05	1.78929	down
Com_5411_neg	0.244802	-2.03032	0.0150664	1.48891	down
Com_4586_neg	0.245175	-2.02811	0.000174241	1.75478	down
Com_105_neg	0.245985	-2.02336	0.0403849	1.28327	down
Com_4822_neg	0.246086	-2.02277	0.0423242	1.41747	down
Com_4753_neg	0.246436	-2.02072	0.00807155	1.6019	down
Com_51_neg	0.246816	-2.01849	0.0226578	1.42895	down
Com_2943_neg	0.247698	-2.01334	0.0253079	1.34574	down
Com_2460_neg	0.249543	-2.00264	9.77272e-05	1.74861	down
Com_4755_neg	0.25064	-1.99631	0.0215393	1.47879	down
Com_7029_neg	0.250942	-1.99457	0.000462392	1.70223	down
Com_550_neg	0.251184	-1.99318	0.00757155	2.1365	down
Com_280_neg	0.251884	-1.98917	0.00544438	1.50267	down
Com_4794_neg	0.252373	-1.98637	0.0129041	1.53748	down
Com_827_neg	0.252388	-1.98629	0.0247126	1.44591	down
Com_7544_neg	0.25339	-1.98057	1.3585e-05	1.78269	down
Com_8214_neg	0.253482	-1.98005	0.000312961	1.70565	down
Com_6002_neg	0.253647	-1.97911	1.2922e-05	1.78957	down
Com_3552_neg	0.254322	-1.97527	4.861e-06	1.77459	down
Com_5424_neg	0.254802	-1.97255	0.000768423	1.64192	down
Com_6647_neg	0.255299	-1.96974	0.000391755	1.85141	down
Com_4806_neg	0.255503	-1.96859	0.0263054	1.43107	down
Com_4016_neg	0.257241	-1.95881	6.05954e-06	1.77223	down
Com_881_neg	0.25731	-1.95842	0.0350781	1.39688	down
Com_1136_neg	0.258015	-1.95447	0.0200097	1.45848	down
Com_787_neg	0.259211	-1.9478	0.0156662	1.51261	down
Com_609_neg	0.25958	-1.94575	0.0171894	1.43967	down
Com_4768_neg	0.260176	-1.94244	0.0222636	1.43372	down
Com_4809_neg	0.260195	-1.94234	0.0266842	1.45782	down
Com_4766_neg	0.260306	-1.94172	0.0239762	1.44835	down
Com_7878_neg	0.260337	-1.94155	0.0368397	1.72721	down
Com_2256_neg	0.260353	-1.94146	0.0169815	1.60684	down
Com_833_neg	0.260601	-1.94008	0.000489702	1.72097	down
Com_5400_neg	0.261112	-1.93726	0.0232658	1.65573	down
Com_6653_neg	0.261759	-1.93369	0.00493321	1.91258	down
Com_1995_neg	0.262228	-1.9311	0.0103262	2.11229	down
Com_6134_neg	0.26229	-1.93076	0.0150045	1.40753	down
Com_1342_neg	0.262834	-1.92778	1.13145e-05	1.6799	down
Com_583_neg	0.263317	-1.92513	0.000626004	1.84991	down
Com_1814_neg	0.264009	-1.92134	6.17696e-05	1.72917	down
Com_8035_neg	0.264669	-1.91774	0.0403537	1.26498	down
Com_6622_neg	0.265108	-1.91535	0.00912155	2.33571	down
Com_1724_neg	0.265224	-1.91472	0.0168557	2.091	down
Com_1816_neg	0.265285	-1.91438	0.0109039	1.91516	down
Com_1984_neg	0.265571	-1.91283	0.00782912	2.03874	down
Com_4796_neg	0.266238	-1.90921	0.0335704	1.37802	down
Com_1874_neg	0.266818	-1.90607	2.03865e-06	1.70725	down
Com_1549_neg	0.266849	-1.90591	0.00238542	1.52739	down
Com_3857_neg	0.267622	-1.90173	0.000549654	1.6134	down
Com_6309_neg	0.269104	-1.89376	0.000829643	1.58845	down
Com_2467_neg	0.269501	-1.89164	0.00531512	1.53841	down
Com_4364_neg	0.269783	-1.89013	0.0336928	1.51951	down
Com_744_neg	0.269943	-1.88928	0.00397551	1.71225	down
Com_709_neg	0.27072	-1.88512	0.0121867	1.42543	down
Com_131_neg	0.271567	-1.88062	1.58638e-05	1.66083	down
Com_728_neg	0.271671	-1.88007	0.044771	1.45219	down
Com_356_neg	0.272188	-1.87732	0.0070139	1.49373	down
Com_5707_neg	0.272863	-1.87375	1.16706e-05	1.64671	down
Com_4055_neg	0.274047	-1.8675	9.62681e-05	1.71812	down
Com_4745_neg	0.274493	-1.86516	0.01625	1.41481	down
Com_2693_neg	0.274498	-1.86513	0.00288696	1.53906	down
Com_5777_neg	0.27457	-1.86475	0.00275845	1.57183	down
Com_3858_neg	0.274795	-1.86357	0.00529372	1.47317	down
Com_3292_neg	0.275027	-1.86236	0.00427264	1.44561	down
Com_3273_neg	0.275037	-1.8623	2.23025e-05	1.65597	down
Com_3916_neg	0.275274	-1.86106	0.00862955	1.44858	down
Com_1276_neg	0.275784	-1.85839	0.00172332	1.54231	down
Com_8146_neg	0.275886	-1.85786	0.00027067	1.70132	down
Com_2555_neg	0.276704	-1.85358	0.0434607	1.79245	down
Com_98_neg	0.27681	-1.85303	0.0261671	1.32553	down
Com_8112_neg	0.277032	-1.85187	2.74708e-05	1.68519	down
Com_5799_neg	0.27717	-1.85116	0.000306976	1.60977	down
Com_6027_neg	0.27747	-1.84959	0.00517504	1.48042	down
Com_574_neg	0.277518	-1.84934	0.00508746	1.7892	down
Com_7750_neg	0.277795	-1.84791	0.00108216	1.63116	down
Com_613_neg	0.279057	-1.84137	0.00154091	1.61525	down
Com_5422_neg	0.279178	-1.84074	0.0342648	1.32421	down
Com_4257_neg	0.279335	-1.83993	0.00144149	1.65553	down
Com_801_neg	0.279927	-1.83688	0.0170081	1.4	down
Com_1289_neg	0.281318	-1.82973	0.00343147	1.50993	down
Com_552_neg	0.281597	-1.82829	0.000215769	1.63572	down
Com_2088_neg	0.282924	-1.82152	0.0208195	1.31031	down
Com_6512_neg	0.283154	-1.82034	2.41603e-05	1.64755	down
Com_563_neg	0.283664	-1.81774	0.000185742	1.56602	down
Com_5364_neg	0.284098	-1.81554	0.00108443	1.52602	down
Com_7531_neg	0.284399	-1.81401	0.0196729	1.32737	down
Com_566_neg	0.284618	-1.8129	0.0367472	1.32987	down
Com_4573_neg	0.284688	-1.81255	0.00190264	1.66889	down
Com_7316_neg	0.285446	-1.80871	0.0162674	1.35905	down
Com_2740_neg	0.285469	-1.8086	0.000408867	1.69802	down
Com_5823_neg	0.286064	-1.80559	0.0099807	1.42	down
Com_2198_neg	0.286454	-1.80362	9.78035e-08	1.60544	down
Com_7027_neg	0.287178	-1.79998	0.00054935	1.5276	down
Com_3737_neg	0.287538	-1.79818	0.0254806	1.56634	down
Com_3786_neg	0.287624	-1.79774	7.33244e-05	1.57634	down
Com_1990_neg	0.28897	-1.79101	0.00819035	1.88363	down
Com_7734_neg	0.290316	-1.78431	5.43175e-05	1.58238	down
Com_6249_neg	0.290396	-1.78391	0.00127455	1.78074	down
Com_4714_neg	0.291691	-1.77749	0.0245936	1.23051	down
Com_114_neg	0.291756	-1.77716	0.00423803	1.44512	down
Com_306_neg	0.292423	-1.77387	0.000852783	1.47643	down
Com_7479_neg	0.292873	-1.77165	1.83749e-05	1.61018	down
Com_1404_neg	0.294201	-1.76512	0.00448182	1.78061	down
Com_4305_neg	0.294551	-1.76341	0.00109479	1.70458	down
Com_174_neg	0.294632	-1.76301	0.0276389	1.26329	down
Com_4793_neg	0.294707	-1.76265	0.0223512	1.307	down
Com_238_neg	0.295388	-1.75932	0.00245459	1.44004	down
Com_5100_neg	0.296101	-1.75584	0.0110682	1.35062	down
Com_4802_neg	0.296406	-1.75435	0.0398666	1.21977	down
Com_2264_neg	0.296486	-1.75396	0.00204638	1.71803	down
Com_6929_neg	0.296856	-1.75217	0.0059038	1.45282	down
Com_6708_neg	0.297701	-1.74807	0.0325881	1.22878	down
Com_730_neg	0.29813	-1.74599	0.000249896	1.51804	down
Com_8210_neg	0.298711	-1.74318	0.000618626	1.47085	down
Com_6616_neg	0.299171	-1.74096	0.000346123	1.62898	down
Com_4273_neg	0.300047	-1.73674	0.00834072	1.36421	down
Com_3889_neg	0.300096	-1.73651	0.00117677	1.59615	down
Com_2546_neg	0.300419	-1.73495	0.000703774	1.54596	down
Com_408_neg	0.30097	-1.73231	0.00127117	1.67302	down
Com_6799_neg	0.301299	-1.73073	0.00779365	1.46299	down
Com_5262_neg	0.301477	-1.72988	0.00032141	1.47042	down
Com_2470_neg	0.301603	-1.72928	0.00724205	2.05697	down
Com_956_neg	0.301681	-1.7289	0.00212615	1.43707	down
Com_2086_neg	0.301823	-1.72822	0.0397008	1.11503	down
Com_600_neg	0.301982	-1.72746	0.00497677	1.48336	down
Com_3550_neg	0.302294	-1.72598	0.0214602	1.31185	down
Com_5401_neg	0.302348	-1.72572	0.00194629	1.65098	down
Com_738_neg	0.302387	-1.72553	0.00350147	1.46577	down
Com_62_neg	0.302394	-1.7255	0.0285068	1.2708	down
Com_7323_neg	0.302782	-1.72365	2.75992e-05	1.49792	down
Com_1263_neg	0.302785	-1.72364	0.000685889	1.47975	down
Com_4701_neg	0.303822	-1.7187	0.00802587	1.36722	down
Com_4197_neg	0.305094	-1.71267	0.000287799	1.47858	down
Com_7760_neg	0.305146	-1.71243	7.63583e-05	1.50988	down
Com_1030_neg	0.305512	-1.7107	0.000517749	1.47297	down
Com_6338_neg	0.305583	-1.71036	0.0321733	1.31657	down
Com_3819_neg	0.305839	-1.70916	0.00800844	1.68358	down
Com_3716_neg	0.305956	-1.7086	0.000644835	1.542	down
Com_1928_neg	0.307157	-1.70295	0.0079425	1.34235	down
Com_607_neg	0.308034	-1.69884	0.0132821	1.89433	down
Com_6071_neg	0.308876	-1.6949	0.0223638	1.44791	down
Com_2867_neg	0.310048	-1.68944	0.00063591	1.49528	down
Com_4229_neg	0.31008	-1.68929	0.0359624	1.59083	down
Com_2242_neg	0.311117	-1.68447	0.000401111	1.49812	down
Com_4235_neg	0.311218	-1.684	0.0122887	2.41879	down
Com_2567_neg	0.312206	-1.67943	1.56582e-05	1.50949	down
Com_612_neg	0.312223	-1.67935	0.0212817	1.19604	down
Com_4789_neg	0.312462	-1.67825	0.0310216	1.15304	down
Com_4689_neg	0.312483	-1.67815	0.0026639	1.49398	down
Com_811_neg	0.312492	-1.67811	0.0185467	1.27517	down
Com_5737_neg	0.312839	-1.67651	0.000474573	1.41969	down
Com_695_neg	0.313306	-1.67436	0.0121423	1.27219	down
Com_5246_neg	0.314074	-1.67082	5.16257e-05	1.51607	down
Com_3387_neg	0.314111	-1.67065	0.00043746	1.51875	down
Com_4783_neg	0.314441	-1.66914	0.0359309	1.24438	down
Com_8015_neg	0.314746	-1.66774	0.00527158	1.38039	down
Com_2246_neg	0.315345	-1.665	0.00254669	1.40141	down
Com_2944_neg	0.315532	-1.66414	0.0148715	1.2233	down
Com_3294_neg	0.315546	-1.66408	0.00255101	1.35664	down
Com_889_neg	0.31572	-1.66328	0.00547812	1.6763	down
Com_3544_neg	0.316384	-1.66025	0.000578671	1.44772	down
Com_1246_neg	0.317205	-1.65651	0.0109207	1.39636	down
Com_6535_neg	0.317248	-1.65632	0.0128008	1.30368	down
Com_3823_neg	0.317303	-1.65607	3.77434e-06	1.48181	down
Com_4691_neg	0.317592	-1.65475	0.00312858	1.36798	down
Com_81_neg	0.317667	-1.65441	0.00182608	1.40115	down
Com_4749_neg	0.318216	-1.65192	0.042848	1.11518	down
Com_6871_neg	0.318957	-1.64857	0.0010424	1.51378	down
Com_3390_neg	0.319219	-1.64738	0.00691516	1.3387	down
Com_778_neg	0.319777	-1.64486	0.00327138	1.4272	down
Com_3319_neg	0.319814	-1.64469	0.0421236	1.13987	down
Com_6692_neg	0.319912	-1.64425	0.00333073	1.58993	down
Com_240_neg	0.320132	-1.64326	0.00105999	1.37513	down
Com_3721_neg	0.321548	-1.63689	0.000674442	1.39195	down
Com_2245_neg	0.321644	-1.63646	0.0198636	1.20575	down
Com_7805_neg	0.322021	-1.63477	8.64603e-06	1.46451	down
Com_2822_neg	0.322556	-1.63238	0.00089006	1.42213	down
Com_2429_neg	0.322861	-1.63102	0.00120184	1.36306	down
Com_6203_neg	0.323496	-1.62818	0.00333914	1.37142	down
Com_5525_neg	0.324388	-1.62421	0.00150025	1.3491	down
Com_808_neg	0.324593	-1.6233	0.000747208	1.49617	down
Com_7041_neg	0.324693	-1.62285	0.000476335	1.40387	down
Com_765_neg	0.325006	-1.62146	0.00343526	1.34866	down
Com_4508_neg	0.325201	-1.6206	0.0115578	1.25206	down
Com_6516_neg	0.325807	-1.61791	0.00204085	1.42527	down
Com_6076_neg	0.326217	-1.6161	0.0435809	1.17162	down
Com_3318_neg	0.326392	-1.61532	0.0145783	1.25208	down
Com_3199_neg	0.326481	-1.61493	0.000280968	1.51688	down
Com_195_neg	0.326821	-1.61343	0.0193265	1.21271	down
Com_7783_neg	0.326983	-1.61271	7.44411e-05	1.39968	down
Com_4695_neg	0.327328	-1.61119	0.0106686	1.29275	down
Com_99_neg	0.327417	-1.6108	0.000789827	1.38711	down
Com_188_neg	0.328302	-1.6069	0.0477486	1.07496	down
Com_214_neg	0.329021	-1.60375	0.0142106	1.33061	down
Com_3956_neg	0.329852	-1.60011	0.0146623	1.26567	down
Com_955_neg	0.330405	-1.59769	0.0050338	1.29329	down
Com_4011_neg	0.33182	-1.59153	0.00219311	1.37063	down
Com_714_neg	0.332143	-1.59012	0.000257555	1.37906	down
Com_3073_neg	0.332247	-1.58967	0.00803868	1.2534	down
Com_4053_neg	0.332368	-1.58915	0.043737	1.06296	down
Com_742_neg	0.333171	-1.58566	0.00650166	1.28591	down
Com_4855_neg	0.333499	-1.58425	0.000865596	1.35797	down
Com_5323_neg	0.334261	-1.58095	0.025987	1.33923	down
Com_1994_neg	0.334654	-1.57926	0.00924389	1.6476	down
Com_7309_neg	0.335002	-1.57776	0.000154256	1.35553	down
Com_5863_neg	0.33525	-1.57669	0.00108949	1.48164	down
Com_8046_neg	0.335359	-1.57622	0.000660195	1.38558	down
Com_6875_neg	0.335361	-1.57621	0.00352136	1.37824	down
Com_8238_neg	0.335731	-1.57462	0.00199055	1.30193	down
Com_568_neg	0.336026	-1.57335	0.000674776	1.4293	down
Com_6136_neg	0.336103	-1.57303	0.012671	1.25017	down
Com_3384_neg	0.336357	-1.57193	0.00312648	1.40189	down
Com_1216_neg	0.336553	-1.5711	3.24823e-05	1.36858	down
Com_2080_neg	0.336598	-1.5709	0.0210588	1.14067	down
Com_5260_neg	0.336661	-1.57063	0.000574829	1.39262	down
Com_6275_neg	0.336741	-1.57029	0.0499589	1.10561	down
Com_4397_neg	0.336888	-1.56966	0.0203773	2.02863	down
Com_6430_neg	0.337136	-1.5686	0.000671382	1.36146	down
Com_807_neg	0.337228	-1.56821	0.0075249	1.314	down
Com_7626_neg	0.337343	-1.56771	3.25991e-05	1.41958	down
Com_1084_neg	0.337372	-1.56759	6.49093e-05	1.37673	down
Com_1757_neg	0.33788	-1.56542	0.000138781	1.43204	down
Com_6321_neg	0.338052	-1.56468	0.000112924	1.36193	down
Com_4772_neg	0.33806	-1.56465	0.0124069	1.23381	down
Com_4579_neg	0.338247	-1.56385	0.0126095	1.21851	down
Com_2206_neg	0.339098	-1.56022	0.049887	1.11775	down
Com_175_neg	0.339117	-1.56015	0.0362872	1.07935	down
Com_1141_neg	0.33917	-1.55992	0.0183904	1.1876	down
Com_1916_neg	0.339427	-1.55883	1.82595e-07	1.38712	down
Com_299_neg	0.339655	-1.55786	0.00227297	1.25909	down
Com_1567_neg	0.340357	-1.55488	0.0012261	1.29252	down
Com_572_neg	0.340476	-1.55438	2.09766e-05	1.40666	down
Com_4707_neg	0.341949	-1.54815	0.00526394	1.23629	down
Com_4778_neg	0.342439	-1.54608	0.020934	1.17514	down
Com_7196_neg	0.342457	-1.546	0.0033343	1.2865	down
Com_7508_neg	0.342549	-1.54562	0.000342718	1.39857	down
Com_1142_neg	0.343119	-1.54322	0.00869129	1.25086	down
Com_7735_neg	0.343131	-1.54317	0.00039161	1.36688	down
Com_2556_neg	0.343265	-1.5426	0.000147787	1.39386	down
Com_2362_neg	0.343301	-1.54246	0.000335826	1.33659	down
Com_3072_neg	0.343516	-1.54155	0.000259588	1.37186	down
Com_2255_neg	0.343897	-1.53995	0.0379517	1.15714	down
Com_7749_neg	0.345579	-1.53291	0.00634137	1.2399	down
Com_3085_neg	0.345622	-1.53273	1.38551e-05	1.38115	down
Com_300_neg	0.346195	-1.53034	0.000145033	1.35092	down
Com_7426_neg	0.348016	-1.52277	0.0142757	1.15515	down
Com_596_neg	0.348399	-1.52119	0.00627122	1.36909	down
Com_3646_neg	0.348404	-1.52117	6.04577e-06	1.36157	down
Com_7322_neg	0.348589	-1.5204	0.000722865	1.29437	down
Com_6331_neg	0.349882	-1.51506	0.00633541	1.20431	down
Com_2947_neg	0.350679	-1.51178	0.0178517	1.17297	down
Com_1550_neg	0.350786	-1.51134	0.000580664	1.34111	down
Com_8310_neg	0.350917	-1.5108	0.00422929	1.22784	down
Com_5937_neg	0.350937	-1.51072	0.0112249	1.57676	down
Com_3485_neg	0.35124	-1.50947	0.0356175	1.08818	down
Com_7386_neg	0.351769	-1.5073	0.00640682	1.25653	down
Com_3397_neg	0.351955	-1.50654	0.002291	1.24633	down
Com_4082_neg	0.352062	-1.5061	1.54215e-05	1.35873	down
Com_4334_neg	0.352211	-1.50549	0.0413104	1.08803	down
Com_2749_neg	0.353075	-1.50195	0.0225692	1.08732	down
Com_5854_neg	0.353244	-1.50126	0.0397241	1.34853	down
Com_2942_neg	0.353679	-1.49949	0.00321874	1.24498	down
Com_3726_neg	0.353734	-1.49927	0.00072983	1.2687	down
Com_7601_neg	0.354794	-1.49495	0.0116577	1.13792	down
Com_3468_neg	0.35488	-1.4946	0.00251708	1.42196	down
Com_1914_neg	0.355052	-1.4939	0.0188858	1.51924	down
Com_5014_neg	0.355791	-1.4909	0.0354146	1.3192	down
Com_1705_neg	0.356044	-1.48987	0.000373974	1.38515	down
Com_7036_neg	0.357314	-1.48473	3.60975e-05	1.33551	down
Com_1206_neg	0.357847	-1.48259	0.018466	1.11984	down
Com_571_neg	0.358042	-1.4818	0.00516449	1.34484	down
Com_5498_neg	0.358073	-1.48168	0.0222857	1.12145	down
Com_6505_neg	0.358202	-1.48116	0.000130904	1.3602	down
Com_1376_neg	0.358457	-1.48013	0.00527168	1.28743	down
Com_1651_neg	0.360239	-1.47297	0.0250657	1.09513	down
Com_6641_neg	0.360295	-1.47275	0.00218374	1.26219	down
Com_92_neg	0.360792	-1.47076	0.00557715	1.37826	down
Com_5370_neg	0.360921	-1.47025	0.00981462	1.25971	down
Com_90_neg	0.361007	-1.4699	0.00460863	1.1818	down
Com_7677_neg	0.361048	-1.46974	1.90993e-06	1.31329	down
Com_8111_neg	0.362506	-1.46392	0.0273243	1.06712	down
Com_5510_neg	0.362585	-1.46361	1.54822e-05	1.30326	down
Com_3186_neg	0.362825	-1.46265	0.0109256	1.17648	down
Com_39_neg	0.36353	-1.45985	0.0122885	1.1202	down
Com_562_neg	0.363533	-1.45984	0.00349188	1.204	down
Com_1215_neg	0.364052	-1.45778	2.62037e-05	1.27253	down
Com_8197_neg	0.364616	-1.45555	0.000206504	1.27938	down
Com_3162_neg	0.36532	-1.45277	0.000362483	1.29981	down
Com_4195_neg	0.36573	-1.45115	0.00252163	1.33963	down
Com_7733_neg	0.366304	-1.44889	3.62483e-05	1.30727	down
Com_4842_neg	0.366449	-1.44832	0.00893039	1.12082	down
Com_6640_neg	0.366908	-1.44651	0.000336112	1.33209	down
Com_1137_neg	0.366912	-1.44649	0.0149996	1.12364	down
Com_3478_neg	0.367195	-1.44538	0.00314168	1.18846	down
Com_795_neg	0.367778	-1.44309	0.021914	1.13281	down
Com_5719_neg	0.367891	-1.44265	0.000698089	1.24678	down
Com_6352_neg	0.368102	-1.44182	0.00833606	1.20496	down
Com_763_neg	0.368539	-1.44011	0.00167049	1.22721	down
Com_2469_neg	0.369048	-1.43812	0.00374431	1.2078	down
Com_8089_neg	0.369432	-1.43662	0.0207596	1.3399	down
Com_2269_neg	0.370188	-1.43367	0.0107061	1.51334	down
Com_2085_neg	0.371113	-1.43007	0.00767659	1.14812	down
Com_2253_neg	0.37132	-1.42927	0.00342842	1.26398	down
Com_5313_neg	0.371507	-1.42854	0.0458456	1.10301	down
Com_2542_neg	0.371536	-1.42843	0.00106438	1.31538	down
Com_7_neg	0.372406	-1.42505	0.0198685	1.14149	down
Com_8108_neg	0.372855	-1.42331	0.0114727	1.1042	down
Com_7453_neg	0.373529	-1.42071	0.0194686	1.07347	down
Com_815_neg	0.374319	-1.41766	0.000370957	1.26136	down
Com_791_neg	0.37433	-1.41762	0.00286435	1.2862	down
Com_814_neg	0.374332	-1.41761	0.000795699	1.25198	down
Com_3493_neg	0.374678	-1.41627	0.0268717	1.11478	down
Com_1402_neg	0.374727	-1.41609	0.000598518	1.28138	down
Com_2272_neg	0.374826	-1.41571	0.000125495	1.23403	down
Com_2047_neg	0.374918	-1.41535	0.00012128	1.22063	down
Com_6818_neg	0.375586	-1.41278	0.00223791	1.19359	down
Com_7536_neg	0.375873	-1.41168	0.0357883	1.04259	down
Com_7637_neg	0.376113	-1.41076	0.00118948	1.32597	down
Com_569_neg	0.376519	-1.4092	0.00401886	1.40089	down
Com_7769_neg	0.376611	-1.40885	0.00502043	1.14105	down
Com_7310_neg	0.376787	-1.40818	0.00616563	1.13324	down
Com_34_neg	0.377151	-1.40679	0.00287557	1.17706	down
Com_616_neg	0.377709	-1.40465	0.00586914	1.1725	down
Com_4694_neg	0.37774	-1.40453	0.034473	1.07431	down
Com_2820_neg	0.379767	-1.39682	0.00137813	1.28089	down
Com_7484_neg	0.38007	-1.39566	0.000373861	1.20339	down
Com_964_neg	0.380332	-1.39467	1.96023e-05	1.24871	down
Com_6723_neg	0.380366	-1.39454	0.013959	1.10681	down
Com_3935_neg	0.380629	-1.39354	0.00174596	1.19755	down
Com_77_neg	0.38104	-1.39198	0.0193902	1.13127	down
Com_973_neg	0.381389	-1.39067	0.00215276	1.33822	down
Com_2210_neg	0.381392	-1.39065	0.0184692	1.10803	down
Com_6953_neg	0.381581	-1.38994	0.00532019	1.29032	down
Com_1641_neg	0.381602	-1.38986	0.00536462	1.14978	down
Com_4754_neg	0.381697	-1.3895	0.0365296	1.01508	down
Com_748_neg	0.382126	-1.38788	0.0153703	1.0997	down
Com_2974_neg	0.382878	-1.38504	0.00417671	1.20943	down
Com_83_neg	0.382903	-1.38495	0.000716035	1.1668	down
Com_66_neg	0.384219	-1.38	0.0210811	1.08896	down
Com_6935_neg	0.384314	-1.37964	0.0101609	1.10648	down
Com_7569_neg	0.384516	-1.37888	0.00117584	1.16371	down
Com_7477_neg	0.384731	-1.37808	0.000374518	1.23204	down
Com_591_neg	0.38503	-1.37696	0.00242013	1.32975	down
Com_5037_neg	0.385375	-1.37567	0.00703788	1.09995	down
Com_4699_neg	0.386165	-1.37271	0.00686179	1.16766	down
Com_7448_neg	0.386276	-1.37229	0.00872429	1.10015	down
Com_1609_neg	0.386375	-1.37193	7.38959e-05	1.20117	down
Com_247_neg	0.386471	-1.37157	5.49037e-05	1.20606	down
Com_6135_neg	0.386521	-1.37138	0.0011974	1.31604	down
Com_5700_neg	0.38695	-1.36978	0.000154362	1.18358	down
Com_391_neg	0.387282	-1.36854	0.000935034	1.15789	down
Com_2954_neg	0.387489	-1.36777	0.000363978	1.1882	down
Com_7427_neg	0.389502	-1.3603	0.00443446	1.11409	down
Com_8303_neg	0.389607	-1.35991	0.00530386	1.10376	down
Com_7457_neg	0.389668	-1.35968	0.0133451	1.0511	down
Com_3627_neg	0.389745	-1.3594	0.0146546	1.12029	down
Com_3104_neg	0.390452	-1.35678	0.00250288	1.13994	down
Com_6340_neg	0.390874	-1.35522	0.000215713	1.19246	down
Com_7518_neg	0.39145	-1.3531	0.000187033	1.19033	down
Com_7516_neg	0.391697	-1.35219	0.0259822	1.00471	down
Com_1046_neg	0.393544	-1.3454	0.0168454	1.06132	down
Com_2847_neg	0.39362	-1.34513	0.0127332	1.11037	down
Com_2214_neg	0.394421	-1.34219	0.00466983	1.11593	down
Com_4715_neg	0.394544	-1.34174	0.0027659	1.11806	down
Com_727_neg	0.394675	-1.34126	0.00465604	1.14203	down
Com_5324_neg	0.394817	-1.34074	0.0355459	1.04366	down
Com_7431_neg	0.394904	-1.34043	0.0223616	1.02342	down
Com_3554_neg	0.395592	-1.33791	0.000391665	1.16395	down
Com_5669_neg	0.395864	-1.33692	0.0479886	1.76372	down
Com_3987_neg	0.396008	-1.3364	0.00287684	1.14419	down
Com_605_neg	0.396321	-1.33526	0.0223604	1.49658	down
Com_5717_neg	0.396327	-1.33524	0.000677807	1.16953	down
Com_7088_neg	0.396494	-1.33463	0.000168349	1.21734	down
Com_1530_neg	0.396957	-1.33295	0.0111373	1.04945	down
Com_8044_neg	0.397441	-1.33119	4.57092e-05	1.17461	down
Com_7313_neg	0.397617	-1.33055	0.0134504	1.03839	down
Com_3508_neg	0.398122	-1.32872	0.0212438	1.03017	down
Com_1913_neg	0.398199	-1.32844	0.0257006	1.12346	down
Com_736_neg	0.398478	-1.32743	0.00762692	1.08052	down
Com_71_neg	0.398902	-1.32589	0.00643295	1.13059	down
Com_2521_neg	0.399035	-1.32541	0.0188874	1.0623	down
Com_2840_neg	0.399046	-1.32537	0.0273351	1.00451	down
Com_971_neg	0.400847	-1.31888	0.00229011	1.21945	down
Com_2437_neg	0.400891	-1.31872	0.00450147	1.09434	down
Com_3712_neg	0.401021	-1.31825	0.00239048	1.12137	down
Com_5036_neg	0.401246	-1.31744	0.0140162	1.1113	down
Com_8057_neg	0.401995	-1.31475	0.0160028	1.0008	down
Com_3474_neg	0.402201	-1.31401	0.0183438	1.04894	down
Com_7765_neg	0.403137	-1.31066	0.00542103	1.09023	down
Com_4595_neg	0.404945	-1.3042	7.27474e-05	1.16752	down
Com_2007_neg	0.405028	-1.30391	0.00230528	1.23705	down
Com_8048_neg	0.405086	-1.3037	0.00912099	1.05076	down
Com_968_neg	0.405381	-1.30265	0.000725289	1.12312	down
Com_8066_neg	0.405907	-1.30078	0.00489241	1.19427	down
Com_6864_neg	0.406491	-1.29871	0.00161336	1.24066	down
Com_622_neg	0.4073	-1.29584	0.000129111	1.16516	down
Com_8320_neg	0.407837	-1.29394	0.000106157	1.14686	down
Com_7972_neg	0.408981	-1.2899	0.0352579	1.00254	down
Com_784_neg	0.409071	-1.28958	0.00011716	1.1492	down
Com_7089_neg	0.40917	-1.28923	2.92354e-05	1.16011	down
Com_531_neg	0.409491	-1.2881	0.0055719	1.07222	down
Com_3489_neg	0.409611	-1.28767	0.00884638	1.05606	down
Com_8241_neg	0.409683	-1.28742	5.08255e-05	1.16727	down
Com_3553_neg	0.409766	-1.28713	0.000105595	1.13261	down
Com_5702_neg	0.40999	-1.28634	0.0118474	1.25397	down
Com_2522_neg	0.41018	-1.28567	0.00326242	1.12891	down
Com_5853_neg	0.410428	-1.2848	0.0114041	1.16051	down
Com_821_neg	0.410498	-1.28455	0.00823598	1.30009	down
Com_397_neg	0.410593	-1.28422	0.00441321	1.10391	down
Com_5438_neg	0.410729	-1.28374	0.000161191	1.17302	down
Com_7321_neg	0.410784	-1.28355	0.00377495	1.06393	down
Com_4189_neg	0.410857	-1.28329	0.0133648	1.11135	down
Com_2743_neg	0.411048	-1.28262	0.00370208	1.17578	down
Com_3919_neg	0.411329	-1.28164	1.17599e-05	1.1253	down
Com_5517_neg	0.411626	-1.28059	1.515e-05	1.14122	down
Com_825_neg	0.411729	-1.28023	0.00039513	1.18669	down
Com_788_neg	0.411809	-1.27995	0.00896356	1.17135	down
Com_5414_neg	0.411924	-1.27955	0.00919194	1.32734	down
Com_6044_neg	0.412017	-1.27923	2.30679e-05	1.13035	down
Com_4488_neg	0.412686	-1.27688	0.000193179	1.1665	down
Com_737_neg	0.412758	-1.27663	0.0015571	1.2088	down
Com_4594_neg	0.413499	-1.27404	0.000352385	1.11156	down
Com_541_neg	0.413519	-1.27397	0.000213188	1.14282	down
Com_1197_neg	0.414397	-1.27092	0.0136859	1.32697	down
Com_5512_neg	0.414621	-1.27014	0.00488478	1.07293	down
Com_7325_neg	0.415796	-1.26605	6.50115e-05	1.14062	down
Com_1254_neg	0.416028	-1.26525	0.000977167	1.17349	down
Com_6529_neg	0.416145	-1.26484	0.00340292	1.12729	down
Com_1121_neg	0.417034	-1.26176	0.00228843	1.05249	down
Com_7634_neg	0.417896	-1.25878	0.0146044	1.00173	down
Com_33_neg	0.418114	-1.25803	0.0221832	1.33257	down
Com_31_neg	0.418494	-1.25672	0.0118303	1.25792	down
Com_6434_neg	0.418573	-1.25645	0.000635459	1.14134	down
Com_5912_neg	0.418744	-1.25586	0.00145814	1.05489	down
Com_3374_neg	0.419088	-1.25468	0.000166985	1.14386	down
Com_4692_neg	0.419148	-1.25447	0.0108107	1.04288	down
Com_577_neg	0.419545	-1.2531	0.00736942	1.08534	down
Com_5598_neg	0.41965	-1.25274	0.0001032	1.11029	down
Com_3530_neg	0.420053	-1.25136	0.00772317	1.01541	down
Com_5736_neg	0.420878	-1.24853	0.00332774	1.12248	down
Com_2513_neg	0.420995	-1.24813	0.00301813	1.06019	down
Com_1282_neg	0.421616	-1.246	0.00166832	1.05583	down
Com_803_neg	0.421775	-1.24545	0.000228265	1.10244	down
Com_5042_neg	0.421795	-1.24539	0.0108856	1.17782	down
Com_3160_neg	0.421965	-1.24481	0.0112177	1.02469	down
Com_3495_neg	0.422958	-1.24141	0.00994662	1.00935	down
Com_4659_neg	0.423436	-1.23978	0.000730152	1.06065	down
Com_1285_neg	0.423565	-1.23934	0.00690272	1.01274	down
Com_2793_neg	0.424043	-1.23772	7.49835e-05	1.07683	down
Com_2081_neg	0.424432	-1.23639	0.00026911	1.09432	down
Com_535_neg	0.424665	-1.2356	0.000411217	1.10087	down
Com_2889_neg	0.424791	-1.23518	0.00167207	1.15599	down
Com_5142_neg	0.425149	-1.23396	0.00127462	1.03938	down
Com_106_neg	0.42602	-1.23101	0.01567	1.05377	down
Com_767_neg	0.426233	-1.23029	0.00137652	1.16104	down
Com_8236_neg	0.426355	-1.22987	0.00706508	1.17603	down
Com_5939_neg	0.426362	-1.22985	0.00705824	1.17594	down
Com_7794_neg	0.426747	-1.22855	7.15108e-05	1.10375	down
Com_3688_neg	0.4271	-1.22735	4.77346e-05	1.10605	down
Com_7635_neg	0.427607	-1.22564	0.00252364	1.14012	down
Com_1668_neg	0.427731	-1.22522	0.0040753	1.07841	down
Com_2000_neg	0.42982	-1.2182	0.000236406	1.10325	down
Com_6234_neg	0.429926	-1.21784	0.00193133	1.03567	down
Com_2524_neg	0.429993	-1.21762	0.0041041	1.03727	down
Com_2205_neg	0.430314	-1.21654	2.37668e-06	1.08568	down
Com_4592_neg	0.430987	-1.21429	2.1119e-05	1.07766	down
Com_3064_neg	0.431264	-1.21336	0.00187357	1.03851	down
Com_5580_neg	0.431434	-1.21279	0.00226783	1.0148	down
Com_6902_neg	0.43173	-1.2118	0.000352625	1.11454	down
Com_1275_neg	0.431739	-1.21177	0.00142243	1.05981	down
Com_773_neg	0.431774	-1.21165	0.0174134	1.02894	down
Com_6128_neg	0.432341	-1.20976	2.33479e-05	1.09027	down
Com_104_neg	0.432766	-1.20834	0.00340546	1.01449	down
Com_199_neg	0.433126	-1.20714	0.000937608	1.03675	down
Com_5365_neg	0.433324	-1.20648	0.000480598	1.06031	down
Com_4333_neg	0.433697	-1.20524	0.0436464	1.50917	down
Com_734_neg	0.434188	-1.20361	0.0195577	1.05483	down
Com_2535_neg	0.434188	-1.20361	0.00126908	1.12223	down
Com_755_neg	0.434548	-1.20241	0.00248764	1.03655	down
Com_3316_neg	0.434616	-1.20219	0.0105486	1.19442	down
Com_712_neg	0.434796	-1.20159	0.000532208	1.11393	down
Com_1716_neg	0.435118	-1.20052	0.000308239	1.04204	down
Com_2209_neg	0.438075	-1.19075	0.00987076	1.07421	down
Com_454_neg	0.438178	-1.19041	0.00384098	1.02893	down
Com_774_neg	0.438347	-1.18986	0.0102705	1.22983	down
Com_6318_neg	0.438847	-1.18821	0.000291821	1.08216	down
Com_8113_neg	0.438963	-1.18783	0.000414271	1.0185	down
Com_5152_neg	0.439201	-1.18705	6.36995e-05	1.04193	down
Com_5715_neg	0.439425	-1.18631	0.00220775	1.00084	down
Com_4312_neg	0.439455	-1.18621	0.031881	1.38241	down
Com_8052_neg	0.439492	-1.18609	0.0186469	1.02564	down
Com_7667_neg	0.439769	-1.18518	0.00280147	1.13029	down
Com_6873_neg	0.440084	-1.18415	0.00811069	1.02734	down
Com_2404_neg	0.440805	-1.18179	0.000342748	1.03205	down
Com_2961_neg	0.440808	-1.18178	0.00320838	1.12533	down
Com_7688_neg	0.44095	-1.18131	0.000943793	1.00609	down
Com_2433_neg	0.441032	-1.18104	0.000369082	1.02136	down
Com_5523_neg	0.441274	-1.18025	0.00151612	1.13021	down
Com_813_neg	0.443509	-1.17296	0.00135292	1.02922	down
Com_564_neg	0.443701	-1.17234	0.000109442	1.04821	down
Com_1273_neg	0.44389	-1.17173	0.000845496	1.00296	down
Com_7611_neg	0.444136	-1.17093	6.76577e-06	1.03885	down
Com_766_neg	0.444373	-1.17016	0.000180922	1.07011	down
Com_5403_neg	0.445071	-1.16789	0.000282091	1.06559	down
Com_4693_neg	0.445933	-1.1651	0.00375208	1.03269	down
Com_1417_neg	0.445938	-1.16509	0.00640973	1.00227	down
Com_804_neg	0.446041	-1.16475	0.0016349	1.02794	down
Com_1885_neg	0.446466	-1.16338	0.000272988	1.01425	down
Com_2959_neg	0.446834	-1.16219	0.00026251	1.05379	down
Com_7821_neg	0.448699	-1.15618	0.000106792	1.02405	down
Com_2543_neg	0.449195	-1.15459	0.000731158	1.07163	down
Com_4593_neg	0.450531	-1.1503	0.000830461	1.01986	down
Com_424_neg	0.4507	-1.14976	0.010345	1.03576	down
Com_762_neg	0.451245	-1.14802	0.0255802	1.03904	down
Com_722_neg	0.453999	-1.13924	0.000146981	1.02677	down
Com_764_neg	0.454019	-1.13918	0.00578295	1.12796	down
Com_610_neg	0.455326	-1.13503	0.00587367	1.14539	down
Com_740_neg	0.455387	-1.13483	0.00030484	1.0188	down
Com_910_neg	0.456747	-1.13053	3.31896e-05	1.01645	down
Com_5583_neg	0.458502	-1.125	0.000343719	1.00343	down
Com_4337_neg	0.459936	-1.12049	0.033801	1.3463	down
Com_713_neg	0.460502	-1.11872	0.000603829	1.014	down
Com_2268_neg	0.461817	-1.11461	0.00580763	1.12586	down
Com_1410_neg	0.461911	-1.11431	0.00899744	1.02774	down
Com_4968_neg	0.462825	-1.11146	0.0172731	1.20071	down
Com_6523_neg	0.464806	-1.1053	0.00374274	1.01047	down
Com_4589_neg	0.465391	-1.10349	0.00845733	1.03497	down
Com_5061_neg	0.466526	-1.09997	0.00293677	1.03216	down
Com_6975_neg	0.467193	-1.09791	0.00744721	1.03828	down
Com_1998_neg	0.469066	-1.09214	0.0015648	1.02128	down
Com_3067_neg	0.470506	-1.08772	0.0157559	1.19191	down
Com_3656_neg	0.473253	-1.07932	0.0129998	1.0116	down
Com_8062_neg	0.476503	-1.06944	0.00518689	1.05216	down
Com_3569_neg	0.479326	-1.06092	0.0130019	1.00664	down
Com_12_neg	0.482152	-1.05244	0.0226839	1.05218	down
Com_565_neg	0.482861	-1.05032	0.0148661	1.13304	down
Com_1341_neg	0.484116	-1.04658	0.0352676	1.19101	down
Com_2949_neg	0.484118	-1.04657	0.0254492	1.19677	down
Com_4315_neg	0.492869	-1.02072	0.0301743	1.14306	down
Com_7020_neg	276.14	8.10925	2.28777e-05	6.84167	up
Com_1905_neg	145.764	7.18749	3.90996e-06	6.21778	up
Com_404_neg	111.248	6.79764	2.73841e-07	6.15935	up
Com_7022_neg	78.5737	6.29597	8.32561e-06	5.40887	up
Com_4146_neg	71.8742	6.1674	2.04378e-06	5.33868	up
Com_5870_neg	65.1585	6.02588	1.34516e-08	5.38788	up
Com_927_neg	64.6517	6.01462	2.39592e-07	5.4353	up
Com_935_neg	61.1923	5.93528	6.39185e-07	5.37154	up
Com_7021_neg	46.4898	5.53884	0.000173987	4.50498	up
Com_933_neg	45.0955	5.49491	8.5597e-06	4.77051	up
Com_7024_neg	43.6834	5.44901	0.0001202	4.50413	up
Com_2562_neg	43.4254	5.44047	4.44394e-05	5.12325	up
Com_934_neg	39.7451	5.31271	6.20584e-07	4.67774	up
Com_5862_neg	39.0502	5.28726	2.7138e-09	4.71826	up
Com_928_neg	38.5359	5.26813	6.93366e-09	4.6721	up
Com_2875_neg	33.5943	5.07014	3.62684e-05	4.29782	up
Com_5698_neg	31.0191	4.95508	0.00155477	4.14909	up
Com_1228_neg	30.3459	4.92343	9.7121e-07	4.50603	up
Com_3053_neg	26.8292	4.74573	8.43681e-08	4.24168	up
Com_318_neg	25.7226	4.68496	0.0163589	2.60544	up
Com_6504_neg	24.0042	4.58522	0.000201833	3.85023	up
Com_701_neg	21.448	4.42277	3.33442e-09	3.94464	up
Com_3934_neg	21.152	4.40272	8.60198e-11	3.91914	up
Com_899_neg	20.0529	4.32574	0.0410612	2.59154	up
Com_5045_neg	19.5016	4.28552	0.00130468	3.37715	up
Com_5894_neg	19.5009	4.28547	6.35607e-05	4.11677	up
Com_4735_neg	18.9357	4.24304	1.76771e-07	3.81491	up
Com_6467_neg	18.631	4.21963	1.99125e-06	3.67303	up
Com_5137_neg	17.4794	4.12758	9.62868e-05	3.39062	up
Com_900_neg	17.4295	4.12346	0.023357	2.56805	up
Com_926_neg	17.2619	4.10952	3.17759e-05	3.56511	up
Com_5883_neg	16.8661	4.07606	7.05482e-07	3.6864	up
Com_7040_neg	16.8427	4.07405	5.40741e-08	3.64661	up
Com_1906_neg	16.7031	4.06204	0.00910409	2.68225	up
Com_4687_neg	16.2201	4.01971	0.000185065	3.41904	up
Com_2883_neg	14.9879	3.90573	0.00166108	4.43339	up
Com_7177_neg	14.9104	3.89824	6.76062e-06	3.37826	up
Com_3048_neg	14.0767	3.81523	1.97518e-05	3.27014	up
Com_7175_neg	14.0503	3.81253	0.000759087	3.11101	up
Com_874_neg	13.425	3.74685	1.51839e-06	3.2697	up
Com_3469_neg	13.3984	3.74399	0.000776471	3.21522	up
Com_680_neg	13.3159	3.73508	7.51489e-05	3.14298	up
Com_1903_neg	12.6765	3.66409	0.000129907	3.52069	up
Com_2259_neg	12.6758	3.66401	2.4552e-08	3.27948	up
Com_7001_neg	11.74	3.55336	1.67969e-05	3.04258	up
Com_2244_neg	11.3265	3.50163	2.08751e-06	3.16765	up
Com_1796_neg	9.99171	3.32073	3.72984e-08	2.95721	up
Com_7191_neg	9.96765	3.31725	4.10565e-06	3.00233	up
Com_3926_neg	9.68735	3.2761	4.44303e-05	2.79619	up
Com_257_neg	9.62131	3.26623	0.000181895	2.73058	up
Com_6999_neg	9.46448	3.24252	0.000650708	2.65443	up
Com_7119_neg	9.31183	3.21906	0.000427746	2.66212	up
Com_3049_neg	9.09559	3.18517	3.99877e-07	2.86729	up
Com_3113_neg	8.72907	3.12583	3.78711e-05	2.88058	up
Com_3979_neg	8.69092	3.11951	1.01902e-06	2.72709	up
Com_138_neg	8.57377	3.09993	0.0205114	1.89994	up
Com_2813_neg	8.51499	3.09001	0.000708479	2.65855	up
Com_2710_neg	8.38985	3.06864	7.87672e-06	2.65974	up
Com_941_neg	8.18844	3.03359	3.19492e-05	2.64272	up
Com_283_neg	7.98063	2.9965	1.6118e-08	2.68222	up
Com_7154_neg	7.97795	2.99602	4.21871e-05	2.71855	up
Com_1904_neg	7.94411	2.98989	5.94006e-11	2.65711	up
Com_3267_neg	7.90377	2.98254	1.10519e-09	2.64489	up
Com_3311_neg	7.89713	2.98133	0.00029387	2.91905	up
Com_1000_neg	7.86278	2.97504	0.00314289	2.99885	up
Com_326_neg	7.83899	2.97067	2.242e-05	2.66466	up
Com_3862_neg	7.83824	2.97053	8.12747e-05	2.73881	up
Com_4563_neg	7.80916	2.96517	1.60456e-05	2.59524	up
Com_5889_neg	7.74477	2.95322	9.68841e-05	2.78776	up
Com_7190_neg	7.70823	2.9464	2.94483e-05	2.66344	up
Com_7463_neg	7.69541	2.944	5.03864e-09	2.61086	up
Com_2015_neg	7.62832	2.93137	2.20558e-10	2.61355	up
Com_3950_neg	7.58812	2.92374	9.07042e-09	2.61419	up
Com_948_neg	7.16028	2.84002	0.00036637	2.69087	up
Com_8011_neg	7.09604	2.82701	0.0340524	2.00004	up
Com_5868_neg	6.86944	2.78019	0.000241587	2.68459	up
Com_7000_neg	6.71023	2.74636	0.0041624	2.22332	up
Com_6746_neg	6.70179	2.74455	0.00112895	2.66608	up
Com_1007_neg	6.69784	2.7437	0.00430189	2.74078	up
Com_3042_neg	6.66164	2.73588	7.85679e-07	2.44162	up
Com_653_neg	6.55321	2.7122	0.000220621	2.35449	up
Com_3035_neg	6.50451	2.70144	7.78735e-08	2.40057	up
Com_898_neg	6.1986	2.63194	0.0350461	1.69448	up
Com_3303_neg	6.17104	2.62551	0.00030516	2.53423	up
Com_4857_neg	6.13021	2.61594	0.00824765	1.9166	up
Com_937_neg	6.02275	2.59042	2.60317e-05	2.34428	up
Com_6857_neg	5.94362	2.57134	2.71905e-06	2.27873	up
Com_2709_neg	5.93058	2.56817	0.0100234	1.98688	up
Com_2044_neg	5.92208	2.5661	0.000737096	2.12977	up
Com_2603_neg	5.90781	2.56262	0.000929128	2.11758	up
Com_6717_neg	5.89608	2.55976	0.0113427	1.84367	up
Com_7039_neg	5.87464	2.5545	4.45205e-06	2.23404	up
Com_1026_neg	5.81323	2.53934	0.000403448	2.42951	up
Com_7026_neg	5.77097	2.52881	0.00777326	1.85541	up
Com_1006_neg	5.7366	2.5202	0.00647083	2.5504	up
Com_4165_neg	5.70737	2.51283	0.00455444	2.37057	up
Com_344_neg	5.60127	2.48575	0.0142614	3.34395	up
Com_2110_neg	5.56611	2.47667	0.000302488	2.10021	up
Com_328_neg	5.55568	2.47396	0.000261433	2.09133	up
Com_1024_neg	5.53524	2.46865	0.00242214	2.54539	up
Com_7308_neg	5.51934	2.4645	0.0120612	3.24792	up
Com_2258_neg	5.44738	2.44556	0.000357452	2.04822	up
Com_3927_neg	5.30459	2.40724	1.9662e-05	2.09052	up
Com_2167_neg	5.30221	2.40659	0.00317857	2.54599	up
Com_7145_neg	5.30039	2.4061	0.0262787	1.80492	up
Com_2811_neg	5.22284	2.38484	0.00415355	2.22217	up
Com_1044_neg	5.20399	2.37962	3.0756e-06	2.08885	up
Com_1022_neg	5.15408	2.36571	0.00425968	2.1608	up
Com_1453_neg	5.14928	2.36437	0.0417792	1.53492	up
Com_7014_neg	5.13255	2.35967	0.0271868	1.5961	up
Com_1023_neg	5.11437	2.35456	0.000282055	2.22049	up
Com_327_neg	5.01507	2.32627	2.68907e-05	2.05202	up
Com_7136_neg	5.00402	2.32309	0.00485462	1.85717	up
Com_4572_neg	4.9303	2.30168	0.0112325	1.82412	up
Com_668_neg	4.92984	2.30154	4.59715e-05	2.00513	up
Com_4727_neg	4.91504	2.2972	0.00233142	1.87282	up
Com_5845_neg	4.85411	2.27921	0.0115039	2.63326	up
Com_7638_neg	4.79835	2.26254	0.00464354	2.02099	up
Com_3683_neg	4.73329	2.24284	0.000159936	1.90863	up
Com_679_neg	4.72542	2.24044	0.0315148	1.54082	up
Com_7701_neg	4.72416	2.24006	9.42021e-05	1.93991	up
Com_6749_neg	4.69708	2.23176	0.00634703	2.38621	up
Com_1475_neg	4.68724	2.22874	0.00646651	2.63019	up
Com_861_neg	4.68656	2.22853	0.0108603	1.93923	up
Com_3046_neg	4.67594	2.22526	9.3114e-06	2.0208	up
Com_2265_neg	4.64884	2.21687	3.81731e-07	1.96381	up
Com_7708_neg	4.63946	2.21396	0.0228056	1.56653	up
Com_649_neg	4.60938	2.20457	0.000992212	1.82267	up
Com_873_neg	4.5983	2.2011	0.000329325	1.87705	up
Com_7148_neg	4.5899	2.19846	0.00661578	1.8172	up
Com_2938_neg	4.58191	2.19595	7.62322e-05	1.98741	up
Com_1028_neg	4.57975	2.19527	0.000195087	2.03392	up
Com_1877_neg	4.51339	2.17421	1.17364e-07	1.92485	up
Com_3855_neg	4.50384	2.17116	0.000505843	1.82172	up
Com_4498_neg	4.49067	2.16693	0.00101577	2.16468	up
Com_4657_neg	4.47384	2.16151	0.00038463	1.79645	up
Com_7697_neg	4.45943	2.15686	4.98297e-06	1.94832	up
Com_2803_neg	4.43182	2.1479	0.0183971	3.20013	up
Com_3253_neg	4.42317	2.14508	3.54411e-06	1.87819	up
Com_7579_neg	4.41949	2.14388	0.00326866	1.70263	up
Com_8336_neg	4.39704	2.13653	0.000976292	1.77299	up
Com_325_neg	4.37945	2.13075	0.000441393	1.78319	up
Com_347_neg	4.37843	2.13041	0.0186384	3.19624	up
Com_1440_neg	4.36713	2.12669	0.00817363	1.71473	up
Com_5044_neg	4.35638	2.12313	0.000960456	1.76318	up
Com_7693_neg	4.29678	2.10326	0.000233448	1.97569	up
Com_7130_neg	4.28343	2.09877	5.957e-07	1.85754	up
Com_1466_neg	4.28104	2.09796	0.00382508	2.06536	up
Com_2704_neg	4.23235	2.08146	0.000973384	1.7932	up
Com_1594_neg	4.23163	2.08121	0.00195683	1.9298	up
Com_516_neg	4.229	2.08032	0.00594726	2.48664	up
Com_6712_neg	4.20773	2.07304	0.00139817	2.02035	up
Com_999_neg	4.18971	2.06685	0.00933946	2.01123	up
Com_8030_neg	4.18723	2.066	0.00035401	1.91929	up
Com_7144_neg	4.17176	2.06066	0.0196759	1.711	up
Com_1481_neg	4.14392	2.051	0.048507	1.43378	up
Com_4494_neg	4.13739	2.04872	0.000250457	1.95037	up
Com_384_neg	4.10686	2.03804	3.4292e-06	1.82526	up
Com_4497_neg	4.09965	2.0355	0.000709118	2.00193	up
Com_264_neg	4.08707	2.03107	2.9775e-05	1.76656	up
Com_7703_neg	4.05052	2.01811	0.0139909	1.48054	up
Com_2043_neg	4.01221	2.0044	0.0189785	1.47862	up
Com_1259_neg	4.00163	2.00059	0.0303216	1.47608	up
Com_1429_neg	3.97255	1.99007	0.0177881	3.04785	up
Com_1701_neg	3.94627	1.98049	0.00118511	1.93455	up
Com_7192_neg	3.93992	1.97816	0.0160756	1.56866	up
Com_5639_neg	3.93182	1.9752	0.0113252	2.04314	up
Com_5954_neg	3.8948	1.96155	0.00550576	1.69797	up
Com_7380_neg	3.89104	1.96016	8.05948e-05	1.69077	up
Com_7717_neg	3.88895	1.95938	0.000114681	1.80487	up
Com_5660_neg	3.84536	1.94312	5.04695e-05	1.71709	up
Com_1441_neg	3.83726	1.94008	0.0187469	3.08733	up
Com_2807_neg	3.83259	1.93832	0.0101647	1.91942	up
Com_3980_neg	3.82694	1.93619	0.0195706	1.38224	up
Com_6551_neg	3.81651	1.93225	0.00124285	1.91361	up
Com_1434_neg	3.78639	1.92082	0.0162229	2.70903	up
Com_421_neg	3.77804	1.91764	0.00211864	1.95054	up
Com_8191_neg	3.74136	1.90356	0.0127281	1.44179	up
Com_2824_neg	3.7258	1.89755	0.00141343	1.58169	up
Com_1442_neg	3.70451	1.88928	0.0140672	2.24837	up
Com_3309_neg	3.68834	1.88297	0.00131037	1.55692	up
Com_7778_neg	3.67221	1.87665	7.55192e-05	1.66058	up
Com_3301_neg	3.67215	1.87662	3.1145e-05	1.69066	up
Com_6747_neg	3.65668	1.87053	0.0239952	2.34823	up
Com_7299_neg	3.64174	1.86463	0.0413791	1.74598	up
Com_7673_neg	3.61181	1.85272	0.000974155	1.72382	up
Com_7538_neg	3.61061	1.85224	0.00121771	1.5369	up
Com_6748_neg	3.60862	1.85145	0.0225701	2.34424	up
Com_7716_neg	3.59337	1.84534	0.000220561	1.72668	up
Com_5062_neg	3.57593	1.83832	0.00319204	1.5149	up
Com_7106_neg	3.56499	1.8339	0.00350611	1.52258	up
Com_368_neg	3.55917	1.83154	0.00149519	1.49127	up
Com_1444_neg	3.54053	1.82396	0.0204743	2.31637	up
Com_1446_neg	3.53068	1.81994	0.0158993	2.19908	up
Com_3167_neg	3.53009	1.81971	0.000601957	1.53442	up
Com_7146_neg	3.52697	1.81843	0.00349834	1.53437	up
Com_363_neg	3.52434	1.81735	0.0363718	1.87057	up
Com_3929_neg	3.51819	1.81484	0.00147529	1.49855	up
Com_4499_neg	3.50585	1.80977	0.00109525	1.74896	up
Com_3849_neg	3.50456	1.80923	0.0240464	1.56019	up
Com_8128_neg	3.49742	1.80629	0.000685374	1.53015	up
Com_7393_neg	3.49286	1.80441	0.0381459	1.63624	up
Com_3566_neg	3.48499	1.80116	0.0049306	1.46142	up
Com_1027_neg	3.44817	1.78583	0.00277058	1.76583	up
Com_5960_neg	3.43476	1.78021	0.000481912	1.6937	up
Com_1435_neg	3.42868	1.77766	0.0121193	2.07415	up
Com_7699_neg	3.40181	1.7663	0.000682247	1.6994	up
Com_7646_neg	3.39248	1.76234	3.77767e-05	1.58991	up
Com_4145_neg	3.3902	1.76137	0.00395245	1.44559	up
Com_3868_neg	3.37865	1.75645	0.013592	1.3579	up
Com_7702_neg	3.37096	1.75316	0.00298256	1.78047	up
Com_7706_neg	3.36836	1.75204	0.0229751	1.29468	up
Com_1426_neg	3.36	1.74846	0.020879	2.22241	up
Com_342_neg	3.34591	1.7424	0.0174604	2.03933	up
Com_8308_neg	3.34486	1.74195	9.67189e-05	1.60418	up
Com_3816_neg	3.34345	1.74134	0.0140508	1.31183	up
Com_650_neg	3.33491	1.73765	0.0314727	1.28251	up
Com_3299_neg	3.33215	1.73645	1.32175e-05	1.55905	up
Com_3310_neg	3.32933	1.73523	0.00248929	1.68358	up
Com_261_neg	3.32119	1.7317	0.000102074	1.55773	up
Com_7695_neg	3.31043	1.72702	0.000280909	1.6107	up
Com_7594_neg	3.30842	1.72614	0.000169305	1.55519	up
Com_7689_neg	3.29923	1.72213	0.0304449	1.31774	up
Com_2575_neg	3.29473	1.72016	0.000222715	1.47565	up
Com_6851_neg	3.27249	1.71039	0.00353654	1.49168	up
Com_1427_neg	3.24402	1.69778	0.0167889	2.07416	up
Com_5792_neg	3.20786	1.68161	0.00747536	1.3424	up
Com_3584_neg	3.19107	1.67404	0.00203173	1.5821	up
Com_266_neg	3.17262	1.66567	0.000879738	1.59114	up
Com_7658_neg	3.16449	1.66197	3.77569e-05	1.51501	up
Com_3284_neg	3.15109	1.65585	0.0141253	1.24719	up
Com_263_neg	3.14591	1.65348	0.000367615	1.51437	up
Com_492_neg	3.13676	1.64927	0.0425223	1.33689	up
Com_5177_neg	3.11814	1.64068	0.000642468	1.55216	up
Com_5218_neg	3.11166	1.63768	0.00653709	1.49961	up
Com_5032_neg	3.09584	1.63033	0.000379763	1.42017	up
Com_7257_neg	3.08652	1.62598	0.0123832	1.98501	up
Com_3307_neg	3.06684	1.61675	0.0124818	1.68703	up
Com_7554_neg	3.05924	1.61317	0.0277023	1.15674	up
Com_7149_neg	3.05913	1.61312	0.0127944	1.33595	up
Com_1224_neg	3.04512	1.6065	6.30567e-05	1.45214	up
Com_6377_neg	3.04357	1.60576	0.0100063	1.30027	up
Com_7729_neg	3.03091	1.59975	0.0182387	1.8677	up
Com_7935_neg	3.0251	1.59698	0.00910328	1.24627	up
Com_7599_neg	3.01464	1.59199	0.00129657	1.49511	up
Com_3262_neg	3.00938	1.58946	0.000737961	1.41198	up
Com_7712_neg	2.9786	1.57464	0.00176914	1.34242	up
Com_7593_neg	2.97247	1.57166	2.63682e-05	1.39631	up
[truncated: 139 more rows]
