# Supplementary material for: Transcriptome analysis and metabolic profiling reveal the key role of carotenoids in the petal coloration of Liriodendron tulipifera
Source: Hortic Res. 2020 May 1;7:70. doi: 10.1038/s41438-020-0287-3 (PMC7193617; doi:10.1038/s41438-020-0287-3)
Supplement: Supplementary file 9 — Supplementary Table 7 [file 41438_2020_287_MOESM9_ESM.xlsx]

## Sheet: 工作表1
Supplementary Table 7. RNA-Seq data information.
Sample	Raw Reads	Clean reads	Clean bases	Error rate (%)	Q20 (%)	Q30 (%)	GC (%)
S1P_1	64513022	63037776	9.46G	0.02	98.31	95.08	47.87
S1P_2	58395536	56763564	8.51G	0.02	98.28	95.03	47.34
S1P_3	55552198	54004790	8.10G	0.02	98.35	95.17	47.78
S2P_1	59225210	57421618	8.61G	0.02	98.4	95.29	48.02
S2P_2	71216628	69640618	10.45G	0.02	98.31	95.11	48.08
S2P_3	53430650	52220062	7.83G	0.02	98.33	95.13	48.49
S3P_1	49874678	48902222	7.34G	0.02	98.12	94.66	47.09
S3P_2	59587684	58377768	8.76G	0.02	98.23	94.88	48.47
S3P_3	57033896	55949652	8.39G	0.02	98.37	95.2	48.01
S3S_1	56642606	55585078	8.34G	0.03	97.65	93.22	48.11
S3S_2	52812750	51759808	7.76G	0.02	98.29	95.03	48.16
S3S_3	52226412	51162696	7.67G	0.02	98.32	95.11	48
S3PL_1	51443388	50459608	7.57G	0.02	98.28	95.01	47.84
S3PL_2	47432822	46272020	6.94G	0.02	98.23	94.83	48.19
S3PL_3	43422256	42376112	6.36G	0.02	98.32	95.1	47.57
S3PU_1	57614014	56241370	8.44G	0.02	98.39	95.26	48.05
S3PU_2	63407838	61819750	9.27G	0.02	98.34	95.13	48.36
S3PU_3	57729928	56550492	8.48G	0.02	98.43	95.35	48.47
S4P_1	57297152	56013998	8.40G	0.02	98.33	95.2	48.44
S4P_2	65184816	63564620	9.53G	0.02	98.33	95.18	48.2
S4P_3	56533352	55203768	8.28G	0.02	98.27	95.02	48.02
