# Supplementary material for: Transcriptome analysis and metabolic profiling reveal the key role of carotenoids in the petal coloration of Liriodendron tulipifera
Source: Hortic Res. 2020 May 1;7:70. doi: 10.1038/s41438-020-0287-3 (PMC7193617; doi:10.1038/s41438-020-0287-3)
Supplement: Supplementary file 10 — Supplementary Table 8 [file 41438_2020_287_MOESM10_ESM.xlsx]

## Sheet: 工作表1
Supplementary Table 8. The statistics of length and number for the de novo assembled transcripts and genes.
	Min Length (bp)	Mean Length (bp)	Median Length (bp)	Max Length (bp)	N50 (bp)	N90 (bp)	Total Nucleotides
Transcripts	201	1177	578	20510	2294	432	339511293
Genes	201	1438	892	20510	2421	599	322489359
