# Supplementary material for: Transcriptome analysis and metabolic profiling reveal the key role of carotenoids in the petal coloration of Liriodendron tulipifera
Source: Hortic Res. 2020 May 1;7:70. doi: 10.1038/s41438-020-0287-3 (PMC7193617; doi:10.1038/s41438-020-0287-3)
Supplement: Supplementary file 11 — Supplementary Table 9 [file 41438_2020_287_MOESM11_ESM.xlsx]

## Sheet: 工作表1
Supplementary Table 9. Detailed gene names, annotations and mRNA-seq expression data used in Fig. 5.
Transcript id	KEGG annotation						mRNA-seq expression (log(CPM))
	1st-level (pathway)	2nd-level (pathway)	3rd-level (pathway)	Pathway id	KO id	Name	S1P	S2P	S3P	S4P	S3S	S3PL	S3PU
Cluster-30529.86165	Metabolism	Amino acid metabolism	Glycine, serine and threonine metabolism	ko00260	K00831	phosphoserine aminotransferase (PAST)	7.30069	7.77811	8.43708	7.2611	6.38433	8.59642	6.54628
Cluster-30529.102769	Metabolism	Amino acid metabolism	Glycine, serine and threonine metabolism	ko00260	K00058	D-3-phosphoglycerate dehydrogenase (PHGDH)	4.32077	8.40767	5.16796	2.43488	3.91157	5.15534	3.82077
Cluster-30529.110400	Metabolism	Amino acid metabolism	Glycine, serine and threonine metabolism	ko00260	K00058	D-3-phosphoglycerate dehydrogenase (PHGDH)	0.853433	2.7233	2.61388	1.21094	-0.9914	2.84714	0.957919
Cluster-30529.39953	Metabolism	Amino acid metabolism	Glycine, serine and threonine metabolism	ko00260	K00058	D-3-phosphoglycerate dehydrogenase (PHGDH)	7.35855	9.10042	8.71515	6.59657	4.74707	8.72709	6.73741
Cluster-30529.74438	Metabolism	Carbohydrate metabolism	Glycolysis / Gluconeogenesis	ko00010	K00927	phosphoglycerate kinase (PGK)	1.46863	1.49714	1.61889	1.14111	0.605857	1.83421	0.346872
Cluster-30529.81195	Metabolism	Carbohydrate metabolism	Glycolysis / Gluconeogenesis	ko00010	K00134	glyceraldehyde 3-phosphate dehydrogenase (GAPDH)	2.72681	5.35945	4.58513	3.15215	2.36864	4.41001	3.12568
Cluster-30529.84474	Metabolism	Carbohydrate metabolism	Glycolysis / Gluconeogenesis	ko00010	K00134	glyceraldehyde 3-phosphate dehydrogenase (GAPDH)	7.98791	9.50318	9.32932	8.27489	7.62248	9.24926	8.064
Cluster-30529.82942	Metabolism	Carbohydrate metabolism	Glycolysis / Gluconeogenesis	ko00010	K01803	triosephosphate isomerase (TIM)	8.50681	9.61833	9.65373	9.34622	8.91242	9.60773	8.98126
Cluster-30529.90316	Metabolism	Carbohydrate metabolism	Glycolysis / Gluconeogenesis	ko00010	K01623	fructose-bisphosphate aldolase (FBA)	1.89222	2.99926	4.25347	2.45278	1.90532	4.57692	3.1206
Cluster-30529.87486	Metabolism	Carbohydrate metabolism	Glycolysis / Gluconeogenesis	ko00010	K01623	fructose-bisphosphate aldolase (FBA)	8.88786	10.3216	10.8669	9.10724	8.63388	10.8775	9.38416
Cluster-30529.89227	Metabolism	Carbohydrate metabolism	Pentose phosphate pathway	ko00030	K00616	transaldolase (TAL)	5.78124	10.3159	11.8878	10.1404	10.7679	11.8073	11.4326
Cluster-30529.88924	Metabolism	Carbohydrate metabolism	Pentose phosphate pathway	ko00030	K00616	transaldolase (TAL)	-1.477	5.14886	7.9435	-1.31523	6.33581	7.92169	6.2147
Cluster-30529.65885	Metabolism	Carbohydrate metabolism	Glycolysis / Gluconeogenesis	ko00010	K00850	phosphofructokinase (PFK)	4.07597	6.31502	6.25945	5.79593	4.76533	6.15994	5.56073
Cluster-30529.74271	Metabolism	Carbohydrate metabolism	Glycolysis / Gluconeogenesis	ko00010	K01810	glucose-6-phosphate isomerase (GPI)	4.84555	6.75248	6.07788	5.43574	4.42463	6.26939	4.87911
Cluster-30529.74272	Metabolism	Carbohydrate metabolism	Glycolysis / Gluconeogenesis	ko00010	K01810	glucose-6-phosphate isomerase (GPI)	7.20918	8.35117	8.58294	7.50401	6.617	8.70246	6.66887
Cluster-30529.91444	Metabolism	Metabolism of terpenoids and polyketides	Terpenoid backbone biosynthesis	ko00900	K01662	1-deoxy-D-xylulose-5-phosphate synthase (DXS)	5.40776	8.44861	8.2907	5.80554	8.03284	8.37712	5.96359
Cluster-30529.86220	Metabolism	Metabolism of terpenoids and polyketides	Terpenoid backbone biosynthesis	ko00900	K00099	1-deoxy-D-xylulose-5-phosphate reductoisomerase (DXR)	8.00292	9.6229	8.80955	6.353	7.09062	8.54578	7.57732
Cluster-30529.89426	Metabolism	Metabolism of terpenoids and polyketides	Terpenoid backbone biosynthesis	ko00900	K03526	(E)-4-hydroxy-3-methylbut-2-enyl-diphosphate synthase (HDS)	4.28445	4.9922	6.23374	4.92808	4.78355	6.03999	4.88258
Cluster-30529.88816	Metabolism	Metabolism of terpenoids and polyketides	Terpenoid backbone biosynthesis	ko00900	K03526	(E)-4-hydroxy-3-methylbut-2-enyl-diphosphate synthase (HDS)	5.9763	7.26414	8.06319	6.91022	6.79256	7.97917	6.86973
Cluster-30529.92323	Metabolism	Metabolism of terpenoids and polyketides	Terpenoid backbone biosynthesis	ko00900	K01823	isopentenyl diphosphate isomerase (IDI)	3.08398	5.43474	6.01936	2.6765	4.85239	6.18246	5.43823
Cluster-30529.92322	Metabolism	Metabolism of terpenoids and polyketides	Terpenoid backbone biosynthesis	ko00900	K01823	isopentenyl diphosphate isomerase (IDI)	2.74466	4.89021	5.75778	1.94679	4.52349	5.93911	4.94425
Cluster-30529.84235	Metabolism	Metabolism of terpenoids and polyketides	Terpenoid backbone biosynthesis	ko00900	K13789	geranylgeranyl diphosphate synthase (GGPPS)	4.29523	5.7192	6.69406	5.16204	4.56384	6.6108	5.26254
Cluster-30529.98253	Metabolism	Metabolism of terpenoids and polyketides	Terpenoid backbone biosynthesis	ko00900	K13789	geranylgeranyl diphosphate synthase (GGPPS)	-1.8428	4.69945	5.06432	4.15821	3.23981	4.9599	3.47479
Cluster-30529.106099	Metabolism	Metabolism of terpenoids and polyketides	Terpenoid backbone biosynthesis	ko00900	K13789	geranylgeranyl diphosphate synthase (GGPPS)	0.630202	5.75647	5.30158	4.40606	3.9478	5.25084	4.79568
Cluster-30529.89663	Metabolism	Metabolism of terpenoids and polyketides	Carotenoid biosynthesis	ko00906	K00514	ζ-carotene desaturase (ZDS)	0.263556	1.53239	0.461196	-0.111418	0.180415	2.35096	2.15387
Cluster-30529.84879	Metabolism	Metabolism of terpenoids and polyketides	Carotenoid biosynthesis	ko00906	K02293	phytoene desaturase (PDS)	-0.947104	1.7204	3.19306	0.517291	1.38452	3.92419	2.13774
Cluster-30529.69674	Metabolism	Metabolism of terpenoids and polyketides	Carotenoid biosynthesis	ko00906	K09835	carotenoid isomerase (CRTISO)	1.57953	5.25255	6.60137	3.42662	3.21702	6.48673	4.17925
Cluster-30529.138317	Metabolism	Metabolism of terpenoids and polyketides	Carotenoid biosynthesis	ko00906	K09835	carotenoid isomerase (CRTISO)	-2.85078	1.56874	2.76705	-0.769804	-1.48167	2.67905	-1.11229
Cluster-30529.69676	Metabolism	Metabolism of terpenoids and polyketides	Carotenoid biosynthesis	ko00906	K09835	carotenoid isomerase (CRTISO)	-2.5333	1.37733	1.41906	-3.54645	-2.29238	2.17254	-0.119214
Cluster-30529.109281	Metabolism	Metabolism of terpenoids and polyketides	Carotenoid biosynthesis	ko00906	K09835	carotenoid isomerase (CRTISO)	4.73105	8.02134	8.45	6.30008	6.02428	8.47612	7.1701
Cluster-30529.121105	Metabolism	Metabolism of terpenoids and polyketides	Carotenoid biosynthesis	ko00906	K09835	carotenoid isomerase (CRTISO)	-1.62899	1.13068	2.96091	-1.37204	-0.664643	2.86675	0.328778
Cluster-30529.153215	Metabolism	Metabolism of terpenoids and polyketides	Carotenoid biosynthesis	ko00906	K06444	lycopene ε-cyclase (ε-LCY)	0.235362	2.0479	0.465698	-2.57099	-3.34048	0.532252	-2.76251
Cluster-30529.147624	Metabolism	Metabolism of terpenoids and polyketides	Carotenoid biosynthesis	ko00906	K06444	lycopene ε-cyclase (ε-LCY)	-2.26801	0.798516	-0.798823	-3.54645	-3.54645	-1.22681	-3.54645
Cluster-30529.109365	Metabolism	Metabolism of terpenoids and polyketides	Carotenoid biosynthesis	ko00906	K06444	lycopene ε-cyclase (ε-LCY)	1.09832	5.12556	2.63392	-2.63764	-2.47281	2.2185	-3.1959
Cluster-30529.113766	Metabolism	Metabolism of terpenoids and polyketides	Carotenoid biosynthesis	ko00906	K06444	lycopene ε-cyclase (ε-LCY)	-2.16067	2.06922	-0.267103	-3.54645	-3.54645	-0.506482	-3.54645
Cluster-30529.63614	Metabolism	Metabolism of terpenoids and polyketides	Carotenoid biosynthesis	ko00906	K06444	lycopene ε-cyclase (ε-LCY)	6.99658	8.00959	7.05848	2.63846	1.37941	6.69638	1.59565
Cluster-30529.131959	Metabolism	Metabolism of terpenoids and polyketides	Carotenoid biosynthesis	ko00906	K06444	lycopene ε-cyclase (ε-LCY)	1.90469	4.71833	4.41405	1.69545	-1.55643	4.46127	-0.594647
Cluster-30529.103712	Metabolism	Metabolism of terpenoids and polyketides	Carotenoid biosynthesis	ko00906	K06444	lycopene ε-cyclase (ε-LCY)	5.87177	7.84975	6.18228	2.99492	0.502346	6.13842	1.21862
Cluster-30529.97934	Metabolism	Metabolism of terpenoids and polyketides	Carotenoid biosynthesis	ko00906	K09838	zeaxanthin epoxidase (ZEP)	1.86908	2.24444	1.94457	-0.125607	1.35105	1.80899	1.42309
Cluster-30529.128314	Metabolism	Metabolism of terpenoids and polyketides	Carotenoid biosynthesis	ko00906	K09840	9-cis-epoxycarotenoid dioxygenase (NCED)	6.50177	7.45287	9.10463	6.6185	3.26394	9.16643	5.63124
Cluster-30529.88778	Metabolism	Metabolism of terpenoids and polyketides	Carotenoid biosynthesis	ko00906	K09840	9-cis-epoxycarotenoid dioxygenase (NCED)	4.4113	7.5485	6.77607	3.00569	5.71543	7.19398	5.77814
