# Supplementary material for: Transcriptome analysis and metabolic profiling reveal the key role of carotenoids in the petal coloration of Liriodendron tulipifera
Source: Hortic Res. 2020 May 1;7:70. doi: 10.1038/s41438-020-0287-3 (PMC7193617; doi:10.1038/s41438-020-0287-3)
Supplement: Supplementary file 12 — Supplementary Table 10 [file 41438_2020_287_MOESM12_ESM.xlsx]

## Sheet: 工作表1
Supplementary Table 10. Content of 18 compounds from the carotenoid biosynthesis pathway.
Sample ID	α-Carotene	β-Carotene	γ-Carotene	ε-Carotene	Lutein	Violaxanthin	Antheraxanthin	Neoxanthin	Zeaxanthin	β-Cryptoxanthin	Lycopene	Phytofluene	(E/Z)-Phytoene	Astaxanthin	Capsanthin	Apocarotenal	α-Cryptoxanthin	Capsorubin
S1P_1	9.6114	1.9126	0.9723	1.5290	141.206	35.4304	0.4739	52.3734	20.4383	N/A	N/A	N/A	35.3885	N/A	N/A	0.4349	7.3696	N/A
S1P_2	9.7043	1.9251	0.848	1.5651	115.809	32.0506	0.5343	47.6892	34.5741	N/A	N/A	N/A	N/A	N/A	N/A	0.4361	6.7906	N/A
S1P_3	10.6073	1.9134	1.2426	1.5415	147.1650	30.7380	0.5472	48.7997	34.9748	N/A	N/A	N/A	N/A	N/A	N/A	0.4437	6.0218	N/A
S2P_1	6.1298	1.8749	1.0195	1.4254	92.7562	24.2270	0.5265	31.9840	23.5068	N/A	N/A	N/A	N/A	N/A	N/A	0.4276	5.2935	N/A
S2P_2	6.7801	1.8728	0.5983	1.4427	103.167	26.7416	0.4986	36.2168	20.6286	N/A	N/A	N/A	N/A	N/A	N/A	0.4314	6.2250	N/A
S2P_3	5.0494	1.8972	1.4961	1.5712	81.2243	25.8228	0.5292	31.3847	26.6649	N/A	N/A	N/A	79.3185	N/A	N/A	0.4290	3.5613	N/A
S3P_1	7.0672	1.9652	2.8176	2.1835	56.7538	19.8733	0.6484	24.2993	27.8843	N/A	N/A	N/A	N/A	N/A	N/A	0.4453	10.4461	N/A
S3P_2	12.3064	1.9568	5.9100	2.5491	80.5166	21.1803	0.4923	26.8551	31.3685	N/A	1.9873	N/A	N/A	N/A	N/A	0.4271	7.4286	N/A
S3P_3	10.3920	1.9599	4.2443	2.5482	85.3839	21.6773	0.5311	28.8569	30.1434	N/A	N/A	N/A	N/A	N/A	N/A	0.4397	15.6457	N/A
S4P_1	11.3796	2.0140	6.1763	2.6227	94.8198	18.603	0.5723	26.3290	108.5	N/A	2.0183	N/A	78.5209	N/A	N/A	0.4435	16.8164	N/A
S4P_2	22.1531	2.0743	8.4563	3.3257	66.3940	9.2277	0.7817	14.5494	186.931	N/A	2.0602	N/A	N/A	N/A	N/A	0.4668	36.435	N/A
S4P_3	14.7237	1.9815	5.0826	3.0739	70.9321	8.6028	0.8576	14.1235	165.349	N/A	1.995	N/A	N/A	N/A	N/A	0.4571	34.9351	N/A
S3S_1	15.4339	1.9581	1.0581	1.4281	244.643	29.0107	1.8329	45.8289	484.775	N/A	N/A	N/A	N/A	N/A	0.3747	0.4459	2.7779	N/A
S3S_2	18.2291	1.9088	2.2526	1.3846	243.017	45.0794	1.7693	53.9072	352.344	N/A	N/A	N/A	N/A	N/A	0.4001	0.4414	3.1575	N/A
S3S_3	13.9952	1.9181	0.4197	1.4301	246.962	40.5095	2.7913	53.2567	476.355	N/A	N/A	N/A	N/A	N/A	0.4672	0.4486	2.5787	N/A
S3PL_1	23.2902	2.2094	13.4252	3.9273	34.7798	18.3364	0.9110	15.8919	73.0228	N/A	2.1559	N/A	68.5813	N/A	0.3061	0.4393	8.3209	N/A
S3PL_2	8.1249	2.0437	7.0355	2.2448	16.6259	9.0413	0.6213	9.0465	43.3515	N/A	2.078	N/A	82.7433	N/A	0.2961	0.4393	8.4732	N/A
S3PL_3	13.7836	2.0421	7.6871	3.1287	14.2313	11.1066	0.7222	8.6898	44.5564	N/A	2.0459	N/A	60.3113	N/A	0.2966	0.4331	9.7109	N/A
S3PU_1	7.3392	1.9374	1.0002	1.6471	132.379	21.4769	0.5381	39.3899	115.027	N/A	N/A	N/A	N/A	N/A	N/A	0.4403	5.4669	N/A
S3PU_2	4.3394	1.9133	0.1086	1.4870	71.9824	16.4046	0.4632	26.6669	14.6937	N/A	N/A	N/A	N/A	N/A	N/A	0.4401	3.8522	N/A
S3PU_3	5.7015	N/A	0.8129	1.4313	132.997	21.1728	0.5912	36.4915	77.6316	N/A	N/A	N/A	N/A	N/A	N/A	0.4358	4.1090	N/A
