# Supplementary material for: Transcriptome analysis and metabolic profiling reveal the key role of carotenoids in the petal coloration of Liriodendron tulipifera
Source: Hortic Res. 2020 May 1;7:70. doi: 10.1038/s41438-020-0287-3 (PMC7193617; doi:10.1038/s41438-020-0287-3)
Supplement: Supplementary file 13 — Supplementary Table 11 [file 41438_2020_287_MOESM13_ESM.xlsx]

## Sheet: 工作表1
Supplementary Table 11. Nucleotide and amino acid sequences of LCY and CCS genes identified in the L. chinense and L. tulipifera genomes and Liriodendron hybrid transcriptomes.
Species	Gene_ID	Gene	nucleotide	amino acid
L. chinense	Lchi27995	β-LCY	ATGGATACCCTCCTCAGAACCCACAACAAGCTTGAATTGCTTCACCCACTTCATGGGTTTGCGGAGAAACACAGCTTCTCAAACTCCTCAAAGCTTCTCCACCATGATTGTACATTTAAACCCAAGAAATTTCAGAAGGAATGGTGTCGAAATGGTTGTGTCAAGGCCAAGGGCAGTGCTCTTTTAGAGCTTGTTCCTGAAACCAAGAAAGAAAACCTTGAATTTGAGCTCCCCATGTATGACCCATCCAAGGCCCAAGTCATGGATTTGGTGGTAGTTGGTGGTGGGCCTGCAGGGCTCGCTGTCGCCCAGCAGGTCTCCCAAGCAGGCCTCTCAGTCTGCTCCATCGACCCCTCGCCAAAGCTGATCTGGCCCAACAATTACGGCGTCTGGGTTGAT…	MDTLLRTHNKLELLHPLHGFAEKHSFSNSSKLLHHDCTFKPKKFQKEWCRNGCVKAKGSALLELVPETKKENLEFELPMYDPSKAQVMDLVVVGGGPAGLAVAQQVSQAGLSVCSIDPSPKLIWPNNYGVWVDEFEAMDLLDCLDTTWSGAVVFIDEQTRKYLDRPYGRVNRKQLKSKMMLKCITNGVLFHQAKVVKVIHEESKSLLICNDGVTVQARVVLDATGFSRCLVQYDKPYNPGYQVAYGILAEVEEHPFELDKMVFMDWRDSHLDNKSGLKERNEKIPTFLYAMPFSSKRIFLEETSLVARPGLPMEDIQERMEARLKHLGIKVKSIEEDERCVIPMGGPLPVLPQRVVGIGGTAGMVHPSTGYMVARTLAAAPIVADSIVRFLGSERAVLG…
	Lchi18362	ε-LCY	ATGGAGTGTTTTGGTGTTCGTCACTCAGCAGCCCTAGCAGTGTCCTGCCCGGATTGGATTTCCTTCCGGAGAAGGAGAGTGTTCAGTAAGCAACGGCGGCAGCAGCAGCAGCAGAGAAGACGGTCTCTGTACGTTGCAACAAGGGCCGACGGAAGAGAGCAGAGCTGCACTGCGGTCAGGGATGATTTCGGCAACGAGGAAGATTATATCAAGGCAGGAGGTAGTCAACTCCTGTTTGTTCAAATGCAGGAGCGGAAGCCTGCAGAGAAGCAAGGCAAGATCGCCGATAAGCTGCCACCAATATCTGTTGGGACTTCTCTATTGGATTTGGTTGTGATTGGTTGTGGTCCAGCCGGTCTCTCCTTGGCTGCAGAATCCGCTAAACAAGGCTTGAGCGTT…	MECFGVRHSAALAVSCPDWISFRRRRVFSKQRRQQQQQRRRSLYVATRADGREQSCTAVRDDFGNEEDYIKAGGSQLLFVQMQERKPAEKQGKIADKLPPISVGTSLLDLVVIGCGPAGLSLAAESAKQGLSVGLIGPDLPFTNNYGVWQDEFKGLGLEGCIEHVWQDTIVYLDSDDPIVIGRAYGRVSRHLLHEELLKRCFESGVAYLDSKVEKITEANDGNSLVACEGNTVIPCRLAIVASGAASGKLLQYEVGGPRVSVQTAYGVEVEVESNPYDPSLMVFMDYRDFVKQKVQCEEAEYPTFLYAMPISPTRVFFEETCLASRNAMPFGLLKKKLMSRLESMGVRIMKTYEEVIH
	Lchi10979	CCS	ATGAGAGAGAGGCAGGAGGTGAGGCCAGGCAAGGAGGGGAGAGAAATTAGAGATGAAGGAGAGCCGGAGTGGGAGGAGGTGAGGCCGGGAACCCGCATGGTGGTTGCATGCATGATTTATGACATCTCCTTTCTGTATGTTGATAGAGTCATAATCCTTCCCAACAGGGCCTTACTCGTGAAGGCCAGGGGTTTTGCCTCCGATCAGCACTCCATTGGCTTTATTAAGCAAGGTGGTGAGAAGAGTGCTGATTTTTCTGTGGCCATTGACAAACTTGCTATAGTTGTTGTACTTCACATGCCTCTGTTCTTTCACTCCCCTAATTTCACCCCTTCTATCTTCCTTCCAAAACCTCACCCACCTTCACCTAGAATCCACAGAATTCAAAGCAGCCGATTG…	MRERQEVRPGKEGREIRDEGEPEWEEVRPGTRMVVACMIYDISFLYVDRVIILPNRALLVKARGFASDQHSIGFIKQGGEKSADFSVAIDKLAIVVVLHMPLFFHSPNFTPSIFLPKPHPPSPRIHRIQSSRLESFLDLKPESKPEFLDIDLRCHGPSDRKEYDMVVIGTGPAGLRLAEKVSSHGVHVCCIDPSPLSMWPNNYGVWVDEFESMALVGCLDKTWPMATVYIDDQKKKYLDRPYGRVSRTVLKRRLMEGCVSQGVKFHEAKVWKVVHQEFKSAVQCSDGLEVISSLVVDASGFSSAFVDYDRPRNHGYQIAHGILAEVEDHPFDLDKMVLMDWRDSHMVNEPYLRAKNDKLPTFLYAMPFDRNLIFLEETSLVSRPVLSYVEIKERMVARL…
L. tulipifera	add.evm.model.group8.1040	β-LCY	ATGGTTTGTGTCAAGGCCAAGGGCAGTGCTCTTTTGGAGCTTGTTCCTGAAACCAAGAAAGAAAACCTTGAATTTGAGCTCCCCATGTATGACCCATCCAAGGCCCAAGTCATGGATTTGGTGGTTGTTGGTGGTGGGCCTGCAGGGCTCGCTGTCGCCCAGCAGGTCTCCCAAGCAGGCCTCTCAGTCTGCTCCATCGACCCCTCGCCAAAGCTGATCTGGCCTAACAATTACGGCGTCTGGGTTGATGAGTTTGAAGCTATGGATCTTCTTGACTGCCTTGACACCACCTGGTCCGGTGCTGTTGTGTTCATCGATGACCAGACCAGGAAGTATCTTGACAGGCCGTATGGCCGGGTCAACCGCAAGCAGCTCAAGTCTAAGATGATGTTGAAATGC…	MVCVKAKGSALLELVPETKKENLEFELPMYDPSKAQVMDLVVVGGGPAGLAVAQQVSQAGLSVCSIDPSPKLIWPNNYGVWVDEFEAMDLLDCLDTTWSGAVVFIDDQTRKYLDRPYGRVNRKQLKSKMMLKCITNGVLFHQAKVVKLFTRNPSPF
	add.evm.model.group8.1043		ATGGATACCCTCCTCAGAACCCACAACAAGCTTGAATTGCTTCACCCACTTCATGGGTTTGCGGAGAAACACAGCTTCTCAAACTCCTCAAAGCTTCTCCACCATGATTGTACATTTAAACCCAAGAAATTTCAGAAGGAATGGTGTCGAAATGGTTGTGTCAAGGCCAAGGGCAGTGCTCTTTTGGAGCTTGTTCCTGAAACCAAGAAAGAAAACCTTGAATTTGAGCTCCCCATGTATGACCCATCCAAGGCCCAAGTCATGGATTTGGTGGTTGTTGGTGGTGGGCCTGCAGGGCTCGCTGTCGCCCAGCAGGTCTCCCAAGCAGGCCTCTCAGTCTGCTCCATCGACCCCTCGCCAAAGCTGATCTGGCCTAACAATTACGGCGTCTGGGTTGAT…	MDTLLRTHNKLELLHPLHGFAEKHSFSNSSKLLHHDCTFKPKKFQKEWCRNGCVKAKGSALLELVPETKKENLEFELPMYDPSKAQVMDLVVVGGGPAGLAVAQQVSQAGLSVCSIDPSPKLIWPNNYGVWVDEFEAMDLLDCLDTTWSGAVVFIDDQTRKYLDRPYGRVNRKQLKSKMMLKCITNGVLFHQAKVVKVIHEESKSLLICNDGVTVQARVVLDATGFSRCLVQYDKPYNPGYQVAYGILAEVEEHPFELDKMVFMDWRDSHLDNKSGLKERNEKIPTFLYAMPFSSKRIFLEETSLVARPGLPMEDIQERMEARLKHLGIKVKSIEEDERCVIPMGGPLPVLPQRVVGIGGTAGMVHPSTGYMVARTLAAAPIVADSIVRFLGSERAVLG…
	add.evm.model.group8.1039		ATGCCTTTCTCATCGAAGAGGATTTTTCTAGAAGAGACTTCATTGGTCGCCCGTCCCGGTCTACCGATGGAAGACATACAGGAGAGGATGGAGGCTAGATTGAAGCATTTGGGTATCAAAGTGAAGAGCATAGAAGAGGATGAAAGGTGCGTTATCCCAATGGGCGGGTCCTCTTCCAGTGCTCCCCCAGAGGGTTGTAGGAATAGGTGGTACGGCAGGTATGGTCCACCATCTACTGGGTACATGGTAGCCAGGACTCTTGCAGCAGCTCCAATAGTTGCTGACTCAATTGTCCGGTTCCTCGGTTCTGAACGGGCAGTTCTGGGGAATGAATTGTCTGCAGAAGTTTGGAAAGATTTTATGGCCGATAGAGAGGCGGCGGCAACGGGAGTTTCTTTT…	MPFSSKRIFLEETSLVARPGLPMEDIQERMEARLKHLGIKVKSIEEDERCVIPMGGSSSSAPPEGCRNRWYGRYGPPSTGYMVARTLAAAPIVADSIVRFLGSERAVLGNELSAEVWKDFMADREAAATGVSFASVWMFCSSLI
	evm.model.contig1995.2	ε-LCY	ATGGAGTGTTTTGGTGTTCGTCACTCAGCAGCCCTAGCAGTGTCCTGCCCGGATTGGATTTCCTTCCGGAGAAGAATAGTGTTCAGTAAGCAACGGCGGCAGCAGCAGCAGCAGAGAAGACGGTCTCTGTACGTTGCAACAAGGGCCGACGGAAGAGAGCAGAGCTGCACTGCGGTCAGGGATGATTTCGGCAACGAGGAAGATTATATCAAGGCAGGAGGTAGTCAACTCCTGTTTGTTCAAATGCAGGAGCGGAAGCCTGCAGAGAAACAAGGCAAGATCGCCGATAAGCTGCCACCCATATCTGTTGGGACTTCTCTATTGGATTTGGTTGTGATTGGTTGTGGTCCAGCTGGTCTCTCCTTGGCTGCAGAATCCGCTAAACAAGGCTTGAGCGTT…	MECFGVRHSAALAVSCPDWISFRRRIVFSKQRRQQQQQRRRSLYVATRADGREQSCTAVRDDFGNEEDYIKAGGSQLLFVQMQERKPAEKQGKIADKLPPISVGTSLLDLVVIGCGPAGLSLAAESAKQGLSVGLIGPDLPFTIIMAYGRMNLKVLGLKAVLSIRHLLHEELLKRCFESGVAYLDSKVEKITEANDGNSLVACEGNTVIPCRLAIVASGAASGKLLQYEVGGPRVSVQTAYGVEVEVENNPYDPSLMVFMDYRDFVKQKETCLASRNAMPFGLLKKKLMSRLESMGVRIMKTYEEEWSYIPVGGSLPNTEQKNLAFGAAASMVHPATGYSVVRSLSEAPAYASAIANILKPHTYSKHVVPWEKSIENVSTQAWKTLWPQERKRQRSFFL…
	evm.model.group2.831		ATGACAGGCTTGCTATTGTTGGCATCTGGAGCAGCTTCAGGGAAACTATTGCAGTATGAGGTAGGTGGTCCTCGCGTATCTGTGCAGACAGCTTACGGTGTGGAGGTTGAGGTGGAAAATAATCCATACGATCCGAGCTTAATGGTTTTCATGGACTATAGAGATTTCGTGAAACAGAAAGTACAATGCGAAGAAGCAGAGTATCCAACATTTCTTTATGCCATGCCCATATCACCAACAAGAGTTTTTTTTGAGGAAACTTGTTTGGCCTCAAGAAATGCCATGCCCTTTGGTCTATTAAAGAAAAAACTTATGTCACGCTTGGAGAGCATGGGTGTTCGAATTATGAAAACTTATGAAGAGGAGTGGTCTTATATTCCTGTTGGTGGATCCTTACCG…	MTGLLLLASGAASGKLLQYEVGGPRVSVQTAYGVEVEVENNPYDPSLMVFMDYRDFVKQKVQCEEAEYPTFLYAMPISPTRVFFEETCLASRNAMPFGLLKKKLMSRLESMGVRIMKTYEEEWSYIPVGGSLPNTEQKNLAFGAAASMVHPATGYSVVRSLSEAPAYASAIANILKPHTYSKHVVPWEKSIENVSTQAWKTLWPQERKRQRSFFLFGLALILQLDIEGIREFFNTFFRLPNWMWQGFLGSTLSSADLVWFALYMFVIAPQSMRMCLVRHLFSDPTGAILLASPMDIHYMSAYKLQDFQPPTTVILYGRNRAPKPFSVARNRASTLHDGAAESSHQKITANAAPLCLLLRHQQQVRFRQFLQESGGLCRYRSVRIAAHCSDHNTGNEEER…
	evm.model.group2.830		ATGGAGTGTTTTGGTGTTCGTCACTCAGCAGCCCTAGCAGTGTCCTGCCCGGATTGGATTTCCTTCCGGAGAAGAATAGTGTTCAGTAAGCAACGGCGGCAGCAGCAGCAGCAGAGAAGACGGTCTCTGTACGTTGCAACAAGGGCCGACGGAAGAGAGCAGAGCTGCACTGCGGTCAGGGATGATTTCGGCAACGAGGAAGATTATATCAAGGCAGGAGGTAGTCAACTCCTGTTTGTTCAAATGCAGGAGCGGAAGCCTGCAGAGAAACAAGGCAAGATCGCCGATAAGCTGCCACCCATATCTGTTGGGACTTCTCTATTGGATTTGGTTGTGATTGGTTGTGGTCCAGCTGGTCTCTCCTTGGCTGCAGAATCCGCTAAACAAGGCTTGAGCGTT…	MECFGVRHSAALAVSCPDWISFRRRIVFSKQRRQQQQQRRRSLYVATRADGREQSCTAVRDDFGNEEDYIKAGGSQLLFVQMQERKPAEKQGKIADKLPPISVGTSLLDLVVIGCGPAGLSLAAESAKQGLSVGLIGPDLPFTNNYGVWQDEFKGIFSQNW
	add.evm.model.group0.137	CCS	ATGGCAGTACTCGACATGCCTCTGTTCTTTCACTCCCCTAATTTCACCCCTTCGATCTTCCTTCCAAAACCTCACCCACCTTCACCTAGAATCCACAGAATTCAAAGCAGCCGATTGGAGAGTTTCCTTGACCTGAAACCTGAGTCGAAGCCGGAGTTCCTTGACATTGATCTGCGATGGCATGGGCCGTCGGACCGAAAGGAATACGACATGGTCGTCATCGGCACTGGTCCAGCCGGCCTCCGCCTCGCCGAGAAGGTCTCAAGCCATGGGGTGCATGTGTGCTGCATCGACCCGTCACCGCTGTCCATGTGGCCCAACAACTATGGTGTCTGGGTCGACGAGTTTGAGAGCATGGGGCTTGTGGGTTGTCTAGACAAGACATGGCCGATGGCTACC…	MAVLDMPLFFHSPNFTPSIFLPKPHPPSPRIHRIQSSRLESFLDLKPESKPEFLDIDLRWHGPSDRKEYDMVVIGTGPAGLRLAEKVSSHGVHVCCIDPSPLSMWPNNYGVWVDEFESMGLVGCLDKTWPMATVYIDDQKKKYLDRPYGRVSRTVLKRRLMEGCVSQGVKFHEAKVWKVVHQEFKSAVQCSDGLEVISSLVVDASGFSSAFVDYDRPRNHGYQIAHGILAEVEDHPFDLDKMVLMDWRDSHMVNEPYLRAKNDKLPTFLYAMPFDRNLIFLEETSLVSRPVLSYVEIKERMVARLRHLGIRVKKVIEDEKCLIPMGGPLPCIPQSVVGTGGAAGLVHPSTGYMVAKSLAVASVLADAIVECLGSTRMIRGRPMHNKVWGSLWPRNKRLE…
	add.evm.model.group0.131		ATGGCAGTACTCGACATGCCTCTGTTCTTTCACTCCCCTAATTTCACCCCTTCGATCTTCCTTCCAAAACCTCACCCACCTTCACCTAGAATCCACAGAATTCAAAGCAGCCGATTGGAGAGTTTCCTTGACCTGAAACCTGAGTCGAAGCCGGAGTTCCTTGACATTGATCTGCGATGGCATGGGCCGTCGGACCGAAAGGAATACGACATGGTCGTCATCGGCACTGGTCCAGCCGGCCTCCGCCTCGCCGAGAAGGTCTCAAGCCATGGGGTGCATGTGTGCTGCATCGACCCGTCACCGCTGTCCATGTGGCCCAACAACTATGGTCTGGGTCGACGAGTTTGA	MAVLDMPLFFHSPNFTPSIFLPKPHPPSPRIHRIQSSRLESFLDLKPESKPEFLDIDLRWHGPSDRKEYDMVVIGTGPAGLRLAEKVSSHGVHVCCIDPSPLSMWPNNYGLGRRV
	add.evm.model.group0.130		ATGGCTACCGTTTACATTGATGATCAGAAGAAGAAGTATCTCGACCGTCCGTATGGCCGGGTTAGTAGGACAGTATTGAAGAGAAGGCTGATGGAGGGGTGTGTTTCGCAGGGAGTGAAGTTCCACGAAGCCAAGGTGTGGAAGGTGGTGCACCAAGAATTCAAGTCTGCAGTGCAATGCAGCGACGGTTTGGAGGTGATCTCAAGCTTGGTCGTCGATGCTAGCGGCTTCTCGAGCGCCTTTGTGGACTATGACAGACCCCGGAACCATGGCTACCAGATCGCCCATGGGATTCTAGCCGAGGTCGAGGATCATCCATTCGATCTGGACAAGATGGTGCTCATGGATTGGAGGGACTCCCACATGGTGAATGAGCCTTACCTAAGGGCGAAGAACGAT…	MATVYIDDQKKKYLDRPYGRVSRTVLKRRLMEGCVSQGVKFHEAKVWKVVHQEFKSAVQCSDGLEVISSLVVDASGFSSAFVDYDRPRNHGYQIAHGILAEVEDHPFDLDKMVLMDWRDSHMVNEPYLRAKNDKLPTFLYAMPFDRNLIFLEETSLVSRPVLSYVEIKERMVARLRHLGIRVKKVIEDEKCLIPMGGPLPCIPQSVVGTGGAAGLVHPSTGYMVAKSLAVASVLADAIVECLGSTRMIRGRPMHNKVWGSLWPRNKRLEREFYCFGMETLLKLDLKGTRRFFDAFFDLDPCYWHGFLSSRLSLGELALLSLALFEHASNPSKLDIVTKCPLPLAKMMGQLAIETI
Liriodendron hybrid	Cluster-36358.133379	β-LCY	ATGCATGACTACTGAGGGAATACATGAACAGAGCAAGCTCAACAGCTATAAGCTCAGGAAATGCATCTCCTCCAAAAAGTTTTAAGAAAAAAGTAAACAACGTTACTAGAGCGGTTTAATTGACATTGAAGGTTGACAGAAAAACATGCCCTTAGATATAGATACAATTCAGCAATTTAGAGTAAGAAACAGCTGATAAAAATCAAATCATCCTAATCTGTGTCTTGCAATAAGTTGGTAATCATATTTACCAGGGGAAGAGTACCCTTTGCCATGATCTCTAACCTACAAGTATTGGAGGCGTGTGAGAACAAGGAAACCCCAAAAAACACGAGCTCCGGAAGAAACAACCTTGATGACAAAAATCCATGCCAATAATGAGGTTCAAGATTGAAAAAA…	PLGFSMDTLLRTHNKLELLHPLHGFAEKHSFSNSSKLLHHDCTFKPKKFQKEWCRNGCVKAKGSALLELVPETKKENLEFELPMYDPSKAQVMDLVVVGGGPAGLAVAQQVSQAGLSVCSIDPSPKLIWPNNYGVWVDEFEAMDLLDCLDTTWSGAVVFIDEQTRKYLDRPYGRVNRKQLKSKMMLKCITNGVLFHQAKVVKVIHEESKSLLICNDGVTVQARVVLDATGFSRCLVQYDKPYNPGYQVAYGILAEVEEHPFELDKMVFMDWRDSHLDNKSGLKERNEKIPTFLYAMPFSSKRIFLEETSLVARPGLPMEDIQERMEARLKHLGIKVKSIEEDERCVIPMGGPLPVLPQRVVGIGGTAGMVHPSTGYMVARTLAAAPIVADSIVRFLGSE…
	Cluster-36358.107602		ATGCATGACTACTGAGGGAATACATGAACAGAGCAAGCTCAACAGCTATAAGCTCAGGAAATGCATCTCCTCCAAAAAGTTTTAAGAAAAAAGTAAACAACGTTACTAGAGCGGTTTAATTGACATTGAAGGTTGACAGAAAAACATGCCCTTAGATATAGATACAATTCAGCAATTTAGAGTAAGAAACAGCTGATAAAAATCAAATCATCCTAATCTGTGTCTTGCAATAAGTTGGTAATCATATTTACCAGGGGAAGAGTACCCTTTGCCATGATCTCTAACCTACAAGTATTGGAGGCGTGTGAGAACAAGGAAACCCCAAAAAACACGAGCTCCGGAAGAAACAACCTTGATGACAAAAATCCATGCCAATAATGAGGTTCAAGATTGAAAAAA…	PLGFSMDTLLRTHNKLELLHPLHGFAEKHSFSNSSKLLHHDCTFKPKKFQKEWCRNGCVKAKGSALLELVPETKKENLEFELPMYDPSKAQVMDLVVVGGGPAGLAVAQQVSQAGLSVCSIDPSPKLIWPNNYGVWVDEFEAMDLLDCLDTTWSGAVVFIDEQTRKYLDRPYGRVNRKQLKSKMMLKCITNGVLFHQAKVVKVIHEESKSLLICNDGVTVQARVVLDATGFSRCLVQYDKPYNPGYQVAYGILAEVEEHPFELDKMVFMDWRDSHLDNKSGLKERNEKIPTFLYAMPFSSKRIFLEETSLVARPGLPMEDIQERMEARLKHLGIKVKSIEEDERCVIPMGGPLPVLPQRVVGIGGTAGMVHPSTGYMVARTLAAAPIVADSIVRFLGSE…
	Cluster-36358.95488	ε-LCY	ATATAATGATATGATGGCATCAATGGAGATGGTTTTGCAGGTTGAGTTGGAGGTGAGATGAGGAATTATATGAGACATGACCCGCATCCTTGCCCATTACATGGAGATTTTCAATTCGGACAAGTGGGGCAGCATTCAGTAATCTAGACCACTGTTGTGCCCCACTGTAGATGGACCATGACTATCTCCTCGATGGGAACTTGTGGCCTACAAATAGGCAGTTCAGAAATACAACAACAGTCCACATTCGACTAAGAAATGTCTCAAGAATGGTTGCTGGGATCTTCCATTCAAGAGACTTGTGCAAGATGGTTCACCCATGCCGGGTCTCAATTACTGAACCACAGGTCAGAACTGAAAACCAGTGTTCTGTGCAAAGACGCCAATTGCAATTTTTAT…	VREDLERVHLSLSVLITAMECFGVRHSAALAVSCPDWISFRRRRVFSKQRRQQQQQRRRSLYVATRADGREQSCTAVRDDFGNEEDYIKAGGSQLLFVQMQERKPAEKQGKIADKLPPISVGTSLLDLVVIGCGPAGLSLAAESAKQGLSVGLIGPDLPFTNNYGVWQDEFKGLGLEGCIEHVWQDTIVYLDSDDPIVIGRAYGRVSRHLLHEELLKRCFESGVAYLDSKVEKITEANDGNSLVACEGNTVIPCRLAIVASGAASGKLLQYEVGGPRVSVQTAYGVEVEVENNPYDPSLMVFMDYRDFVKQKVQCEEAEYPTFLYAMPISPTRVFFEETCLASRNAMPFGLLKKKLMSRLESMGVRIMKTYEEEWSYIPVGGSLPNTEQKNLAFGAAAS…
	Cluster-36358.116396		AAAAAAAAAAAACCAAAGTACAACACAAGTTACACAGTGCCTCCTATTTCCATTGTGAATAGAATCAGTTCCAACGCACATTTAACATGTTGCCAGTTATTAAGAGGCAAACAAGCTCAAGAGTCAAGGCACTCAAATGGTTCCAATGCACATAAAACACGTTATACACGCTTGAAATTCAAATTAGCCAAACCAAAATACAGTTGCAAGAAGTGTGAAGGGAAGAGGCAACAAATTTGAGTGCAGAAGCGGGGAAGCATCTAGTCCAAAATGATAGCAAGAACAAACAGCAAGGAAGCGGAAGCAGGAGCATTATCCATGGTAGAGTGGCACCTTAGTAGAAGCTCAACCTCCACACCGTAAGCTGTCTGCACAGATACGCGAGGACCACCTACCTCA…	VREDLERVHLSLSVLITAMECFGVRHSAALAVSCPDWISFRRRRVFSKQRRQQQQQRRRSLYVATRADGREQSCTAVRDDFGNEEDYIKAGGSQLLFVQMQERKPAEKQGKIADKLPPISVGTSLLDLVVIGCGPAGLSLAAESAKQGLSVGLIGPDLPFTNNYGVWQDEFKGLGLEGCIEHVWQDTIVYLDSDDPIVIGRAYGRVSRHLLHEELLKRCFESGVAYLDSKVEKITEANDGNSLVACEGNTVIPCRLAIVASGAASGKLLQYEVGGPRVSVQTAYGVEVELLLRCHSTMDNAPASASLLFVLAIILD
	Cluster-36358.60161		TATCAGCAAGCAAGAAAATGAAACCATCAACGTGGACAATATGATGCCAATAGTCCCAAGTACATACGCTCATATCTAACCAAAATACATACCTAGAGAAATATGGTGAAAGTTGAAACACTGCATATTAGTTTAAAAAGATTCTTTCCATTACTATTCTCATCATCAATGCTAAACAACTTGTCTTAAATTATGCAAATTCTTAGTTTTCTTATTTCAAGCATCTGATTAAGTTATTGTACAAGATTTTGAAGGAAGCATGGACTTTCTTTTTCTTTTCTTTTTTTGCATTAGAAATCACCAGAACTTGGATATGTCAAACACATGATAATTTAGCTCAATGAATTACCTCTTCATAAGTTTTCATAATTCGAACACCCATGCTCTCCAAGCGTGACA…	KSPFLPLSLSLSVLITAMECFGVRHSAALAVSCPDWISFRRRIVFSKQRRQQQQQRRRSLYVATRADGREQSCTAVRDDFGNEEDYIKAGGSQLLFVQMQERKPAEKQGKIADKLPPISVGTSLLDLVVIGCGPAGLSLAAESAKQGLSVGLIGPDLPFTNNYGVWQDEFKGLGLEGCIEHVWQDTIVYLDSDDPIVIGRAYGRVSRHLLHEELLKRCFESGVAYLDSKVEKITEANDGNSLVACEGNTVIPCRLAIVASGAASGKLLQYEVGGPRVSVQTAYGVEVEVENNPYDPSLMVFMDYRDFVKQKVQCEEAEYPTFLYAMPISPTRVFFEETCLASRNAMPFGLLKKKLMSRLESMGVRIMKTYEEVIH
	Cluster-36358.165598		TGGACCCAATACATGCAAAACCTTTCCAATAATGGAAACAAATCAAATAGATATCCCACTCCCTTACAAATGTTAAGCGCTTACTGAAAACCAATTGAGCTACATTTCCTCCCATTAGCAAGAACAGTCATGAAGAGTCAACTTGGTATTCCGAAAGGTGAAACCCATTTCACAGGGGCTTTCGATTCACTTGTTGAAAAACAAAGAAATGTGGCTTATGTTATGAAGTAGCATCGACACCTCTCTTCAAAAAATAAACTAACAAATAAATAAAAGTAAAAGAGCATCAGACATGCTAGCATTGTCAAGTTCCATAAATAACCGGCAAGAGATAAAGAGGACTACTCTTCCAAGGCATCTATCCATCTACCGCTGACTATACCGACCACAGCTAACAGT…	KSPFLPLSLSLSVLITAMECFGVRHSAALAVSCPDWISFRRRIVFSKQRRQQQQQRRRSLYVATRADGREQSCTAVRDDFGNEEDYIKAGGSQLLFVQMQERKPAEKQGKIADKVWGS
	Cluster-36358.24552		TTTTTCCAACAAGATAAGGAGGCTATAAATATATCATTTAGGGGAAAATACATGGAAGAAAATACATGGAAAAATATGATCAAAACGATCTATCAATACATTTTGTATACTTCACAACAATAGAGAAAAATAAAGGTGGCATCTTCAAAATGATTTACAAAACTCATAACGGTAAACAAAAGAACAAGAGGACATACTTCCTGTACAAGTACAACAGCAATTAACAACATGTGATGTTGTAGTTTCACAGCAACTTCGAAGTGATAAATAGAAGAGCCTCAAGCCAGATATACGAACTCAAGGAAAAAATAATAATAAAGAGTTCATAGCTGATCCTACTACCAATTCTGACTGAATATACCTTTAAATTCATCCTGCCATACGCCATAATTATTTGTA…	KSPFLPLSLSLSVLITAMECFGVRHSAALAVSCPDWISFRRRIVFSKQRRQQQQQRRRSLYVATRADGREQSCTAVRDDFGNEEDYIKAGGSQLLFVQMQERKPAEKQGKIADKLPPISVGTSLLDLVVIGCGPAGLSLAAESAKQGLSVGLIGPDLPFTNNYGVWQDEFKGIFSQNW
	Cluster-36358.135298		CAAGATTGCCCCCGTTGGATCTGAAAAGAGATGCCTGACTAGGCACATTCGCATGCTCTGGGGTGCAATTACAAACATGTATAATGCAAACCATACGAGGTCGGCCGATGAGAGTGTGGATCCAAGGAATCCCTGCCACATCCTGCAGCATGGACATCAATCATCTGGTTGGAAGGCAAGCAAATGAAAGGCAAACAAAGTTCCAGATAGCAGAGTCTATGTACATTCAGGGAGCACAAACAAATACAAGTATTGTTTATGAAAACAAAAGGAGGGAACTGTAACAACTTACTTTATATAGAACATTGACATTGAGGAACATCAAGGAAATGTAGGAGAAAAAAGACTTTGATTTCTGGAAGGGTGGAAAACCAACAACATCGCATCCCTGTTATCCGA…	CPCCRMWQGFLGSTLSSADLVWFALYMFVIAPQSMRMCLVRHLFSDPTGAIL
	Cluster-36358.165599		TGGACCCAATACATGCAAAACCTTTCCAATAATGGAAACAAATCAAATAGATATCCCACTCCCTTACAAATGTTAAGCGCTTACTGAAAACCAATTGAGCTACATTTCCTCCCATTAGCAAGAACAGTCATGAAGAGTCAACTTGGTATTCCGAAAGGTGAAACCCATTTCACAGGGGCTTTCGATTCACTTGTTGAAAAACAAAGAAATGTGGCTTATGTTATGAAGTAGCATCGACACCTCTCTTCAAAAAATAAACTAACAAATAAATAAAAGTAAAAGAGCATCAGACATGCTAGCATTGTCAAGTTCCATAAATAACCGGCAAGAGATAAAGAGGACTACTCTTCCAAGGCATCTATCCATCTACCGCTGACTATACCGACCACAGCTAACAGT…	VREDLERVHLSLSVLITAMECFGVRHSAALAVSCPDWISFRRRRVFSKQRRQQQQQRRRSLYVATRADGREQSCTAVRDDFGNEEDYIKAGGSQLLFVQMQERKPAEKQGKIADKVWGS
	Cluster-36358.142991		AAAAAAAAAAAACCAAAGTACAACACAAGTTACACAGTGCCTCCTATTTCCATTGTGAATAGAATCAGTTCCAACGCACATTTAACATGTTGCCAGTTATTAAGAGGCAAACAAGCTCAAGAGTCAAGGCACTCAAATGGTTCCAATGCACATAAAACACGTTATACACGCTTGAAATTCAAATTAGCCAAACCAAAATACAGTTGCAAGAAGTGTGAAGGGAAGAGGCAACAAATTTGAGTGCAGAAGCGGGGAAGCATCTAGTCCAAAATGATAGCAAGAACAAACAGCAAGGAAGCGGAAGCAGGAGCATTATCCATGGTAGAGTGGCACCTTAGTAGAAGCTCAACCTCCACACCGTAAGCTGTCTGCACAGATACGCGAGGACCACCTACCTCA…	KSPFLPLSLSLSVLITAMECFGVRHSAALAVSCPDWISFRRRIVFSKQRRQQQQQRRRSLYVATRADGREQSCTAVRDDFGNEEDYIKAGGSQLLFVQMQERKPAEKQGKIADKLPPISVGTSLLDLVVIGCGPAGLSLAAESAKQGLSVGLIGPDLPFTNNYGVWQDEFKGLGLEGCIEHVWQDTIVYLDSDDPIVIGRAYGRVSRHLLHEELLKRCFESGVAYLDSKVEKITEANDGNSLVACEGNTVIPCRLAIVASGAASGKLLQYEVGGPRVSVQTAYGVEVELLLRCHSTMDNAPASASLLFVLAIILD
	Cluster-36358.170768		CGTTAGATTTTGGGTCTATAAAATTATTTTCAATGTGTGGGTTTTTCTCAAGTATTGTATGGAGTTTCATATCAATAAAGTTATTTTTCCCTCTCTACTCCATTATTCTTGTGGGTGTACTCTTTCCGTTTCTTTGCGATTCGAGTGTCGAGATCTCATTGATTTGATAACCACGTTGCACTATATCACCACGACATAAGTGTATGCGGTACTTCAATTGCTCTATCATTTCTCTACCTTTAAATTCATCCTGCCATACGCCATAATTATTTGTAAATGGAAGGTCTGGCCCAATAAGGCCAACGCTCAAGCCTTGTTTAGCGGATTCTGCAGCCAAGGAGAGACCAGCTGGACCACAACCAATCACAACCAAATCCAATAGAGAAGTCCCAACAGATA…	KSPFLPLSLSLSVLITAMECFGVRHSAALAVSCPDWISFRRRIVFSKQRRQQQQQRRRSLYVATRADGREQSCTAVRDDFGNEEDYIKAGGSQLLFVQMQERKPAEKQGKIADKLPPISVGTSLLDLVVIGCGPAGLSLAAESAKQGLSVGLIGPDLPFTNNYGVWQDEFKGREMIEQLKYRIHLCRGDIVQRGYQINEISTLESQRNGKSTPTRIME
	Cluster-36358.116395		AAACATTTGTCAGTTACAATCTTCCAATCAATGGGATTTTGGTGGATGTGTTGGCCGCATTGAGGCCCATCACATCATCCATTTGGATCAGTAAGGGCTCCACTTGTACAAATTGAAAATCTGAGCAAACCTTCATTTATAGTCACCAATTATACTATTAGGATCCTGAGATCCCTATTATTTTCACTTATCCTCAACTGCTAAGACCGTTTTAGTATCTTTTAATCCTGTTCTTGTTCATTTGAGCACCACTTATTCATAAATAAATAACTAAAGATGGCTGTGATTTTCAGTCAACGATGGGCAGGAAAAGTGACCAACAAATTCGAATGATCCGGATTCACATACACGCTTGCCATGTGTCAGGTGTAGGGTGGATGAGCAAGATTGCCCCCGTTG…	VREDLERVHLSLSVLITAMECFGVRHSAALAVSCPDWISFRRRRVFSKQRRQQQQQRRRSLYVATRADGREQSCTAVRDDFGNEEDYIKAGGSQLLFVQMQERKPAEKQGKIADKLPPISVGTSLLDLVVIGCGPAGLSLAAESAKQGLSVGLIGPDLPFTNNYGVWQDEFKGLGLEGCIEHVWQDTIVYLDSDDPIVIGRAYGRVSRHLLHEELLKRCFESGVAYLDSKVEKITEANDGNSLVACEGNTVIPCRLAIVASGAASGKLLQYEVGGPRVSVQTAYGVEVEVENNPYDPSLMVFMDYRDFVKQKVQCEEAEYPTFLYAMPISPTRVFFEETCLASRNAMPFGLLKKKLMSRLESMGVRIMKTYEEEWSYIPVGGSLPNTEQKNLAFGAAAS…
	Cluster-36358.76066		CGCGCACAAAGAAATAAATATCATCCAAGATACATGATTGCTTAAGGATTAGAATGGCATATTTTTAGGATATAACACATGTACATATAAAGTTGGGTCAGGTTATGTCAGGCTAAAATGACTTGAGCCCAAACACTGCCCATAAATTGATCAGGCCATCCCAGCCTATGTACCATGCCAATAGATCTAAGCGCAGCCCAAGCTGGGTCGGGCTCATGGGTCCGGGAGGCTACCCGACCCCTTGCCACCCTCAGTTGCAGCATGCGTGTGAAGTTGCCTACCGGTTGAAAGTCTTGAAGCTTGTAGGCTGACATGTAGTGGATATCCATTGGGCTAGCGAGCAAGATTGCCCCCGTTGGATCTGAAAAGAGATGCCTGACTAGGCACATTCGCATGCTC…	VREDLERVHLSLSVLITAMECFGVRHSAALAVSCPDWISFRRRRVFSKQRRQQQQQRRRSLYVATRADGREQSCTAVRDDFGNEEDYIKAGGSQLLFVQMQERKPAEKQGKIADKLPPISVGTSLLDLVVIGCGPAGLSLAAESAKQGLSVGLIGPDLPFTNNYGVWQDEFKGLGLEGCIEHVWQDTIVYLDSDDPIVIGRAYGRVSRHLLHEELLKRCFESGVAYLDSKVEKITEANDGNSLVACEGNTVIPCRLAIVASGAASGKLLQYEVGGPRVSVQTAYGVEVEVENNPYDPSLMVFMDYRDFVKQKVQCEEAEYPTFLYAMPISPTRVFFEETCLASRNAMPFGLLKKKLMSRLESMGVRIMKTYEEEWSYIPVGGSLPNTEQKNLAFGAAAS…
	Cluster-36358.76067		ATATAATGATATGATGGCATCAATGGAGATGGTTTTGCAGGTTGAGTTGGAGGTGAGATGAGGAATTATATGAGACATGACCCGCATCCTTGCCCATTACATGGAGATTTTCAATTCGGACAAGTGGGGCAGCATTCAGTAATCTAGACCACTGTTGTGCCCCACTGTAGATGGACCATGACTATCTCCTCGATGGGAACTTGTGGCCTACAAATAGGCAGTTCAGAAATACAACAACAGTCCACATTCGACTAAGAAATGTCTCAAGAATGGTTGCTGGGATCTTCCATTCAAGAGACTTGTGCAAGATGGTTCACCCATGCCGGGTCTCAATTACTGAACCACAGGTCAGAACTGAAAACCAGTGTTCTGTGCAAAGACGCCAATTGCAATTTTTAT…	KSPFLPLSLSLSVLITAMECFGVRHSAALAVSCPDWISFRRRIVFSKQRRQQQQQRRRSLYVATRADGREQSCTAVRDDFGNEEDYIKAGGSQLLFVQMQERKPAEKQGKIADKLPPISVGTSLLDLVVIGCGPAGLSLAAESAKQGLSVGLIGPDLPFTNNYGVWQDEFKGLGLEGCIEHVWQDTIVYLDSDDPIVIGRAYGRVSRHLLHEELLKRCFESGVAYLDSKVEKITEANDGNSLVACEGNTVIPCRLAIVASGAASGKLLQYEVGGPRVSVQTAYGVEVEVENNPYDPSLMVFMDYRDFVKQKVQCEEAEYPTFLYAMPISPTRVFFEETCLASRNAMPFGLLKKKLMSRLESMGVRIMKTYEEEWSYIPVGGSLPNTEQKNLAFGAAASM…
	Cluster-36358.128536	CCS	ACGGATAAGATGGTGTCATATGATGATCATCTAACTGCCAGGAATACCTGAGAAACCTTCTAGATAATGCTGAACTACTCTTGCTACAAGAACTCCACTACAGAACTCTTAAAAATATTCTAGAGATCTCTACATAAGGCTAACTACTTTTACCATTCCATAGAATTCTTTATAATTCTCTAATAGCCATTTACAAGCATTCTCATTTACCAGAAAAGCCAAAAGTGGCCGACTGTCTATGATAGCCTTTGGCAAATATCTGGTCCTTGACACACCACTGATGAAGATGGCCATCTGAAAAAATCATGCAGGATATGTTATCAACCATGCCATCCTCTAAGGAGGAGAATCAACAGGTGAAAAAAACCAAAAGAAAAAGCCAGATTGGGACATTCAACG…	KTAKHLTPFLKPNSTMAVLDMPLFFHSPNFTPSIFLPKPHPPSPRIHRIQSSRLESFLDLKPESKPEFLDIDLRWHGPSDRKEYDMVVIGTGPAGLRLAEKVSSHGVHVCCIDPSPLSMWPNNYGVWVDEFESMGLVGCLDKTWPMATVYIDDQKKKYLDRPYGRVSRTVLKRRLMEGCVSQGVKFHEAKVWKVVHQEFKSAVQCSDGLEVISSLVVDASGFSSAFVDYDRPRNHGYQIAHGILAEVEDHPFDLDKMVLMDWRDSHMVNEPYLRAKNDKLPTFLYAMPFDRNLIFLEETSLVSRPVLSYVEIKERMVARLRHLGIRVKKVIEDEKCLIPMGGPLPCIPQSVVGTGGAAGLVHPSTGYMVAKSLAVASVLADAIVECLGSTRMIRGRPMH…
	Cluster-36358.92855		ACGGATAAGATGGTGTCATATGATGATCATCTAACTGCCAGGAATACCTGAGAAACCTTCTAGATAATGCTGAACTACTCTTGCTACAAGAACTCCACTACAGAACTCTTAAAAATATTCTAGAGATCTCTACATAAGGCTAACTACTTTTACCATTCCATAGAATTCTTTATAATTCTCTAATAGCCATTTACAAGCATTCTCATTTACCAGAAAAGCCAAAAGTGGCCGACTGTCTATGATAGCCTTTGGCAAATATCTGGTCCTTGACACACCACTGATGAAGATGGCCATCTGAAAAAATCATGCAGGATATGTTATCAACCATGCCATCCTCTAAGGAGGAGAATCAACAGGTGAAAAAAACCAAAAGAAAAAGCCAGATTGGGACATTCAACG…	KTAKHLTPFLKPNSTMAVLHMPLFFHSPNFTPSIFLPKPHPPSPRIHRIQSSRLESFLDLKPESKPEFLDIDLRWHGPSDRKEYDMVVIGTGPAGLRLAEKVSSHGVHVCCIDPSPLSMWPNNYGVWVDEFESMGLVGCLDKTWPMATVYIDDQKKKYLDRPYGRVSRTVLKRRLMEGCVSQGVKFHEAKVWKVVHQEFKSAVQCSDGLEVISSLVVDASGFSSAFVDYDRPRNHGYQIAHGILAEVEDHPFDLDKMVLMDWRDSHMVNEPYLRAKNDKLPTFLYAMPFDRNLIFLEETSLVSRPVLSYVEIKERMVARLRHLGIRVKKVIEDEKCLIPMGGPLPCIPQSVVGTGGAAGLVHPSTGYMVAKSLAVASVLADAIVECLGSTRMIRGRPMH…
