# Supplementary material for: Transcriptome analysis and metabolic profiling reveal the key role of carotenoids in the petal coloration of Liriodendron tulipifera
Source: Hortic Res. 2020 May 1;7:70. doi: 10.1038/s41438-020-0287-3 (PMC7193617; doi:10.1038/s41438-020-0287-3)
Supplement: Supplementary file 14 — Supplementary Table 12 [file 41438_2020_287_MOESM14_ESM.xlsx]

## Sheet: 工作表1
Supplementary Table 12. Swiss-prot annotations of 125 unigenes co-expressed with five ε-LCY unigenes.
Transcript ID	Length (bp)	Average correlation with the five ε-LCY unigenes	Swissprot annotation
			ID	Score	E-value	Description	Species
Cluster-30529.100045	1316	0.929595	Q06881	139	2.7e-07	Biotin carboxyl carrier protein of acetyl-CoA carboxylase	Nostoc sp. (strain PCC 7120 / UTEX 2576)
Cluster-30529.11386	1775	0.925145	--	--	--	--
Cluster-30529.63613	4362	0.922367	P0C2F6	178	2.7e-11	Putative ribonuclease H protein At1g65750	Arabidopsis thaliana
Cluster-30529.145527	7205	0.921623	F4JKH6	2979	0	Protein TSS	Arabidopsis thaliana
Cluster-30529.11387	488	0.921539	--	--	--	--
Cluster-30529.28666	1440	0.919548	--	--	--	--
Cluster-30529.111192	1180	0.919333	Q55720	330	1.7e-29	Ycf49-like protein	Synechocystis sp. (strain PCC 6803 / Kazusa)
Cluster-30529.141565	1723	0.914883	Q9M5K2	2002	3.3e-223	Dihydrolipoyl dehydrogenase 2, mitochondrial	Arabidopsis thaliana
Cluster-30529.90277	872	0.9136	Q8LDD3	300	3.8e-26	Protein CURVATURE THYLAKOID 1D, chloroplastic	Arabidopsis thaliana
Cluster-30529.124647	1418	0.913475	Q43814	1380	3.6e-151	Ornithine carbamoyltransferase, chloroplastic	Pisum sativum
Cluster-30529.100497	1048	0.910691	--	--	--	--
Cluster-30529.147021	2463	0.909399	Q56Y11	791	1.2e-82	Dehydrodolichyl diphosphate synthase 2	Arabidopsis thaliana
Cluster-30529.165924	1037	0.903986	Q9ASS4	774	4.9e-81	Probably inactive leucine-rich repeat receptor-like protein kinase At5g48380	Arabidopsis thaliana
Cluster-30529.63849	1485	0.90011	Q40546	1753	2.1e-194	Pyruvate kinase isozyme G, chloroplastic	Nicotiana tabacum PE
Cluster-30529.26678	1863	0.897989	Q9C7T4	555	2.2e-55	Transcription factor bHLH96	Arabidopsis thaliana
Cluster-30529.122608	2130	0.897703	Q8RXN4	1388	6.4e-152	3-hydroxyisobutyryl-CoA hydrolase-like protein 2, mitochondrial	Arabidopsis thaliana
Cluster-30529.85017	1376	0.897652	Q8S9M1	951	2e-101	Probable plastid-lipid-associated protein 13, chloroplastic	Arabidopsis thaliana
Cluster-30529.84566	1302	0.896815	--	--	--	--
Cluster-30529.34322	791	0.896815	Q9CA40	519	1.4e-51	Nudix hydrolase 1	Arabidopsis thaliana
Cluster-30529.91111	1388	0.895461	Q6DHV7	566	8.7e-57	Adenosine deaminase-like protein	Homo sapiens
Cluster-30529.106456	1312	0.893884	Q9XFJ8	292	4.8e-25	Sec-independent protein translocase protein TATA, chloroplastic	Zea mays
Cluster-30529.29439	2558	0.891683	Q5GHF7	756	1.5e-78	Adenylate isopentenyltransferase	Humulus lupulus PE
Cluster-30529.130937	7359	0.891286	Q9C5U0	3094	0	Histidine kinase 4	Arabidopsis thaliana
Cluster-30529.11385	1859	0.891215	--	--	--	--
Cluster-30529.156433	1428	0.884313	--	--	--	--
Cluster-30529.165146	1128	0.882412	Q8L817	851	6.3e-90	Alpha carbonic anhydrase 7	Arabidopsis thaliana
Cluster-30529.39953	3618	0.879439	O49485	2102	1.8e-234	D-3-phosphoglycerate dehydrogenase 1, chloroplastic	Arabidopsis thaliana
Cluster-30529.165920	567	0.878325	Q9ASS4	239	2.9e-19	Probably inactive leucine-rich repeat receptor-like protein kinase At5g48380	Arabidopsis thaliana
Cluster-30529.133394	9087	0.877394	Q9C5U0	1652	6.7e-182	Histidine kinase 4	Arabidopsis thaliana
Cluster-30529.64087	1285	0.87635	Q9ZVH7	596	2.7e-60	Protein FATTY ACID EXPORT 3, chloroplastic	Arabidopsis thaliana
Cluster-30529.96679	1600	0.874716	F6H7K5	1359	1.1e-148	Thiamine thiazole synthase 2, chloroplastic	Vitis vinifera
Cluster-30529.67198	1844	0.874004	Q6DQL1	1339	2.7e-146	Succinyl-CoA ligase [ADP-forming] subunit alpha-2, mitochondrial	Solanum lycopersicum PE
Cluster-30529.87607	2514	0.873828	Q05758	2247	1.9e-251	Ketol-acid reductoisomerase, chloroplastic	Arabidopsis thaliana
Cluster-30529.72753	1787	0.872068	Q9SN86	1436	1.5e-157	Malate dehydrogenase, chloroplastic	Arabidopsis thaliana
Cluster-30529.162388	2386	0.871863	--	--	--	--
Cluster-30529.109731	1875	0.870524	Q8GXB1	673	4.6e-69	UPF0548 protein At2g17695	Arabidopsis thaliana
Cluster-30529.79434	1275	0.87001	Q9LS48	805	1.5e-84	protein SLOW GREEN 1, chloroplastic	Arabidopsis thaliana
Cluster-30529.79550	2709	0.867942	--	--	--	--
Cluster-30529.73873	865	0.867671	F4KDA6	240	3.4e-19	Protein LOW PSII ACCUMULATION 2, chloroplastic	Arabidopsis thaliana
Cluster-30529.91507	1459	0.86317	Q9C5M0	1245	1.7e-135	Mitochondrial dicarboxylate/tricarboxylate transporter DTC	Arabidopsis thaliana
Cluster-30529.49142	1437	0.861352	Q8VWF6	1486	1.9e-163	Protein STRICTOSIDINE SYNTHASE-LIKE 3	Arabidopsis thaliana
Cluster-30529.93348	2066	0.860106	P9WPZ4	813	2.9e-85	Probable N-succinyldiaminopimelate aminotransferase DapC	Mycobacterium tuberculosis (strain CDC 1551 /hkosh)
Cluster-30529.142352	9423	0.860101	Q9C5U0	1444	9.1e-158	Histidine kinase 4	Arabidopsis thaliana
Cluster-30529.93323	1383	0.860022	Q9SQ64	917	1.7e-97	Non-functional NADPH-dependent codeinone reductase 2	Papaver somniferum
Cluster-30529.147759	1531	0.853454	Q8W453	226	2.5e-17	Putative lipid-transfer protein DIR1	Arabidopsis thaliana
Cluster-30529.128221	1190	0.852016	P80022	431	3.3e-41	Extracellular ribonuclease LE	Solanum lycopersicum PE
Cluster-30529.50786	754	0.851604	Q17Q89	260	1.4e-21	Prefoldin subunit 6	Bos taurus
Cluster-30529.133231	3967	0.851399	--	--	--	--
Cluster-30529.137490	4055	0.842667	Q9SGP2	1474	1.3e-161	Receptor-like protein kinase HSL1	Arabidopsis thaliana
Cluster-30529.138709	1440	0.842327	P51074	1047	1.5e-112	Annexin-like protein RJ4	Fragaria ananassa PE
Cluster-30529.98398	1417	0.840711	Q9ZVH8	899	2.1e-95	Transcription elongation factor TFIIS	Arabidopsis thaliana
Cluster-30529.115213	1973	0.838317	Q00451	580	2.9e-58	36.4 kDa proline-rich protein	Solanum lycopersicum
Cluster-30529.25471	1296	0.8378	Q08632	764	8.9e-80	Short-chain type dehydrogenase/reductase	Picea abies PE
Cluster-30529.13307	2231	0.83683	Q42707	1268	5.5e-138	Furostanol glycoside 26-O-beta-glucosidase	Cheilocostus speciosus
Cluster-30529.91148	2519	0.83499	P22200	986	3.1e-105	Pyruvate kinase, cytosolic isozyme	Solanum tuberosum PE
Cluster-30529.37547	1404	0.834418	--	--	--	--
Cluster-6225.0	4204	0.834372	Q8GYA4	751	9.3e-78	Cysteine-rich receptor-like protein kinase 10	Arabidopsis thaliana
Cluster-30529.83582	1036	0.834329	--	--	--	--
Cluster-30529.110953	1799	0.831261	Q6AV34	1546	2.6e-170	Probable N-acetyl-gamma-glutamyl-phosphate reductase, chloroplastic	Oryza sativa subsp. japonica
Cluster-30529.89614	1319	0.826552	Q9SZN7	140	2.1e-07	Heavy metal-associated isoprenylated plant protein 26	Arabidopsis thaliana
Cluster-30529.53996	1619	0.824717	--	--	--	--
Cluster-30529.74272	1662	0.824428	Q8H103	2018	4.4e-225	Glucose-6-phosphate isomerase 1, chloroplastic	Arabidopsis thaliana
Cluster-30529.38440	3001	0.81957	Q6MAQ1	597	4.8e-60	UDP-N-acetylenolpyruvoylglucosamine reductase	Protochlamydia amoebophila (strain UWE25)
Cluster-30529.86847	1005	0.818829	Q9SY73	869	4.6e-92	NADPH-dependent pterin aldehyde reductase	Arabidopsis thaliana
Cluster-30529.102711	1221	0.818807	P34914	434	1.5e-41	Bifunctional epoxide hydrolase 2	Mus musculus
Cluster-30529.16466	1913	0.816983	A3A9H6	311	4.4e-27	Probable ascorbate-specific transmembrane electron transporter 1	Oryza sativa subsp. japonica
Cluster-30529.106880	523	0.816392	P43390	175	7.1e-12	Metallothionein-like protein type 2	Actinidia deliciosa
Cluster-30529.84474	1777	0.81577	Q9SAJ6	1603	6.3e-177	Glyceraldehyde-3-phosphate dehydrogenase GAPCP1, chloroplastic	Arabidopsis thaliana
Cluster-30529.100391	1678	0.81486	P17784	1597	2.9e-176	Fructose-bisphosphate aldolase cytoplasmic isozyme	Oryza sativa subsp. japonica
Cluster-30529.86346	1536	0.810695	P52178	1322	2.1e-144	Triose phosphate/phosphate translocator, non-green plastid, chloroplastic	Brassica oleracea var. botrytis
Cluster-30529.84783	1496	0.809297	Q9XJ27	662	6.9e-68	30S ribosomal protein S9, chloroplastic	Arabidopsis thaliana
Cluster-30529.99081	876	0.808843	Q42593	1023	5.6e-110	L-ascorbate peroxidase T, chloroplastic	Arabidopsis thaliana
Cluster-30529.93032	1679	0.80707	P08927	1818	7e-202	RuBisCO large subunit-binding protein subunit beta, chloroplastic	Pisum sativum PE
Cluster-30529.56128	1325	0.804152	O49460	1125	1.3e-121	Prohibitin-1, mitochondrial	Arabidopsis thaliana
Cluster-30529.128806	1871	0.800127	Q55512	836	5.7e-88	Aspartate-semialdehyde dehydrogenase	Synechocystis sp. (strain PCC 6803 / Kazusa)
Cluster-30529.131171	1319	0.795468	O50044	1346	2.9e-147	2-dehydro-3-deoxyphosphooctonate aldolase	Pisum sativum
Cluster-30529.50262	952	0.792722	Q6P726	396	3.1e-37	Transmembrane protein 19	Rattus norvegicus
Cluster-30529.51312	1251	0.785444	B8HN58	618	7.3e-63	Ribose-5-phosphate isomerase A	Cyanothece sp. (strain PCC 7425 / ATCC 29141)
Cluster-30529.37433	438	0.7814	Q67YM6	184	5.4e-13	Dirigent protein 11	Arabidopsis thaliana
Cluster-30529.138949	1363	0.778945	--	--	--	--
Cluster-30529.54339	766	0.778003	--	--	--	--
Cluster-30529.80794	1642	0.776355	Q94F00	1363	3.9e-149	Phosphatase IMPL1, chloroplastic	Arabidopsis thaliana
Cluster-30529.159481	1118	0.772209	O23547	698	3.4e-72	Expansin-like B1	Arabidopsis thaliana
Cluster-30529.70803	1545	0.771223	O65282	929	7.8e-99	20 kDa chaperonin, chloroplastic	Arabidopsis thaliana
Cluster-30529.146868	527	0.769793	--	--	--	--
Cluster-30529.143746	1538	0.766507	Q9C899	419	1.1e-39	Feruloyl CoA ortho-hydroxylase 2	Arabidopsis thaliana
Cluster-30529.102965	2148	0.766067	O82662	1790	1.6e-198	Succinyl-CoA ligase [ADP-forming] subunit beta, mitochondrial	Arabidopsis thaliana
Cluster-30529.110400	4957	0.765711	O49485	896	1.7e-94	D-3-phosphoglycerate dehydrogenase 1, chloroplastic	Arabidopsis thaliana
Cluster-30529.45006	628	0.765667	--	--	--	--
Cluster-30529.135965	1515	0.764243	Q84MB5	774	7.2e-81	Rhomboid-like protein 11, chloroplastic	Arabidopsis thaliana
Cluster-30529.130835	1637	0.762515	P43284	1871	4.9e-208	Tryptophan synthase beta chain 2, chloroplastic (Fragment)	Zea mays
Cluster-30529.89398	1048	0.761386	P80471	729	8.2e-76	Light-induced protein, chloroplastic	Solanum tuberosum PE
Cluster-30529.113300	1011	0.758606	B7JW76	163	3.4e-10	Trigger factor	Cyanothece sp. (strain PCC 8801)
Cluster-30529.95875	2029	0.757141	Q9ZNT1	1121	5.6e-121	NADH--cytochrome b5 reductase 1	Arabidopsis thaliana
Cluster-30529.96831	1453	0.755695	Q8DJB3	399	2.1e-37	Protein GrpE	Thermosynechococcus elongatus (strain BP-1)
Cluster-30529.89067	1261	0.754167	Q9SAA2	828	3.3e-87	ATP-dependent Clp protease proteolytic subunit 6, chloroplastic	Arabidopsis thaliana
Cluster-30529.62592	2901	0.753083	O49675	1705	1.5e-188	Probable carotenoid cleavage dioxygenase 4, chloroplastic	Arabidopsis thaliana
Cluster-30529.64625	711	0.749466	Q8LDV3	275	2.5e-23	Uncharacterized protein At4g13200, chloroplastic	Arabidopsis thaliana
Cluster-30529.88632	1547	0.746416	--	--	--	--
Cluster-30529.164906	636	0.745153	--	--	--	--
Cluster-30529.68167	2985	0.74319	O24381	1971	2.2e-219	Plastidic ATP/ADP-transporter	Solanum tuberosum PE
Cluster-30529.108618	2221	0.742991	Q2QDF6	228	2.2e-17	Steroid 5-alpha-reductase DET2	Gossypium hirsutum
Cluster-30529.92911	1937	0.742342	P54260	1886	1e-209	Aminomethyltransferase, mitochondrial	Solanum tuberosum
Cluster-30529.42899	1246	0.740099	Q9FF99	397	3.1e-37	Probable amino acid permease 7	Arabidopsis thaliana
Cluster-30529.87391	664	0.731543	Q9ZWQ8	345	1.8e-31	Plastid-lipid-associated protein, chloroplastic	Citrus unshiu
Cluster-30529.128314	2265	0.727064	O49675	1722	1.3e-190	Probable carotenoid cleavage dioxygenase 4, chloroplastic	Arabidopsis thaliana
Cluster-30529.94955	1168	0.711629	Q9ZW85	735	1.8e-76	3-isopropylmalate dehydratase small subunit 3	Arabidopsis thaliana
Cluster-30529.93786	1488	0.707441	Q9LXC9	1118	9.1e-121	Soluble inorganic pyrophosphatase 6, chloroplastic	Arabidopsis thaliana
Cluster-30529.65141	656	0.706307	--	--	--	--
Cluster-30529.107528	731	0.702478	Q8LPJ7	339	9.6e-31	40S ribosomal protein S26-2	Arabidopsis thaliana
Cluster-30529.29250	942	0.696713	Q9LZI9	649	1.4e-66	Glutathione S-transferase F13	Arabidopsis thaliana
Cluster-30529.69547	1218	0.694287	O80800	416	1.9e-39	Acyl carrier protein 2, mitochondrial	Arabidopsis thaliana
Cluster-30529.55070	999	0.689088	Q9LZM3	384	7.9e-36	Phosphopantothenate--cysteine ligase 2	Arabidopsis thaliana
Cluster-30529.116510	1303	0.676387	Q9LE33	827	4.4e-87	Glyoxylate/hydroxypyruvate reductase HPR3	Arabidopsis thaliana
Cluster-30529.97522	1305	0.668384	A7NVX9	911	8e-97	S-adenosylmethionine synthase 2	Vitis vinifera
Cluster-30529.134618	2386	0.65868	Q9FF99	769	4.3e-80	Probable amino acid permease 7	Arabidopsis thaliana
Cluster-30529.102523	516	0.658458	Q9AT55	882	7.3e-94	S-adenosylmethionine synthase 2	Elaeagnus umbellata
Cluster-30529.26003	716	0.646832	Q6NMQ7	207	1.9e-15	Gibberellin-regulated protein 6	Arabidopsis thaliana
Cluster-30529.123613	2351	0.645542	Q2QZ86	2027	5.7e-226	ATP-citrate synthase alpha chain protein 2	Oryza sativa subsp. japonica
Cluster-30529.55073	2158	0.641034	Q0J7N5	664	5.8e-68	Phosphopantothenate--cysteine ligase 2	Oryza sativa subsp. japonica
Cluster-30529.87421	1627	0.627766	Q9SCL7	1048	1.3e-112	Acetylglutamate kinase, chloroplastic	Arabidopsis thaliana
Cluster-30529.51736	2418	0.617697	P11043	1936	2.1e-215	3-phosphoshikimate 1-carboxyvinyltransferase, chloroplastic	Petunia hybrida PE
Cluster-30529.134614	1617	0.595297	Q9FF99	333	1.1e-29	Probable amino acid permease 7	Arabidopsis thaliana
Cluster-30529.106187	1815	0.579611	P46643	1905	6.1e-212	Aspartate aminotransferase, mitochondrial	Arabidopsis thaliana
Cluster-30529.67934	1403	0.570727	G5DBJ0	410	1.1e-38	Protein CHAPERONE-LIKE PROTEIN OF POR1, chloroplastic	Nicotiana benthamiana
