# Supplementary material for: Transcriptome analysis and metabolic profiling reveal the key role of carotenoids in the petal coloration of Liriodendron tulipifera
Source: Hortic Res. 2020 May 1;7:70. doi: 10.1038/s41438-020-0287-3 (PMC7193617; doi:10.1038/s41438-020-0287-3)
Supplement: Supplementary file 15 — Supplementary Table 13 [file 41438_2020_287_MOESM15_ESM.xlsx]

## Sheet: 工作表1
Supplementary Table 13. 49 key unigenes duing the L. tulipifera petal band coloration and best BLAST hits to Arabidopsis.
Transcript ID	Length (bp)	Best hit in Arrabidopsis
		ID	Identity (%)	E-value	Description	Gene Symbol
Cluster-30529.158742	2338
Cluster-30529.165920	567	AT5G48380	44.538	1.15e-23	Encodes a BAK1-interacting receptor-like kinase named BIR1. Negatively regulates multiple plant resistance signaling pathways, one of which is the SOBIR1(AT2G31880)-dependent pathway.	BAK1-INTERACTING RECEPTOR-LIKE KINASE 1 (BIR1)
Cluster-30529.36375	2300	AT1G17850	60.627	2.01e-120	Rhodanese/Cell cycle control phosphatase superfamily protein
Cluster-30529.11386	1775
Cluster-30529.11387	488
Cluster-30529.90595	1201
Cluster-30529.16466	1913	AT4G25570	43.511	1.05e-26	Encodes cytochrome b561	ACYB-2
Cluster-30529.53099	1836	AT2G29200	78.325	1.52e-105	Encodes a member of the Arabidopsis Pumilio (APUM) proteins containing PUF domain (eight repeats of approximately 36 amino acids each). PUF proteins regulate both mRNA stability and translation through sequence-specific binding to the 3' UTR of target mRNA transcripts.	PUMILIO 1 (PUM1)
Cluster-30529.11385	1859
Cluster-30529.165146	1128	AT1G08080	63.071	1.09e-114	alpha carbonic anhydrase 7	ALPHA CARBONIC ANHYDRASE 7 (ACA7)
Cluster-30529.29439	2558	AT1G68460	45.794	1.27e-86	Encodes a putative adenylate isopentenyltransferase. It catalyzes the formation of isopentenyladenosine 5'-monophosphate (iPMP) from AMP and dimethylallylpyrophosphate (DMAPP), but it has a lower Km for ADP and likely works using ADP or ATP in plants. It is involved in cytokinin biosynthesis.	ISOPENTENYLTRANSFERASE 1 (IPT1)
Cluster-30529.162388	2386
Cluster-30529.13307	2231	AT3G60130	46.304	1.18e-141	beta glucosidase 16	BETA GLUCOSIDASE 16 (BGLU16)
Cluster-30529.26678	1863	AT1G72210	53.394	2.89e-69	basic helix-loop-helix (bHLH) DNA-binding superfamily protein	BHLH096
Cluster-30529.109365	975	AT5G57030	41.414	6.48e-16	Lutein-deficient 2 (LUT2) required for lutein biosynthesis, member of the xanthophyll class of carotenoids. Encodes lycopene epsilon cyclase	LUTEIN DEFICIENT 2 (LUT2)
Cluster-30529.153215	4695	AT5G57030	61.905	4.97e-20	Lutein-deficient 2 (LUT2) required for lutein biosynthesis, member of the xanthophyll class of carotenoids. Encodes lycopene epsilon cyclase	LUTEIN DEFICIENT 2 (LUT2)
Cluster-30529.166685	712	AT1G80530	62.5	3e-24	Major facilitator superfamily protein
Cluster-30529.170144	500
Cluster-30529.170600	2024
Cluster-30529.7412	1033
Cluster-30529.61285	1610
Cluster-30529.125164	470	AT4G08300	37.888	1.74e-31	nodulin MtN21-like transporter family protein	USUALLY MULTIPLE ACIDS MOVE IN AND OUT TRANSPORTERS 17 (UMAMIT17)
Cluster-30529.43953	938	AT3G18200	50.909	7.49e-12	nodulin MtN21-like transporter family protein	USUALLY MULTIPLE ACIDS MOVE IN AND OUT TRANSPORTERS 4 (UMAMIT4)
Cluster-30529.47258	649	AT1G43730	30.159	4.24e-14	RNA-directed DNA polymerase (reverse transcriptase)-related family protein
Cluster-30529.49459	1653
Cluster-30529.10792	1469	AT3G53970	52	7.58e-11	PTRE1 was identified as homologous to human PI31. It has a conserved proline-rich domain at the C-terminus and a highly conserved FP (Fbxo7/PI31) dimerization domain at the N-terminus as well as some novel, conserved domains found only in plants. It regulates auxin signaling possibly via its proteosome suppressing activity.	PROTEASOME REGULATOR1 (PTRE1)
Cluster-30529.41269	1373	AT1G13330	65.625	5.01e-41	Encodes the Arabidopsis Hop2 homologue. In other species, Hop2 is proposed to be involved in inter-homolog bias in double strand break repair.	ARABIDOPSIS HOP2 HOMOLOG (AHP2)
Cluster-30529.112118	382	AT1G06820	85.185	1.13e-10	Encodes carotenoid isomerase. Catalyzes the isomerization of poly-cis-carotenoids to all-trans-carotenoids. Together with PDS and ZDS, CRTiso is required to complete the synthesis of lycopene from phytoene.	CAROTENOID ISOMERASE (CRTISO)
Cluster-30529.112847	257
Cluster-30529.168715	1510	AT5G16530	68.627	4.53e-141	Encodes PIN5, an atypical member of the PIN family. PIN5 is a functional auxin transporter that is required for auxin-mediated development. PIN5 does not have a direct role in cell-to-cell transport but regulates intracellular auxin homeostasis and metabolism. PIN5 localizes, unlike other characterized plasma membrane PIN proteins, to endoplasmic reticulum (ER), presumably mediating auxin flow fr…	PIN-FORMED 5 (PIN5)
Cluster-30529.138317	759	AT1G06820	75.641	8.29e-31	Encodes carotenoid isomerase. Catalyzes the isomerization of poly-cis-carotenoids to all-trans-carotenoids. Together with PDS and ZDS, CRTiso is required to complete the synthesis of lycopene from phytoene.	CAROTENOID ISOMERASE (CRTISO)
Cluster-30529.163758	633	AT2G30540	55.172	2.06e-31	Encodes a member of the CC-type glutaredoxin (ROXY) family that has been shown to interact with the transcription factor TGA2.	ROXY7
Cluster-30529.131201	1630	AT4G00980	26.036	5.11e-16	zinc knuckle (CCHC-type) family protein
Cluster-30529.69676	4138
Cluster-30529.11858	980	AT1G78380	61.111	1.08e-97	Encodes a glutathione transferase that is a member of Tau GST gene family. Expression is induced by drought stress, oxidative stress, and high doses of auxin and cytokinin. naming convention according to Wagner et al. (2002) The expression of this gene is upregulated by herbicide safeners such as benoxacor and fenclorim.	GLUTATHIONE S-TRANSFERASE TAU 19 (GSTU19)
Cluster-30529.165925	5136	ATMG00860	49.254	5.44e-38	DNA/RNA polymerases superfamily protein	ORF158
Cluster-30529.49694	3618	AT1G13330	66.387	1.09e-48	Encodes the Arabidopsis Hop2 homologue. In other species, Hop2 is proposed to be involved in inter-homolog bias in double strand break repair.	ARABIDOPSIS HOP2 HOMOLOG (AHP2)
Cluster-30529.170573	2881
Cluster-30529.169252	652	AT3G16360	70.345	3.27e-75	Encodes AHP4, a histidine-containing phosphotransmitter involved in Histidine (His)-to-Aspartate (Asp) phosphorelay signal transduction. AHP4 is one of the six Arabidopsis thaliana histidine phosphotransfer proteins (AHPs). AHPs function as redundant positive regulators of cytokinin signaling. Members of the AHP gene family include: AT3G21510 (AHP1), AT3G29350 (AHP2), AT5G39340 (AHP3), AT3G16360 …	HPT PHOSPHOTRANSMITTER 4 (AHP4)
Cluster-30529.123905	2655
Cluster-30529.131959	3329	AT5G57030	67.033	1.04e-116	Lutein-deficient 2 (LUT2) required for lutein biosynthesis, member of the xanthophyll class of carotenoids. Encodes lycopene epsilon cyclase	LUTEIN DEFICIENT 2 (LUT2)
Cluster-30529.159481	1118	AT4G17030	55.274	3.6e-90	Encodes EXLB1 (expansin-like B1), a member of the expansin family.	EXPANSIN-LIKE B1 (EXLB1)
Cluster-30529.152568	1515
Cluster-30529.26793	570	AT2G30540	56.322	2.28e-32	Encodes a member of the CC-type glutaredoxin (ROXY) family that has been shown to interact with the transcription factor TGA2.	ROXY7
Cluster-30529.157030	1952	AT5G58610	35.686	1.47e-88	PHD finger transcription factor
Cluster-30529.69672	1949
Cluster-30529.164305	1316
Cluster-30529.36008	2185	ATMG01250	52.273	1.31e-07	RNA-directed DNA polymerase (reverse transcriptase)	ORF102
Cluster-30529.130947	992				--
