# Supplementary material for: Transcriptome analysis and metabolic profiling reveal the key role of carotenoids in the petal coloration of Liriodendron tulipifera
Source: Hortic Res. 2020 May 1;7:70. doi: 10.1038/s41438-020-0287-3 (PMC7193617; doi:10.1038/s41438-020-0287-3)
Supplement: Supplementary file 16 — Supplementary Table 14 [file 41438_2020_287_MOESM16_ESM.xlsx]

## Sheet: 工作表1
Supplementary Table 14. Unigenes possessing a Myb-like DNA-binding domain.
Gene ID	S1P	S2P	S3P	S4P	S3S	S3PL	S3PU	S3P vs S3S	S3PL vs S3PU
Cluster-30529.96691	1.06043	0.558262	4.21442	2.55892	2.54037	4.5131	2.48589	up-regulation	up-regulation
Cluster-30529.83288	-3.54645	5.85393	8.46432	7.63494	7.72258	8.60555	7.33352	non-differential	up-regulation
Cluster-30529.59903	2.65901	2.39945	2.7853	1.23468	1.42683	2.92573	1.038	non-differential	up-regulation
Cluster-30529.104648	3.8945	3.12868	4.33645	3.13344	3.52711	4.29058	2.98734	non-differential	up-regulation
Cluster-30529.46939	4.03462	3.74702	4.97878	3.44223	3.95163	4.81481	3.51809	non-differential	up-regulation
Cluster-30529.68307	0.73796	0.495901	1.03198	0.710152	0.566379	1.77576	-0.228216	non-differential	up-regulation
Cluster-30529.21109	-0.383247	-0.654209	-0.315913	-2.33344	-3.54645	-0.642306	-1.50814	up-regulation	non-differential
Cluster-30529.146217	3.61288	3.52408	3.30202	2.85479	1.35354	3.04517	3.04223	up-regulation	non-differential
Cluster-30529.99640	6.99611	6.29567	6.20082	6.2831	5.13538	6.06037	6.02827	up-regulation	non-differential
Cluster-30529.48514	-2.11593	-1.3236	0.715812	-0.759593	-3.54645	-2.19856	-2.03469	up-regulation	non-differential
Cluster-30529.48107	3.34772	3.49401	3.25041	-0.47335	1.33369	3.14556	2.97886	up-regulation	non-differential
Cluster-30529.171570	0.784123	-0.339366	-1.4778	0.4121	1.14321	-1.39415	0.801018	down-regulation	down-regulation
Cluster-30529.80404	4.88339	5.0673	4.20161	5.02315	5.2007	3.77348	5.0647	down-regulation	down-regulation
Cluster-30529.78852	6.37515	5.86381	3.78398	3.02246	6.00851	3.54292	5.81129	down-regulation	down-regulation
Cluster-30529.81784	0.777545	3.46205	1.79711	3.20346	2.92524	1.67941	3.35981	non-differential	down-regulation
Cluster-30529.87293	5.10191	4.724	6.69794	6.58377	7.2661	6.42015	7.11936	non-differential	down-regulation
Cluster-30529.100440	5.18497	6.90357	6.38879	6.54224	6.9491	6.21771	6.93741	non-differential	down-regulation
Cluster-30529.112529	5.52042	6.17559	4.75182	3.15477	4.72826	4.52721	5.56071	non-differential	down-regulation
Cluster-30529.73330	5.8413	5.79064	4.46649	2.62121	3.98092	4.29193	5.14364	non-differential	down-regulation
Cluster-30529.38637	-1.39878	-3.30517	-2.10295	-1.80903	-1.92843	-3.25959	0.138669	non-differential	down-regulation
Cluster-30529.104344	-1.19949	-2.30146	-2.4956	0.320463	-0.96224	-2.702	0.37924	non-differential	down-regulation
Cluster-30529.78854	-0.532379	0.846597	-2.40711	-1.22415	1.5547	-3.54645	-0.00151727	non-differential	down-regulation
Cluster-30529.32289	-0.77605	-1.49738	-1.27931	-0.235053	2.69329	-0.542996	-0.0366142	down-regulation	non-differential
Cluster-30529.34439	0.303263	0.819767	-1.62379	0.797798	2.89662	-0.363139	1.35945	down-regulation	non-differential
Cluster-30529.67635	1.66818	5.43103	1.08797	6.51728	3.77651	0.486109	0.754783	down-regulation	non-differential
Cluster-30529.34438	2.56344	2.36876	2.50147	4.39232	4.72691	2.83019	3.38522	down-regulation	non-differential
Cluster-30529.93979	5.35606	5.49628	6.50532	6.11047	7.57234	6.76023	7.06239	down-regulation	non-differential
Cluster-30529.163479	-1.48862	-2.23744	-3.54645	-1.97435	0.00348692	-1.40486	-2.41881	down-regulation	non-differential
Cluster-30529.125448	-0.319795	-0.873968	-3.54645	-1.51599	0.640898	-0.269894	-2.13631	down-regulation	non-differential
Cluster-30529.132873	2.37476	0.600879	0.3663	1.75529	2.75492	-0.27086	2.51691	down-regulation	non-differential
Cluster-30529.135796	2.58126	0.696717	0.638676	0.348482	2.55016	-0.374354	1.84222	down-regulation	non-differential
Cluster-30529.1977	-3.54645	-3.54645	-3.17753	-0.0414791	-3.33644	-3.54645	-3.35418	non-differential	non-differential
Cluster-30529.8099	-3.54645	-2.95181	-1.51362	2.44054	-1.2101	-1.58713	-1.26203	non-differential	non-differential
Cluster-30529.89041	-3.54645	2.07729	4.18883	4.56836	4.77185	4.53219	4.99369	non-differential	non-differential
Cluster-30529.59006	-3.43187	-3.54645	0.034599	-1.62623	-0.328307	-0.426534	-1.10938	non-differential	non-differential
Cluster-30529.88904	-3.40461	2.30773	4.73385	4.35488	5.30907	5.03324	5.78611	non-differential	non-differential
Cluster-31587.0	-3.40461	-3.32639	-1.78939	0.330294	-0.637639	-0.773804	-0.244003	non-differential	non-differential
Cluster-20104.1	-3.1562	-1.3383	-0.320783	1.19003	-0.00915774	-1.20815	-0.0855122	non-differential	non-differential
Cluster-30529.104934	-3.08838	-0.158936	0.303361	2.83738	1.43174	-0.320087	0.707019	non-differential	non-differential
Cluster-2368.0	-3.01968	-3.54645	-3.54645	0.209253	-3.54645	-3.54645	-3.54645	non-differential	non-differential
Cluster-30529.66824	-2.75775	-2.1745	-2.44185	1.50119	0.00292245	-0.634872	-0.129503	non-differential	non-differential
Cluster-30529.88721	-2.44965	5.97096	8.37461	8.02723	8.03979	8.53695	7.92167	non-differential	non-differential
Cluster-30529.64344	-2.10014	3.67214	2.13409	1.58126	2.85014	-0.171313	4.34574	non-differential	non-differential
Cluster-30529.72553	-2.00169	1.09292	-3.28029	2.70798	0.144715	-1.91742	-3.26655	non-differential	non-differential
Cluster-30529.73306	-1.95254	1.10548	-3.11379	2.42894	0.0592863	-3.54645	-2.60281	non-differential	non-differential
Cluster-30529.925	-1.9027	-2.20882	-2.42137	3.13161	-2.41082	-1.84777	-2.37632	non-differential	non-differential
Cluster-30529.7701	-1.79566	-3.32639	-3.54645	1.46319	-3.34048	-3.54645	-3.54645	non-differential	non-differential
Cluster-30529.88626	-1.61857	5.52737	9.98277	8.89279	9.50094	9.80292	9.77335	non-differential	non-differential
Cluster-12824.0	-1.4822	-1.68279	-2.98109	0.617421	-3.33644	-3.33339	-3.02357	non-differential	non-differential
Cluster-30529.94965	-1.46151	0.203304	1.65915	1.27389	2.43387	2.05287	1.52235	non-differential	non-differential
Cluster-30529.36868	-1.45217	-1.50683	0.0267748	2.70021	0.993726	-0.213702	0.74869	non-differential	non-differential
Cluster-30529.175158	-1.01203	-3.04983	-2.64514	0.0511443	0.179154	-1.72113	-1.07171	non-differential	non-differential
Cluster-30529.73244	-0.240151	-1.15244	1.24283	2.06929	1.73679	1.45675	1.05997	non-differential	non-differential
Cluster-30529.79402	0.158571	0.676176	-0.154364	1.55408	1.31205	-0.0782581	0.812778	non-differential	non-differential
Cluster-37843.0	0.296125	-2.85339	-3.12671	-3.54645	-2.77764	-3.16542	-2.88845	non-differential	non-differential
Cluster-30529.43912	0.390531	-1.05259	-0.0548817	1.28617	0.589219	1.062	-0.335855	non-differential	non-differential
Cluster-30529.18864	0.417888	-3.01274	-3.12671	-3.54645	-3.54645	-3.54645	-3.54645	non-differential	non-differential
Cluster-30529.64037	0.453719	-3.0875	-1.73061	1.08333	0.301217	-2.2678	-2.10833	non-differential	non-differential
Cluster-30529.80576	0.614955	3.0136	2.88133	2.03647	2.26374	2.24343	2.67373	non-differential	non-differential
Cluster-30529.70427	0.766695	-1.44587	-1.18234	1.9275	0.855619	-1.56935	0.163163	non-differential	non-differential
Cluster-30529.39128	1.00163	2.16172	2.3033	2.9464	2.43128	1.89916	2.58763	non-differential	non-differential
Cluster-30529.146044	1.01976	0.465979	2.9161	1.76475	2.97043	3.01983	2.90501	non-differential	non-differential
Cluster-30529.60094	1.02339	-0.697602	-0.99691	-0.384658	-0.0286028	-0.891956	-1.16746	non-differential	non-differential
Cluster-30529.40457	1.08551	1.88099	2.43622	2.58392	2.86315	2.37212	3.05119	non-differential	non-differential
Cluster-30529.49327	1.26962	0.990511	-0.398488	-1.8453	0.169821	-0.0791499	-0.411042	non-differential	non-differential
Cluster-30529.25228	1.29751	1.0327	-0.831194	-1.33298	-0.497507	-0.291049	-1.34267	non-differential	non-differential
Cluster-30529.73242	1.33293	1.38237	3.86538	4.76744	4.52209	3.93695	4.14925	non-differential	non-differential
Cluster-30529.27730	1.38426	0.89848	0.0707914	2.01849	0.195905	-0.359704	-0.0796449	non-differential	non-differential
Cluster-30529.61952	1.41692	3.72263	4.04643	3.73171	3.79912	4.03675	4.29446	non-differential	non-differential
Cluster-30529.64429	1.51075	5.21601	6.38203	6.42221	6.15126	5.64459	6.38778	non-differential	non-differential
Cluster-30529.100442	1.55401	2.04576	2.00061	2.78487	2.97374	1.69768	2.72536	non-differential	non-differential
Cluster-30529.81716	1.59637	1.60889	3.62306	3.15137	2.85685	3.20567	2.15989	non-differential	non-differential
Cluster-30529.96556	1.62937	0.394172	1.54902	1.1618	0.441515	2.1286	-0.45874	non-differential	non-differential
Cluster-23463.0	1.65907	-1.20452	-1.73871	-2.06373	-0.653858	-1.19188	-2.06534	non-differential	non-differential
Cluster-30529.57052	1.82324	2.12446	1.93204	1.76942	2.51346	1.96023	2.98053	non-differential	non-differential
Cluster-30529.65902	1.99267	1.41609	1.95136	3.27757	3.20749	1.8705	2.96805	non-differential	non-differential
Cluster-30529.57063	2.01873	2.63275	3.22123	2.48842	3.14939	2.67479	3.54123	non-differential	non-differential
Cluster-30529.19273	2.02288	-0.174992	1.02576	0.951539	0.399994	0.258633	-0.501183	non-differential	non-differential
Cluster-30529.86093	2.0503	1.36728	3.17265	2.93637	3.5976	3.23964	3.33463	non-differential	non-differential
Cluster-28133.0	2.2709	-2.50767	-2.97786	-3.20003	-2.66598	-3.54645	-3.54645	non-differential	non-differential
Cluster-30529.53507	2.27257	1.48745	0.445009	-0.836867	-0.207569	0.283142	0.256858	non-differential	non-differential
Cluster-30529.91687	2.42002	1.48161	0.804088	-1.69016	0.106893	0.732323	1.03766	non-differential	non-differential
Cluster-30529.96481	2.53115	2.78137	3.40309	4.92392	2.61742	3.46484	3.21731	non-differential	non-differential
Cluster-30529.22814	2.63977	-2.6026	-2.55957	1.46053	-3.54645	-2.8099	-3.14924	non-differential	non-differential
Cluster-30529.24123	2.68752	2.00113	0.845181	-0.179294	0.161816	0.720956	0.5244	non-differential	non-differential
Cluster-30529.87350	2.77903	4.16478	4.12873	3.44041	4.14257	3.74201	4.18519	non-differential	non-differential
Cluster-30529.90190	2.87169	1.76146	3.79889	2.24821	3.72555	3.79867	3.05475	non-differential	non-differential
Cluster-30529.38634	2.91525	3.89336	3.89482	3.0519	3.69375	3.65104	4.26828	non-differential	non-differential
Cluster-30529.42344	2.95732	2.41624	1.70887	2.36813	2.6911	1.44039	2.35759	non-differential	non-differential
Cluster-30529.62913	2.98917	2.47067	3.3615	3.84582	3.43845	3.50749	3.69535	non-differential	non-differential
Cluster-30529.92593	3.05302	0.99544	4.22493	2.56639	4.96087	4.12031	3.9576	non-differential	non-differential
Cluster-30529.105472	3.1703	1.41942	1.47604	1.69956	2.42463	2.12996	2.29335	non-differential	non-differential
Cluster-30529.120925	3.19416	4.27676	3.77253	4.99864	4.63412	3.68134	4.31562	non-differential	non-differential
Cluster-30529.88184	3.23487	3.09288	4.77607	4.23962	4.78376	4.51993	4.90056	non-differential	non-differential
Cluster-30529.68636	3.32324	4.33809	3.39992	2.59545	2.76218	3.21332	2.96026	non-differential	non-differential
Cluster-30529.84423	3.68404	5.22464	5.14474	5.08121	5.28602	5.12198	5.19349	non-differential	non-differential
Cluster-30529.59566	3.71199	3.47931	3.72352	4.01648	4.1429	3.49947	4.08328	non-differential	non-differential
Cluster-30529.129868	3.76742	3.90952	3.7665	3.10095	3.88457	3.23506	3.9979	non-differential	non-differential
Cluster-30529.42942	3.88734	3.96576	2.33402	1.38324	2.33102	2.54043	2.52726	non-differential	non-differential
Cluster-30529.60111	4.11821	3.83997	3.99332	4.69142	4.07946	3.72742	4.18549	non-differential	non-differential
Cluster-30529.43913	4.13474	3.66426	4.01782	4.31852	4.2311	3.98317	3.49188	non-differential	non-differential
Cluster-30529.120025	4.1754	4.26868	4.46508	4.60533	4.84404	4.36761	4.93379	non-differential	non-differential
Cluster-30529.76588	4.2309	4.93379	4.87214	4.729	4.82987	4.75373	4.90103	non-differential	non-differential
Cluster-30529.90086	4.35899	2.25007	3.78439	4.46285	4.52106	3.84755	4.07969	non-differential	non-differential
Cluster-30529.128251	4.41636	4.39641	3.50378	1.64842	2.18514	3.52749	4.0816	non-differential	non-differential
Cluster-30529.120904	4.43804	5.10337	4.49236	5.65276	4.9322	4.15724	4.97626	non-differential	non-differential
Cluster-30529.36011	4.62727	4.26106	3.87685	3.97067	4.1522	3.72571	4.08626	non-differential	non-differential
Cluster-30529.47857	4.89556	4.96762	3.13318	4.05991	2.01278	2.79129	2.46899	non-differential	non-differential
Cluster-30529.101853	5.04991	5.49875	5.92532	5.71214	5.67843	5.75401	5.63863	non-differential	non-differential
Cluster-30529.110852	5.08	4.527	5.36877	7.27386	5.23971	5.37023	5.08547	non-differential	non-differential
Cluster-30529.83707	5.17103	5.63695	5.22704	4.96345	5.31181	5.07248	5.79518	non-differential	non-differential
Cluster-30529.61734	5.23746	5.45931	4.94911	4.53667	5.4074	4.87974	5.07045	non-differential	non-differential
Cluster-30529.93621	5.37493	5.23136	6.28752	6.38931	6.45826	6.38403	6.31735	non-differential	non-differential
Cluster-30529.76657	5.49947	5.69242	5.33455	5.48281	5.74539	5.39184	5.84974	non-differential	non-differential
Cluster-30529.118622	5.55054	5.41962	5.30364	4.30993	5.13864	5.14568	5.28292	non-differential	non-differential
Cluster-30529.75051	5.75475	3.9633	3.89693	3.81193	3.78009	4.15999	3.32337	non-differential	non-differential
Cluster-30529.92672	6.27533	6.00639	7.64609	6.3639	7.71688	7.68974	6.85454	non-differential	non-differential
Cluster-30529.81244	8.11102	8.11225	7.49747	7.72304	8.30632	7.61041	7.74611	non-differential	non-differential
Cluster-30529.110853	-3.54645	-1.48014	-3.54645	0.970778	-1.00067	-3.54645	-1.50944	non-differential	non-differential
Cluster-30529.168890	-3.54645	-2.07168	-0.464928	-1.81282	-3.54645	-2.41983	-1.72157	non-differential	non-differential
Cluster-30529.30590	-3.54645	-1.44114	-2.78368	-3.54645	-3.54645	-2.04299	-2.81119	non-differential	non-differential
Cluster-30529.69478	-3.54645	-2.88628	-3.54645	-3.54645	-3.54645	-0.640789	-3.54645	non-differential	non-differential
Cluster-30529.39127	-3.13731	-1.75996	-1.73198	-3.54645	-0.749499	-0.426029	-0.504165	non-differential	non-differential
Cluster-30529.122468	-2.90013	-1.42149	-3.5411	-0.755095	-1.35403	-2.35569	-1.91474	non-differential	non-differential
Cluster-30529.164768	-2.81439	-1.13386	-2.52987	-0.39318	0.0962431	-2.02947	0.120725	non-differential	non-differential
Cluster-30529.164282	-2.80124	-0.629553	-2.23141	0.315976	-1.88706	-1.60003	-1.54596	non-differential	non-differential
Cluster-30529.71283	-2.79354	0.330362	-2.03904	0.173655	-0.120925	-0.637147	-1.18984	non-differential	non-differential
Cluster-30529.130332	-2.79028	-3.32493	-2.18327	-1.95456	-1.46853	-0.920913	-1.40284	non-differential	non-differential
Cluster-30529.54291	-2.76032	-2.95103	-3.54645	-1.89124	-2.23735	-3.54645	-2.75623	non-differential	non-differential
Cluster-30529.40458	-2.72333	-2.33267	-1.71021	-1.93746	-3.54645	-1.13273	0.197122	non-differential	non-differential
Cluster-30529.44396	-2.59473	-2.45471	-0.83225	-0.760031	-1.82276	-2.65363	0.427085	non-differential	non-differential
Cluster-30529.168197	-2.59237	-2.2272	-0.704152	-0.345769	-2.8371	-0.874005	-2.39105	non-differential	non-differential
Cluster-30529.101854	-2.56484	-3.21497	-0.545465	-1.19732	-0.0599901	-0.392072	-0.933644	non-differential	non-differential
Cluster-30529.86590	-2.49341	-0.230578	-2.13392	-1.12855	-1.31117	-3.07457	-0.828359	non-differential	non-differential
Cluster-30529.132803	-2.4787	-3.0481	-3.54645	-0.788367	-1.04346	-2.31745	-1.82017	non-differential	non-differential
Cluster-30529.169164	-2.28191	-0.802195	-3.54645	-3.54645	-3.54645	-3.54645	-3.54645	non-differential	non-differential
Cluster-30529.64341	-2.21689	1.11411	-3.54645	-0.519356	-0.222263	1.41365	1.679	non-differential	non-differential
Cluster-30529.69089	-2.13877	0.573509	0.81126	-0.445442	-0.61066	1.72639	-1.84074	non-differential	non-differential
Cluster-30529.64343	-2.08408	0.911822	1.3384	2.58465	-0.475545	-2.09297	-2.11226	non-differential	non-differential
Cluster-30529.53272	-2.02831	0.864773	-2.01531	1.39147	2.07672	-1.48354	1.29596	non-differential	non-differential
Cluster-30529.38636	-1.97246	-0.946557	0.105123	-1.02917	-0.5764	0.286493	0.750913	non-differential	non-differential
Cluster-30529.5154	-1.91274	-1.95681	-2.73779	-2.13658	-2.66937	-2.0837	-3.54645	non-differential	non-differential
Cluster-30529.125450	-1.90396	-1.82193	-3.29925	0.257777	-1.01282	-3.54645	-3.54645	non-differential	non-differential
Cluster-30529.122467	-1.8655	0.332017	-0.145345	-0.984186	-2.3699	-1.4987	-1.22576	non-differential	non-differential
Cluster-30529.132804	-1.85584	-1.75432	-1.42853	-2.30266	-0.709525	-1.20701	-1.08925	non-differential	non-differential
Cluster-30529.91242	-1.74964	0.432371	-0.0928	-1.64544	-0.85543	-0.745349	-2.85598	non-differential	non-differential
Cluster-30529.46933	-1.72888	-3.54645	-2.3627	-3.54645	-2.14181	-2.50068	-3.54645	non-differential	non-differential
Cluster-30529.59904	-1.66949	-1.00085	-2.18675	-2.61924	-3.54645	0.0402049	-1.79334	non-differential	non-differential
Cluster-30529.28933	-1.66856	-0.290411	-0.0825228	1.8144	1.26373	0.268306	1.68517	non-differential	non-differential
Cluster-30529.64107	-1.59649	-3.09783	-1.38636	-1.99395	-3.54645	0.655747	-3.54645	non-differential	non-differential
Cluster-30529.101968	-1.5501	-3.35363	-3.54645	-2.21187	-2.6394	-3.54645	-1.48388	non-differential	non-differential
Cluster-30529.30175	-1.51856	-2.09873	-0.511922	-3.31751	-3.54645	-0.618891	-2.05917	non-differential	non-differential
Cluster-30529.69090	-1.48984	0.646197	-0.808855	-1.36096	-0.229943	-0.307417	-2.66804	non-differential	non-differential
Cluster-30529.131925	-1.4682	-3.54645	-3.54645	-2.30056	-1.05427	-1.42916	-2.62782	non-differential	non-differential
Cluster-30529.12484	-1.33996	-1.95715	-3.0273	-0.405184	-3.1309	-3.54645	-1.3307	non-differential	non-differential
Cluster-30529.59181	-1.31948	-2.7109	1.71429	0.205338	1.72505	1.6735	0.783166	non-differential	non-differential
Cluster-30529.119226	-1.26693	-1.13767	-2.01304	-0.599569	-0.841297	-0.935718	-2.32484	non-differential	non-differential
Cluster-30529.115763	-1.26251	-3.14351	-3.54645	-3.4737	-2.25538	-3.54645	-1.48147	non-differential	non-differential
Cluster-30529.175334	-1.13485	-0.311649	-0.510784	-0.710257	-0.441141	-1.43844	-0.652621	non-differential	non-differential
Cluster-30529.62452	-1.08813	-2.16548	-3.54645	-1.62978	-0.0183565	-2.05501	-1.67263	non-differential	non-differential
Cluster-30529.43914	-1.08041	-3.54645	-2.29334	-2.27602	-1.54111	-1.47814	-2.34989	non-differential	non-differential
Cluster-30529.43911	-1.08006	-1.2128	-2.29334	-2.42502	0.656533	-0.111499	-0.853184	non-differential	non-differential
Cluster-30529.138958	-1.07395	-0.207611	-0.21376	-0.363449	0.67207	0.143262	0.35145	non-differential	non-differential
Cluster-30529.68637	-1.00072	0.383941	-0.810645	-1.72759	-1.8424	-1.30006	-1.66538	non-differential	non-differential
Cluster-30529.151854	-0.847425	0.0222041	0.0842911	0.929538	0.842467	-2.22675	1.02784	non-differential	non-differential
Cluster-30529.166299	-0.739999	-1.74861	-1.75118	-2.69094	-1.38768	-0.89516	-2.47097	non-differential	non-differential
Cluster-30529.12492	-0.675322	-1.79357	-3.54645	-2.48327	-2.33473	-0.73917	-0.666554	non-differential	non-differential
Cluster-30529.96883	-0.629015	-2.67999	-2.27469	-2.57694	-1.29841	-0.873919	-1.16506	non-differential	non-differential
Cluster-30529.46305	-0.619734	0.0323492	-0.999811	-2.23237	-1.19292	-2.01901	0.307547	non-differential	non-differential
Cluster-30529.168892	-0.593158	-3.54645	-3.54645	-1.7854	-3.54645	-3.54645	-3.54645	non-differential	non-differential
Cluster-30529.5085	-0.482287	-2.9156	-2.82734	-1.49596	-2.85285	-1.5999	-3.54645	non-differential	non-differential
Cluster-30529.5157	-0.44649	-1.09783	-1.37402	-0.771107	-0.568182	-1.08733	-1.22832	non-differential	non-differential
Cluster-30529.64345	-0.446197	-3.54645	1.99997	-1.5175	2.31106	-3.54645	0.329186	non-differential	non-differential
Cluster-30529.82017	-0.330633	1.8024	0.896697	1.4859	0.858391	0.160678	1.61544	non-differential	non-differential
Cluster-30529.36013	-0.307838	-1.50038	-3.54645	-1.717	-1.64323	-1.5849	-0.941163	non-differential	non-differential
Cluster-30529.103589	-0.142932	0.770477	-1.51081	1.1867	-1.69896	-2.17064	-1.23148	non-differential	non-differential
Cluster-30529.10330	-0.105981	-0.00474032	0.566685	-0.461588	0.334458	0.458222	0.577263	non-differential	non-differential
Cluster-30529.94625	-0.0919933	2.31655	1.01933	3.57926	3.55157	-1.32641	3.85204	non-differential	non-differential
Cluster-30529.130673	-0.0881323	0.623051	1.40173	1.48967	0.0538362	-0.0329239	-0.0145648	non-differential	non-differential
Cluster-30529.12488	-0.0260949	0.658158	-0.621818	-2.91346	-2.05142	-1.80792	-1.53795	non-differential	non-differential
Cluster-30529.48401	-0.0235394	-0.183413	-0.645988	0.332538	0.954152	-1.1625	0.436663	non-differential	non-differential
Cluster-30529.69477	0.0209108	0.0663563	0.173189	1.0492	0.544235	-1.44437	0.404313	non-differential	non-differential
Cluster-30529.67549	0.0614058	-0.810567	-1.64369	-0.155377	-0.259936	0.287205	-0.224951	non-differential	non-differential
Cluster-30529.39679	0.0803986	-0.936515	0.20794	-1.41143	-0.365587	0.490405	-1.56343	non-differential	non-differential
Cluster-30529.131386	0.109764	-0.210488	-0.27737	1.04014	0.740835	0.269621	1.18923	non-differential	non-differential
Cluster-30529.89794	0.129465	-0.79008	1.01004	0.964939	0.972737	0.0595353	0.812087	non-differential	non-differential
Cluster-30529.133770	0.168749	-0.0758333	-1.10698	-2.52005	-1.33786	-2.32936	-1.48426	non-differential	non-differential
Cluster-30529.146042	0.216582	-2.33742	2.0779	-1.20276	1.17235	1.77677	0.966519	non-differential	non-differential
Cluster-30529.166298	0.237756	-2.3893	-1.86477	-3.19223	-3.54645	-2.93391	-2.91429	non-differential	non-differential
Cluster-30529.57603	0.310202	0.416969	0.378007	-1.25616	0.0406203	0.995255	0.545203	non-differential	non-differential
Cluster-30529.139815	0.311683	-0.255302	2.90796	-1.11555	1.3261	-0.642493	1.69625	non-differential	non-differential
Cluster-30529.80723	0.312399	1.27099	1.49236	1.20525	1.76202	0.445904	2.13705	non-differential	non-differential
Cluster-30529.43411	0.333479	-3.08988	-1.26175	0.47301	-3.54645	-2.17138	-3.54645	non-differential	non-differential
Cluster-30529.40124	0.352584	0.0942284	-3.54645	-3.54645	-2.80542	-2.10085	-2.30543	non-differential	non-differential
Cluster-30529.111041	0.359132	1.28461	1.47665	2.43629	0.393802	1.55983	1.65613	non-differential	non-differential
Cluster-30529.43410	0.366174	-1.6362	-1.26175	0.68485	-1.93668	-2.74488	-3.54645	non-differential	non-differential
Cluster-30529.101972	0.40551	0.687262	1.40048	1.17778	0.27646	0.811308	1.59605	non-differential	non-differential
Cluster-30529.15037	0.422446	0.377061	-1.51415	-1.82572	-1.164	0.485244	-2.51224	non-differential	non-differential
Cluster-30529.115021	0.46835	-0.787137	0.616128	0.284584	-1.0184	0.863588	0.972825	non-differential	non-differential
Cluster-30529.168891	0.537135	0.53803	0.313085	-0.316469	0.470132	1.03605	-0.230755	non-differential	non-differential
Cluster-30529.36012	0.656081	0.289493	0.0742942	-0.165693	-0.0134724	0.207759	-0.849987	non-differential	non-differential
Cluster-30529.100441	0.80988	0.983628	1.30579	-0.238802	0.180792	0.9258	0.610633	non-differential	non-differential
Cluster-30529.99642	0.819465	0.886875	0.923545	0.720614	-0.981881	-1.5154	0.392543	non-differential	non-differential
Cluster-30529.109925	0.838159	-0.668788	-0.162214	0.31754	-0.555718	1.24814	1.06461	non-differential	non-differential
Cluster-30529.64336	0.890229	-0.731655	-3.53628	1.2928	-0.795583	-1.08892	-0.13597	non-differential	non-differential
Cluster-30529.36677	0.938994	-1.53527	-1.67162	-3.54645	-3.01483	-3.54645	-2.60017	non-differential	non-differential
Cluster-30529.14144	1.03457	0.75304	0.150369	-1.02648	-0.241883	-0.462237	-0.642516	non-differential	non-differential
Cluster-30529.76659	1.10292	0.0644768	0.526057	0.0185072	0.683832	-1.50744	0.362766	non-differential	non-differential
Cluster-30529.61733	1.17001	0.642626	0.578524	0.365469	1.54306	1.69502	0.594739	non-differential	non-differential
Cluster-30529.62915	1.19307	2.77865	-0.331034	-2.1271	0.0810329	1.46093	1.18892	non-differential	non-differential
Cluster-30529.101971	1.23265	1.29287	0.268902	1.3754	0.620344	0.796866	1.94871	non-differential	non-differential
Cluster-30529.120026	1.24575	1.13196	1.45871	1.48854	1.74727	1.28076	1.75772	non-differential	non-differential
Cluster-30529.12489	1.26544	0.444979	1.40036	-0.95828	1.05777	0.850888	1.06497	non-differential	non-differential
Cluster-30529.87002	1.29472	0.15781	2.5098	0.683068	2.12098	2.55485	2.09742	non-differential	non-differential
Cluster-30529.57058	1.36793	0.468936	1.44846	1.29811	1.74763	1.5885	0.926022	non-differential	non-differential
Cluster-30529.64407	1.42762	0.350851	0.588437	1.82747	1.19606	0.986198	0.741255	non-differential	non-differential
Cluster-30529.49277	1.45568	1.05384	0.702907	0.776852	-0.656148	0.448381	0.665879	non-differential	non-differential
Cluster-30529.92371	1.65233	0.635037	-0.526328	1.99983	2.16743	0.688512	1.31286	non-differential	non-differential
Cluster-30529.39564	1.68043	0.276481	0.800816	-0.939783	0.779401	-0.487567	0.368478	non-differential	non-differential
Cluster-30529.119318	1.75187	1.23921	2.17098	2.44738	2.60911	2.26471	2.24798	non-differential	non-differential
Cluster-30529.64334	1.83224	2.29201	1.90902	0.994343	2.24519	0.723481	2.48801	non-differential	non-differential
Cluster-30529.164280	1.88983	1.99024	1.56346	2.5208	1.51981	0.449215	2.46032	non-differential	non-differential
Cluster-30529.57059	1.92798	2.36727	2.18691	1.93929	2.33071	2.26951	2.9189	non-differential	non-differential
Cluster-30529.39635	1.94388	1.3099	0.551745	-0.164336	-0.665588	0.148554	1.28403	non-differential	non-differential
Cluster-30529.79894	2.23602	3.11119	2.97864	2.37854	2.70626	3.04023	2.99187	non-differential	non-differential
Cluster-30529.125449	2.30307	2.2219	2.46649	2.77603	2.93003	2.69847	3.26664	non-differential	non-differential
Cluster-30529.86727	2.33862	2.18906	2.41513	2.97024	2.88547	2.3546	3.05333	non-differential	non-differential
Cluster-30529.69195	2.58831	3.25044	3.29576	2.56969	2.53217	3.29552	2.50792	non-differential	non-differential
Cluster-30529.164276	2.82681	2.88301	3.21884	3.22332	3.15958	2.91889	2.99388	non-differential	non-differential
Cluster-30529.118621	2.8482	2.70359	1.9371	1.81062	2.60263	1.4597	2.42021	non-differential	non-differential
Cluster-30529.53271	2.87703	2.96207	3.7123	3.53947	3.94215	3.50786	4.08533	non-differential	non-differential
Cluster-30529.107288	2.87777	3.62694	0.409141	-1.61148	0.484213	-1.77899	0.577391	non-differential	non-differential
Cluster-30529.97602	2.983	3.7211	3.61596	2.95302	3.49435	3.51971	3.65249	non-differential	non-differential
Cluster-30529.73280	3.11427	3.57543	2.83281	2.41345	3.47702	2.53951	3.32114	non-differential	non-differential
Cluster-30529.111919	3.26946	2.25339	3.24214	3.54444	3.81516	3.51951	3.13244	non-differential	non-differential
Cluster-30529.72009	3.42311	4.298	3.53529	3.70957	4.17064	3.47166	4.71186	non-differential	non-differential
Cluster-30529.75682	3.51029	3.39613	2.89732	3.22039	3.20731	3.32043	3.18812	non-differential	non-differential
Cluster-30529.131594	3.78062	3.95428	3.92808	4.32562	4.01687	3.91448	4.12953	non-differential	non-differential
Cluster-30529.68309	3.93933	4.30049	4.21822	3.99193	4.03079	4.06442	4.349	non-differential	non-differential
Cluster-30529.99641	4.04219	3.29456	3.18171	3.65586	2.75796	3.52241	3.41281	non-differential	non-differential
Cluster-30529.71343	4.26127	4.34011	4.09179	4.00696	4.27419	4.0989	4.41316	non-differential	non-differential
Cluster-30529.111074	4.39908	5.5886	4.09873	5.1585	4.77786	4.41452	5.62914	non-differential	non-differential
Cluster-30529.81246	4.51925	4.01357	3.99276	3.05456	4.35169	4.0416	3.71302	non-differential	non-differential
Cluster-30529.63933	4.64891	4.98716	4.64973	4.94004	5.02124	4.96288	4.97894	non-differential	non-differential
Cluster-30529.139817	4.69768	4.30858	4.19827	4.41295	4.6213	4.54461	4.51922	non-differential	non-differential
Cluster-30529.87081	4.86972	4.77315	4.72016	4.78672	4.88228	4.67274	5.1241	non-differential	non-differential
Cluster-30529.53506	4.95382	2.84864	2.67838	2.58865	1.59459	2.96578	0.592531	non-differential	non-differential
Cluster-30529.90451	4.95582	5.2287	5.40601	5.49449	5.47798	5.44637	5.40359	non-differential	non-differential
Cluster-18810.0	-	-	-	-	-	-	-	-	-
Cluster-23463.1	-	-	-	-	-	-	-	-	-
Cluster-25068.0	-	-	-	-	-	-	-	-	-
Cluster-25747.0	-	-	-	-	-	-	-	-	-
Cluster-26498.0	-	-	-	-	-	-	-	-	-
Cluster-28028.0	-	-	-	-	-	-	-	-	-
Cluster-28718.0	-	-	-	-	-	-	-	-	-
Cluster-30529.104742	-	-	-	-	-	-	-	-	-
Cluster-30529.10702	-	-	-	-	-	-	-	-	-
Cluster-30529.10875	-	-	-	-	-	-	-	-	-
Cluster-30529.110095	-	-	-	-	-	-	-	-	-
Cluster-30529.113816	-	-	-	-	-	-	-	-	-
Cluster-30529.113817	-	-	-	-	-	-	-	-	-
Cluster-30529.114826	-	-	-	-	-	-	-	-	-
Cluster-30529.115640	-	-	-	-	-	-	-	-	-
Cluster-30529.115764	-	-	-	-	-	-	-	-	-
Cluster-30529.119320	-	-	-	-	-	-	-	-	-
Cluster-30529.122200	-	-	-	-	-	-	-	-	-
Cluster-30529.122465	-	-	-	-	-	-	-	-	-
Cluster-30529.123086	-	-	-	-	-	-	-	-	-
Cluster-30529.12490	-	-	-	-	-	-	-	-	-
Cluster-30529.12491	-	-	-	-	-	-	-	-	-
Cluster-30529.12495	-	-	-	-	-	-	-	-	-
Cluster-30529.125447	-	-	-	-	-	-	-	-	-
Cluster-30529.131592	-	-	-	-	-	-	-	-	-
Cluster-30529.135795	-	-	-	-	-	-	-	-	-
Cluster-30529.135837	-	-	-	-	-	-	-	-	-
Cluster-30529.13616	-	-	-	-	-	-	-	-	-
Cluster-30529.136893	-	-	-	-	-	-	-	-	-
Cluster-30529.14339	-	-	-	-	-	-	-	-	-
Cluster-30529.14345	-	-	-	-	-	-	-	-	-
Cluster-30529.14347	-	-	-	-	-	-	-	-	-
Cluster-30529.14348	-	-	-	-	-	-	-	-	-
Cluster-30529.143771	-	-	-	-	-	-	-	-	-
Cluster-30529.145517	-	-	-	-	-	-	-	-	-
Cluster-30529.146266	-	-	-	-	-	-	-	-	-
Cluster-30529.146292	-	-	-	-	-	-	-	-	-
Cluster-30529.146715	-	-	-	-	-	-	-	-	-
Cluster-30529.147492	-	-	-	-	-	-	-	-	-
Cluster-30529.147930	-	-	-	-	-	-	-	-	-
Cluster-30529.148561	-	-	-	-	-	-	-	-	-
Cluster-30529.15040	-	-	-	-	-	-	-	-	-
Cluster-30529.151258	-	-	-	-	-	-	-	-	-
Cluster-30529.151856	-	-	-	-	-	-	-	-	-
Cluster-30529.151858	-	-	-	-	-	-	-	-	-
Cluster-30529.151862	-	-	-	-	-	-	-	-	-
Cluster-30529.152969	-	-	-	-	-	-	-	-	-
Cluster-30529.153958	-	-	-	-	-	-	-	-	-
Cluster-30529.154982	-	-	-	-	-	-	-	-	-
Cluster-30529.157929	-	-	-	-	-	-	-	-	-
Cluster-30529.157980	-	-	-	-	-	-	-	-	-
Cluster-30529.158055	-	-	-	-	-	-	-	-	-
Cluster-30529.162864	-	-	-	-	-	-	-	-	-
Cluster-30529.163756	-	-	-	-	-	-	-	-	-
Cluster-30529.164275	-	-	-	-	-	-	-	-	-
Cluster-30529.164277	-	-	-	-	-	-	-	-	-
Cluster-30529.164281	-	-	-	-	-	-	-	-	-
Cluster-30529.16568	-	-	-	-	-	-	-	-	-
Cluster-30529.166297	-	-	-	-	-	-	-	-	-
Cluster-30529.166300	-	-	-	-	-	-	-	-	-
Cluster-30529.16631	-	-	-	-	-	-	-	-	-
Cluster-30529.167286	-	-	-	-	-	-	-	-	-
Cluster-30529.171571	-	-	-	-	-	-	-	-	-
Cluster-30529.176672	-	-	-	-	-	-	-	-	-
Cluster-30529.22276	-	-	-	-	-	-	-	-	-
Cluster-30529.23182	-	-	-	-	-	-	-	-	-
Cluster-30529.249	-	-	-	-	-	-	-	-	-
Cluster-30529.28340	-	-	-	-	-	-	-	-	-
Cluster-30529.31158	-	-	-	-	-	-	-	-	-
Cluster-30529.33513	-	-	-	-	-	-	-	-	-
Cluster-30529.3527	-	-	-	-	-	-	-	-	-
Cluster-30529.35714	-	-	-	-	-	-	-	-	-
Cluster-30529.35715	-	-	-	-	-	-	-	-	-
Cluster-30529.36736	-	-	-	-	-	-	-	-	-
Cluster-30529.38638	-	-	-	-	-	-	-	-	-
Cluster-30529.39636	-	-	-	-	-	-	-	-	-
Cluster-30529.39727	-	-	-	-	-	-	-	-	-
Cluster-30529.40123	-	-	-	-	-	-	-	-	-
Cluster-30529.4474	-	-	-	-	-	-	-	-	-
Cluster-30529.49085	-	-	-	-	-	-	-	-	-
Cluster-30529.49145	-	-	-	-	-	-	-	-	-
Cluster-30529.50066	-	-	-	-	-	-	-	-	-
Cluster-30529.5084	-	-	-	-	-	-	-	-	-
Cluster-30529.5155	-	-	-	-	-	-	-	-	-
Cluster-30529.5156	-	-	-	-	-	-	-	-	-
Cluster-30529.5158	-	-	-	-	-	-	-	-	-
Cluster-30529.5159	-	-	-	-	-	-	-	-	-
Cluster-30529.52334	-	-	-	-	-	-	-	-	-
Cluster-30529.52335	-	-	-	-	-	-	-	-	-
Cluster-30529.52686	-	-	-	-	-	-	-	-	-
Cluster-30529.53318	-	-	-	-	-	-	-	-	-
Cluster-30529.57069	-	-	-	-	-	-	-	-	-
Cluster-30529.59007	-	-	-	-	-	-	-	-	-
Cluster-30529.61648	-	-	-	-	-	-	-	-	-
Cluster-30529.62707	-	-	-	-	-	-	-	-	-
Cluster-30529.63996	-	-	-	-	-	-	-	-	-
Cluster-30529.64106	-	-	-	-	-	-	-	-	-
Cluster-30529.64108	-	-	-	-	-	-	-	-	-
Cluster-30529.64138	-	-	-	-	-	-	-	-	-
Cluster-30529.64337	-	-	-	-	-	-	-	-	-
Cluster-30529.64339	-	-	-	-	-	-	-	-	-
Cluster-30529.64340	-	-	-	-	-	-	-	-	-
Cluster-30529.67548	-	-	-	-	-	-	-	-	-
Cluster-30529.69091	-	-	-	-	-	-	-	-	-
Cluster-30529.69092	-	-	-	-	-	-	-	-	-
Cluster-30529.69844	-	-	-	-	-	-	-	-	-
Cluster-30529.70597	-	-	-	-	-	-	-	-	-
Cluster-30529.76800	-	-	-	-	-	-	-	-	-
Cluster-30529.8017	-	-	-	-	-	-	-	-	-
Cluster-30529.81134	-	-	-	-	-	-	-	-	-
Cluster-30529.81205	-	-	-	-	-	-	-	-	-
Cluster-30529.82487	-	-	-	-	-	-	-	-	-
Cluster-30529.82488	-	-	-	-	-	-	-	-	-
Cluster-30529.8358	-	-	-	-	-	-	-	-	-
Cluster-30529.8515	-	-	-	-	-	-	-	-	-
Cluster-30529.89061	-	-	-	-	-	-	-	-	-
Cluster-30529.89267	-	-	-	-	-	-	-	-	-
Cluster-30529.92668	-	-	-	-	-	-	-	-	-
Cluster-30529.93932	-	-	-	-	-	-	-	-	-
Cluster-30529.93980	-	-	-	-	-	-	-	-	-
Cluster-30529.94686	-	-	-	-	-	-	-	-	-
Cluster-31587.1	-	-	-	-	-	-	-	-	-
Cluster-31919.0	-	-	-	-	-	-	-	-	-
Cluster-31919.1	-	-	-	-	-	-	-	-	-
Cluster-32502.1	-	-	-	-	-	-	-	-	-
Cluster-32502.2	-	-	-	-	-	-	-	-	-
Cluster-32502.3	-	-	-	-	-	-	-	-	-
Cluster-32502.4	-	-	-	-	-	-	-	-	-
Cluster-32518.0	-	-	-	-	-	-	-	-	-
Cluster-32518.1	-	-	-	-	-	-	-	-	-
Cluster-32711.0	-	-	-	-	-	-	-	-	-
Cluster-35086.0	-	-	-	-	-	-	-	-	-
Cluster-35201.0	-	-	-	-	-	-	-	-	-
Cluster-36100.0	-	-	-	-	-	-	-	-	-
Cluster-36982.0	-	-	-	-	-	-	-	-	-
Cluster-4953.0	-	-	-	-	-	-	-	-	-
Cluster-5150.0	-	-	-	-	-	-	-	-	-
Cluster-7273.0	-	-	-	-	-	-	-	-	-
