# Supplementary material for: Transcriptome analysis and metabolic profiling reveal the key role of carotenoids in the petal coloration of Liriodendron tulipifera
Source: Hortic Res. 2020 May 1;7:70. doi: 10.1038/s41438-020-0287-3 (PMC7193617; doi:10.1038/s41438-020-0287-3)
Supplement: Supplementary file 17 — Supplementary Table 15 [file 41438_2020_287_MOESM17_ESM.xlsx]

## Sheet: 工作表1
Supplementary Table 15. Primer sequences used in qRT-PCR experiments.
Number	Unigene	Gene name	Seq
1	Cluster-30529.86435	phytoene synthase	F	CTGGGTTCGCAACCAAACTC
			R	TCGAGAGGGAGGGAGGTTTT
2	Cluster-30529.84880	15-cis-phytoene desaturase	F	GTTACCGCCACTTGTTAT
			R	CCTTCAGAGTCTTTACCG
3	Cluster-30529.86216	zeta-carotene desaturase	F	TGTCGGAGACTTTGGTGT
			R	ATGGCTTCTTCTTCTACCTG
4	Cluster-30529.87794	zeta-carotene desaturase	F	CCAAGCAGCTAATAAGGA
			R	GTTGGATTTGTGCCTGTA
5	Cluster-30529.69674	prolycopene isomerase	F	AGAGGACGGGACAAACGG
			R	CTCCAAGGCAGGCAATCA
6	Cluster-30529.103712	lycopene epsilon-cyclase	F	TCAAGGCAGGAGGTAGTCA
			R	CCAACAGATATGGGTGGC
7	Cluster-30529.63614	lycopene epsilon-cyclase	F	TGAGGGTATCAGGGAGTT
			R	GGAATATGAAGTGGGTAAAT
8	Cluster-30529.139776	lycopene beta-cyclase	F	AGAGGGTTGTAGGAATAGG
			R	GAACATCCATACCGAAGC
9	Cluster-30529.38357	beta-ring hydroxylase	F	TAACACTTGGCTCCTTTG
			R	AGCATTCTCCGCTTTCTC
10	Cluster-30529.104066	carotene epsilon-monooxygenase	F	AGATTCATTCCGTTCAGT
			R	TCATGTATAAGCCGTTTG
11	Cluster-30529.86083	beta-carotene 3-hydroxylase	F	GGGAGCGGCGTTGATGAT
			R	GGAGTTCTGGGCAAGGTG
